# Supplementary material for: Comprehensive analysis of immune-related gene signature based on ssGSEA algorithms in the prognosis and immune landscape of hepatocellular carcinoma
Source: Front Genet. 2022 Dec 9;13:1064432. doi: 10.3389/fgene.2022.1064432 (PMC9780543; doi:10.3389/fgene.2022.1064432)
Supplement: Supplementary file 1 [file DataSheet1.ZIP]

Archive with 5 entries (4 files):
- Supplementary Material/List of Supplementary Materials.docx
- Supplementary Material/Supplementary Materialsú¿1-20ú⌐.xls
- Supplementary Material/~$pplementary Table 1.docx
- Supplementary Material/~$st of Supplementary Materials.docx
- Supplementary Material/
