# Supplementary material for: Comprehensive analysis of immune-related gene signature based on ssGSEA algorithms in the prognosis and immune landscape of hepatocellular carcinoma
Source: Front Genet. 2022 Dec 9;13:1064432. doi: 10.3389/fgene.2022.1064432 (PMC9780543; doi:10.3389/fgene.2022.1064432)
Supplement: Supplementary file 1 [file DataSheet1.ZIP › Supplementary Material/Supplementary Materialsú¿1-20ú⌐.xls]

## Sheet: Appendix 1
Id	futime	fustat	Age	Gender	Grade	Stage	T	M	N
TCGA-DD-A1EA	2415	0	68	MALE	G2	Stage II	T2	M0	N0
TCGA-KR-A7K0	65	1	65	MALE	G1	Stage I	T1	M0	N0
TCGA-DD-A4NS	2456	1	61	FEMALE	G2	Stage I	T1	M0	N0
TCGA-CC-A5UC	347	1	63	MALE	G3	Stage IIIA	T3	M0	N0
TCGA-G3-AAV7	361	0	38	MALE	G2	Stage II	T2	M0	N0
TCGA-DD-AAED	763	0	51	MALE	G3	Stage I	T1	M0	N0
TCGA-DD-AAE0	555	0	45	FEMALE	G4	Stage IIIA	T3a	M0	N0
TCGA-CC-A3M9	300	1	45	MALE	G3	Stage IIIA	T3	M0	N0
TCGA-DD-A3A4	612	1	37	MALE	G3	Stage IIIA	T3	M0	N0
TCGA-DD-AADB	1242	0	51	MALE	G4	Stage I	T1	M0	N0
TCGA-G3-A25V	860	0	68	MALE	G2	Stage I	T1	M0	N0
TCGA-DD-AAE7	644	0	72	MALE	G2	Stage I	T1	M0	N0
TCGA-LG-A9QC	425	0	48	MALE	G2	Stage I	T1	M0	NX
TCGA-DD-AAEH	784	0	73	MALE	G2	Stage I	T1	M0	N0
TCGA-DD-AAW1	1989	0	55	MALE	G2	Stage IIIA	T3	M0	N0
TCGA-2Y-A9H9	697	0	70	MALE	G2	Stage I	T1	MX	N0
TCGA-5C-AAPD	20	0	61	MALE	G1	Stage II	T2	M0	N0
TCGA-EP-A2KA	627	1	52	FEMALE	G3	Stage IIIA	T3a	MX	NX
TCGA-DD-A73B	283	1	72	FEMALE	G2	Stage I	T1	M0	N0
TCGA-UB-A7MD	52	1	67	MALE	G3	Stage I	T1	MX	N0
TCGA-DD-A113	2425	0	55	FEMALE	G3	Stage II	T2	M0	N0
TCGA-5C-A9VH	322	0	70	MALE	G2	Stage I	T1	M0	N0
TCGA-ED-A5KG	854	0	60	FEMALE	G2	Stage II	T2	M0	N0
TCGA-BC-A10U	837	1	69	MALE	G2	unknow	T2	MX	NX
TCGA-DD-A39V	643	1	77	MALE	G3	Stage II	T2	M0	NX
TCGA-ED-A627	423	0	74	MALE	G2	Stage I	T1	M0	NX
TCGA-G3-AAV2	372	0	50	MALE	G1	Stage I	T1	M0	N0
TCGA-ZS-A9CD	1386	1	73	MALE	G2	Stage II	T2	MX	NX
TCGA-GJ-A9DB	67	1	68	MALE	G2	Stage I	T1	MX	N0
TCGA-G3-AAV4	27	1	83	FEMALE	G1	Stage I	T1	M0	N0
TCGA-DD-AADP	458	0	45	MALE	G3	Stage I	T1	M0	N0
TCGA-DD-A4NL	1711	0	46	MALE	G1	Stage I	T1	M0	N0
TCGA-CC-5261	97	1	44	MALE	G2	Stage II	T2	M0	N0
TCGA-UB-A7MC	500	0	59	MALE	G3	Stage IIIA	T3a	MX	N0
TCGA-CC-A7IF	649	1	59	MALE	G1	Stage IIIA	T3	M0	N0
TCGA-4R-AA8I	262	1	66	MALE	G2	Stage II	T2	MX	NX
TCGA-DD-A73C	701	0	65	FEMALE	G1	Stage IIIA	T3a	M0	N0
TCGA-CC-5259	250	0	60	FEMALE	G2	Stage IIIC	T4	M0	N0
TCGA-2Y-A9GW	1271	1	64	MALE	G2	Stage I	T1	MX	N0
TCGA-BC-A10S	1423	1	81	MALE	G1	unknow	T3	MX	NX
TCGA-UB-A7ME	486	0	51	MALE	G2	Stage I	T1	MX	NX
TCGA-ED-A97K	6	0	54	MALE	G2	Stage IIIA	T3a	M0	N0
TCGA-XR-A8TF	693	1	74	MALE	G1	Stage I	T1	MX	NX
TCGA-CC-A7II	399	0	54	MALE	G3	Stage IIIA	T3	M0	N0
TCGA-DD-AADQ	436	0	59	MALE	G3	Stage II	T2	M0	N0
TCGA-K7-A6G5	512	0	66	MALE	G2	Stage I	T1	MX	N0
TCGA-CC-5264	102	1	71	MALE	G2	Stage IIIA	T3	M0	N0
TCGA-DD-A39Y	171	1	67	MALE	G3	Stage I	T1	M0	NX
TCGA-ED-A8O6	56	1	50	FEMALE	G3	Stage IIIA	T3a	M0	N0
TCGA-DD-A1E9	2759	1	70	MALE	G2	Stage I	T1	M0	N0
TCGA-DD-A1EC	602	0	20	FEMALE	G3	Stage I	T1	M0	N0
TCGA-DD-A115	2542	1	53	MALE	G2	Stage IIIA	T3	M0	N0
TCGA-HP-A5MZ	91	1	78	MALE	G2	Stage I	T1	M0	NX
TCGA-DD-A1EK	558	1	64	FEMALE	G2	Stage IVB	T4	M1	N0
TCGA-DD-AAE2	638	0	51	MALE	G3	Stage I	T1	M0	N0
TCGA-CC-A5UE	272	1	48	MALE	G2	Stage IIIB	T4	M0	N0
TCGA-NI-A8LF	799	0	74	MALE	G3	Stage I	T1	MX	NX
TCGA-BW-A5NO	20	0	50	MALE	G2	Stage IIIA	T3a	MX	NX
TCGA-CC-A5UD	304	1	45	MALE	G2	Stage IIIA	T3	M0	N0
TCGA-DD-A1EF	394	1	57	FEMALE	G3	Stage I	T1	M0	N0
TCGA-GJ-A3OU	879	0	59	MALE	G2	Stage I	T1	MX	NX
TCGA-DD-AAVU	2202	0	46	MALE	G2	Stage II	T2	M0	N0
TCGA-G3-A6UC	671	0	65	MALE	G2	Stage IIIB	T3b	M0	N0
TCGA-CC-A9FU	0	0	52	FEMALE	G2	Stage IIIA	T3a	M0	N0
TCGA-DD-AAD3	1295	0	43	MALE	G2	Stage I	T1	M0	N0
TCGA-2Y-A9GU	1939	0	55	FEMALE	G2	Stage I	T1	MX	NX
TCGA-MI-A75G	698	0	63	MALE	G2	Stage II	T2	M0	N0
TCGA-FV-A4ZP	2486	1	78	MALE	G2	Stage IIIA	T3	M0	NX
TCGA-PD-A5DF	639	1	58	FEMALE	G2	Stage IIIB	T4	M0	N0
TCGA-DD-A3A9	931	1	64	FEMALE	G2	Stage IVB	T4	M1	N0
TCGA-DD-AACA	2301	0	65	MALE	G3	Stage I	T1	M0	N0
TCGA-DD-AAW2	1855	0	69	MALE	G2	Stage I	T1	M0	N0
TCGA-DD-AADD	1231	0	51	MALE	G4	Stage I	T1	M0	N0
TCGA-XR-A8TG	898	0	58	MALE	G2	Stage I	T1	M0	NX
TCGA-UB-AA0V	314	0	69	FEMALE	G1	Stage I	unknow	MX	NX
TCGA-CC-A7IE	217	1	57	MALE	G2	Stage IIIA	T3	M0	N0
TCGA-BC-A69I	387	0	69	MALE	G1	Stage I	T1	M0	N0
TCGA-DD-AAE3	566	0	50	MALE	G2	Stage I	T1	M0	N0
TCGA-CC-A1HT	101	1	50	MALE	G3	Stage IIIA	T3	M0	N0
TCGA-ZP-A9D1	21	0	56	FEMALE	G2	unknow	T1	MX	NX
TCGA-EP-A3JL	303	0	76	MALE	G2	Stage I	T1	MX	NX
TCGA-CC-A7IL	278	1	61	MALE	G1	Stage IIIA	T3	M0	N0
TCGA-CC-5263	129	1	35	MALE	G1	Stage IIIA	T3	M0	N0
TCGA-G3-A25X	1779	0	73	MALE	G3	Stage II	T2	M0	N0
TCGA-WQ-A9G7	30	0	71	FEMALE	G3	unknow	T3a	M0	NX
TCGA-G3-A25Z	655	0	58	MALE	G2	Stage I	T1	M0	N0
TCGA-DD-AACX	170	0	66	MALE	G3	Stage II	T2	M0	N0
TCGA-DD-AAE6	141	0	59	FEMALE	G2	Stage I	T1	M0	N0
TCGA-UB-AA0U	327	0	60	MALE	G2	Stage II	T2	MX	NX
TCGA-RG-A7D4	1098	0	69	MALE	G2	Stage II	T2	M0	N0
TCGA-MI-A75I	630	0	61	MALE	G1	unknow	T2	MX	NX
TCGA-DD-AAVX	1718	0	38	MALE	G2	Stage II	T2	M0	N0
TCGA-EP-A2KC	19	1	62	MALE	G3	Stage I	T1	MX	NX
TCGA-DD-AADN	898	0	59	MALE	G4	Stage I	T1	MX	NX
TCGA-DD-A4NV	2398	0	61	MALE	G1	Stage IIIA	T3	M0	N0
TCGA-T1-A6J8	23	0	68	MALE	G2	unknow	T1	M0	NX
TCGA-DD-A4NK	1210	1	80	FEMALE	G2	Stage IIIA	T3	M0	N0
TCGA-CC-A7IJ	382	0	56	MALE	G3	Stage II	T2	M0	N0
TCGA-DD-AADR	2028	0	58	MALE	G3	Stage I	T1	M0	N0
TCGA-DD-A4NH	917	0	65	FEMALE	G3	Stage IIIB	T3b	M0	N0
TCGA-BD-A2L6	1363	0	69	MALE	G2	unknow	T2	MX	NX
TCGA-G3-A3CG	673	0	80	MALE	G2	Stage I	T1	M0	N0
TCGA-RC-A6M3	0	0	24	MALE	G3	Stage II	T2	M0	N0
TCGA-DD-AACB	2324	0	74	FEMALE	G3	Stage I	T1	M0	N0
TCGA-BC-A10Y	711	1	76	MALE	G3	unknow	T4	MX	NX
TCGA-CC-A9FW	248	0	68	MALE	G2	Stage IIIA	T3	M0	N0
TCGA-DD-A1EL	415	1	23	MALE	G3	Stage II	T2	M0	N0
TCGA-DD-AAEE	810	0	55	MALE	G4	Stage I	T1	M0	N0
TCGA-BC-A10W	91	1	50	MALE	G3	unknow	T4	MX	NX
TCGA-CC-A8HU	344	1	39	FEMALE	G3	Stage IIIA	T3	M0	N0
TCGA-RC-A7SK	472	0	59	MALE	G3	Stage I	T1	M0	N0
TCGA-CC-5258	129	1	48	MALE	G2	Stage II	T2	M0	N0
TCGA-UB-A7MF	214	1	56	MALE	G2	Stage IIIA	T3a	MX	NX
TCGA-DD-AACL	107	1	66	FEMALE	G3	Stage I	T1	M0	N0
TCGA-BC-A10T	837	1	76	MALE	G1	unknow	T4	MX	NX
TCGA-DD-AACE	2184	0	62	MALE	G3	Stage I	T1	M0	N0
TCGA-BC-A110	2116	1	51	FEMALE	G1	unknow	T1	MX	NX
TCGA-ED-A7PY	390	0	20	FEMALE	G3	Stage II	T2	M0	NX
TCGA-DD-A4NR	9	1	85	FEMALE	G3	Stage I	T1	M0	N0
TCGA-BC-A8YO	562	0	66	FEMALE	G3	Stage IIIC	T4	M0	N0
TCGA-DD-AADU	554	0	60	MALE	G3	Stage II	T2	M0	N0
TCGA-BC-A10Z	34	1	62	FEMALE	G2	Stage I	T1	MX	N0
TCGA-DD-AACK	9	0	70	MALE	G2	Stage I	T1	M0	N0
TCGA-DD-AAEK	1067	0	51	MALE	G3	Stage II	T2	M0	N0
TCGA-DD-AAW3	1633	0	69	MALE	G2	Stage I	T1	M0	N0
TCGA-2Y-A9GZ	848	1	82	FEMALE	G2	Stage II	T2	MX	NX
TCGA-DD-A73F	1085	0	77	FEMALE	G1	Stage I	T1	M0	N0
TCGA-DD-AACS	1804	0	39	MALE	G3	Stage I	T1	M0	N0
TCGA-ED-A66Y	296	1	51	FEMALE	G3	Stage IIIA	T3a	M0	N0
TCGA-G3-A3CJ	594	0	52	MALE	G2	Stage II	T2	M0	N0
TCGA-2Y-A9H2	1731	0	64	FEMALE	G3	Stage I	T1	MX	N0
TCGA-ED-A7PZ	6	0	61	MALE	G2	Stage II	T2	M0	NX
TCGA-DD-AACI	1618	0	69	MALE	G3	Stage II	T2	M0	N0
TCGA-DD-A116	1622	1	68	MALE	G3	Stage IIIA	T3	M0	N0
TCGA-DD-AAEG	719	0	59	FEMALE	G3	Stage I	T1	M0	N0
TCGA-DD-A114	1149	1	42	MALE	G3	Stage II	T2	M0	unknow
TCGA-ZS-A9CF	2412	0	64	MALE	G2	Stage II	T2	MX	NX
TCGA-RC-A6M6	9	0	75	MALE	G3	Stage II	T2	M0	NX
TCGA-5R-AA1C	520	0	57	MALE	G2	Stage II	T2	M0	N0
TCGA-CC-5262	103	1	67	MALE	G1	Stage IIIC	T4	M0	N0
TCGA-DD-AACO	1876	0	40	MALE	G3	Stage I	T1	M0	N0
TCGA-ZP-A9CY	782	0	66	FEMALE	G1	unknow	T1	MX	NX
TCGA-ZP-A9D4	395	0	64	FEMALE	G1	unknow	T1	MX	NX
TCGA-ZS-A9CE	1241	0	79	FEMALE	G1	Stage II	T2	MX	NX
TCGA-DD-AAVS	1823	0	56	MALE	G2	Stage I	T1	M0	N0
TCGA-XR-A8TC	1339	0	43	FEMALE	G2	Stage I	T1	MX	NX
TCGA-DD-A39W	827	1	29	FEMALE	G2	Stage III	T3	M0	N0
TCGA-BC-A69H	444	0	64	MALE	G3	Stage II	T2	M0	NX
TCGA-DD-A4NA	1008	0	67	FEMALE	G3	Stage IIIC	T2	M0	N1
TCGA-MI-A75E	507	0	61	MALE	G2	Stage IIIC	T4	M0	N0
TCGA-DD-AAVZ	1900	0	38	MALE	G2	Stage I	T1	M0	N0
TCGA-G3-A5SL	621	0	70	MALE	G2	Stage II	T2	M0	NX
TCGA-ED-A7XP	400	0	53	FEMALE	G3	Stage II	T2	M0	N0
TCGA-EP-A2KB	596	1	46	FEMALE	G2	Stage I	T1	MX	NX
TCGA-DD-A4NI	816	0	67	MALE	G2	Stage II	T2	M0	NX
TCGA-CC-A9FV	0	0	57	MALE	G2	Stage IIIA	T3	M0	N0
TCGA-WQ-AB4B	395	0	62	MALE	G2	Stage II	T2	M0	NX
TCGA-G3-AAV1	359	1	51	MALE	G3	Stage IIIC	T4	M0	N0
TCGA-CC-A3MC	363	0	54	MALE	G2	Stage IIIA	T3	M0	N0
TCGA-G3-AAUZ	480	0	48	MALE	G2	Stage I	T1	M0	N0
TCGA-DD-AACM	1769	0	48	MALE	G3	Stage II	T2	M0	N0
TCGA-DD-A11D	1560	1	57	FEMALE	G2	Stage I	T1	M0	N0
TCGA-DD-AACF	365	1	68	MALE	G3	Stage I	T1	M0	N0
TCGA-BD-A3EP	409	0	75	FEMALE	G2	Stage I	T1	M0	N0
TCGA-ED-A4XI	819	0	58	MALE	G3	Stage II	T2	M0	N0
TCGA-DD-A11A	79	0	67	MALE	G3	Stage I	T1	M0	N0
TCGA-QA-A7B7	94	0	48	MALE	G2	Stage II	T2	MX	NX
TCGA-DD-AADL	636	0	58	MALE	G4	Stage I	T1	M0	N0
TCGA-2Y-A9H6	357	0	68	FEMALE	G2	Stage I	T1	MX	NX
TCGA-2Y-A9GY	757	1	64	FEMALE	G3	Stage II	T2	MX	NX
TCGA-DD-A73E	44	0	66	MALE	G1	Stage I	T1	M0	N0
TCGA-RC-A7SF	579	0	66	MALE	G2	Stage I	T1	M0	N0
TCGA-BC-A3KG	680	0	68	FEMALE	G3	Stage II	T2	M0	N0
TCGA-DD-AAVP	2752	0	48	MALE	G1	Stage I	T1	M0	N0
TCGA-ED-A459	910	0	47	MALE	G2	Stage II	T2	M0	N0
TCGA-DD-AACW	1424	0	43	MALE	G3	Stage I	T1	M0	N0
TCGA-3K-AAZ8	396	0	65	MALE	G1	Stage IIIB	T3b	MX	NX
TCGA-G3-A7M5	447	0	76	MALE	G2	Stage I	T1	MX	NX
TCGA-FV-A3R2	194	1	75	MALE	unknow	Stage I	T1	MX	NX
TCGA-BD-A3ER	1115	0	62	MALE	G2	Stage II	T2	MX	NX
TCGA-DD-AADY	555	0	55	FEMALE	G2	Stage I	T1	M0	N0
TCGA-DD-AACY	1450	0	61	MALE	G3	Stage I	T1	M0	N0
TCGA-DD-A1EI	183	0	46	MALE	G2	Stage I	T1	M0	N0
TCGA-2Y-A9HB	260	0	66	MALE	G2	Stage I	T1	MX	NX
TCGA-CC-A123	219	0	24	FEMALE	G1	Stage IIIA	T3	M0	N0
TCGA-XR-A8TE	925	0	16	MALE	G1	Stage IIIA	T3	MX	N0
TCGA-CC-A8HT	140	1	74	MALE	G2	Stage IIIA	T3	M0	N0
TCGA-G3-A5SM	520	0	58	MALE	G3	Stage II	T2	M0	NX
TCGA-ES-A2HS	688	1	80	MALE	G2	Stage I	T1	MX	NX
TCGA-FV-A2QQ	729	0	80	MALE	G2	Stage I	T1	MX	N0
TCGA-DD-AACU	1567	0	59	MALE	G3	Stage I	T1	M0	N0
TCGA-RC-A7SH	468	0	42	MALE	G3	Stage II	T2	M0	N0
TCGA-ZP-A9D2	765	1	51	MALE	G2	unknow	T2	MX	NX
TCGA-DD-AACT	1562	0	69	FEMALE	G2	Stage I	T1	M0	N0
TCGA-DD-AADG	1145	0	70	MALE	G3	Stage IIIA	T3a	M0	N0
TCGA-2Y-A9H0	3675	0	49	MALE	G1	Stage IIIA	T3	M0	N0
TCGA-G3-AAV6	65	1	53	FEMALE	G3	Stage IIIA	T3a	M0	N0
TCGA-DD-A73D	693	0	68	FEMALE	G1	Stage II	T2	MX	NX
TCGA-FV-A2QR	581	1	75	MALE	G1	Stage I	T1	M0	N0
TCGA-DD-AADK	1049	0	68	FEMALE	G3	Stage II	T2	M0	N0
TCGA-DD-A4NE	660	1	75	FEMALE	G3	Stage IIIA	T3a	M0	N0
TCGA-CC-A7IG	299	1	47	MALE	G2	Stage II	T2	M0	N0
TCGA-DD-A1EB	2017	0	72	FEMALE	G2	Stage I	T1	M0	N0
TCGA-DD-A118	3437	0	77	FEMALE	G2	Stage II	T2	M0	N0
TCGA-5R-AAAM	46	1	65	FEMALE	G2	Stage II	T2	M0	N0
TCGA-DD-AAVQ	2728	0	38	MALE	G2	Stage I	T1	M0	N0
TCGA-G3-A25U	1636	0	63	FEMALE	G3	Stage I	T1	M0	N0
TCGA-G3-A7M8	430	0	31	MALE	G1	Stage I	T1	MX	NX
TCGA-DD-A3A5	3125	1	66	FEMALE	G2	Stage III	T3	M0	N0
TCGA-DD-AACZ	171	1	63	FEMALE	G4	Stage I	T1	M0	N0
TCGA-BC-A217	1397	1	75	FEMALE	G3	Stage II	T2	M0	NX
TCGA-ED-A7XO	427	0	29	MALE	G2	Stage IIIA	T3a	M0	N0
TCGA-FV-A495	1	0	51	FEMALE	G2	Stage II	T2	M0	NX
TCGA-DD-A1EH	1495	0	23	MALE	G3	Stage III	T3	M0	N0
TCGA-FV-A23B	1852	1	70	FEMALE	unknow	Stage II	T2	M0	N0
TCGA-MI-A75C	291	0	64	MALE	G3	Stage I	T1	M0	N0
TCGA-DD-A4NP	3308	0	32	MALE	G3	Stage I	T1	M0	N0
TCGA-DD-AADF	115	1	64	FEMALE	G4	Stage I	T1	M0	N0
TCGA-DD-AAEA	575	0	65	MALE	G3	Stage I	T1	M0	N0
TCGA-EP-A3RK	363	0	73	MALE	G2	Stage IIIA	T3a	MX	NX
TCGA-BC-4072	1490	1	74	FEMALE	G3	Stage IIIA	T3	M0	N0
TCGA-FV-A3I0	848	0	76	FEMALE	G2	Stage II	T2	M0	NX
TCGA-UB-A7MB	601	0	24	MALE	G3	Stage II	T2	MX	NX
TCGA-ZP-A9CZ	706	0	72	MALE	G1	unknow	T1	MX	NX
TCGA-MI-A75H	747	0	77	MALE	unknow	unknow	unknow	MX	NX
TCGA-G3-A5SJ	698	0	59	MALE	G2	Stage I	T1	M0	NX
TCGA-DD-AAD0	137	0	73	FEMALE	G2	Stage I	T1	M0	N0
TCGA-ED-A82E	408	0	60	FEMALE	G2	Stage IIIA	T3a	M0	N0
TCGA-BC-A5W4	547	1	69	MALE	G3	Stage IIIA	T3a	M0	NX
TCGA-DD-AAEI	1531	0	72	MALE	G2	Stage I	T1	M0	N0
TCGA-2Y-A9GT	1624	1	51	MALE	G2	Stage I	T1	MX	NX
TCGA-XR-A8TD	1030	0	49	FEMALE	G3	Stage IIIB	T3	M0	N0
TCGA-2Y-A9H4	1452	0	68	MALE	G2	Stage I	T1	MX	N0
TCGA-DD-AACD	381	1	48	MALE	G4	Stage I	T1	M0	N0
TCGA-BC-A112	153	1	80	MALE	G2	unknow	T3	MX	NX
TCGA-2Y-A9GV	2532	1	54	FEMALE	G1	Stage I	T1	MX	NX
TCGA-DD-AADJ	1066	0	70	FEMALE	G3	Stage I	T1	M0	N0
TCGA-CC-5260	87	1	61	FEMALE	G1	Stage IIIC	T4	M0	N0
TCGA-LG-A6GG	387	0	79	FEMALE	G2	Stage II	T2	M0	NX
TCGA-G3-AAV0	476	0	58	MALE	G2	Stage I	T1	M0	N0
TCGA-DD-AACQ	432	1	50	MALE	G3	Stage II	T2	M0	N0
TCGA-KR-A7K7	951	0	61	FEMALE	G1	Stage II	T2	M0	N0
TCGA-DD-A4NJ	928	0	54	FEMALE	G2	Stage II	T2	M0	N0
TCGA-DD-AAVV	2455	0	56	MALE	G3	Stage II	T2	M0	N0
TCGA-DD-AAC8	16	1	72	MALE	G3	Stage I	T1	M0	N0
TCGA-G3-A25W	935	0	79	FEMALE	G2	Stage IIIB	T3b	M0	N0
TCGA-WJ-A86L	345	0	68	FEMALE	G2	Stage I	T1	MX	NX
TCGA-CC-A3MB	315	1	36	MALE	G1	Stage IIIA	T3	M0	N0
TCGA-G3-A7M7	361	0	65	MALE	G1	Stage I	T1	MX	NX
TCGA-DD-AADC	425	1	53	MALE	G3	Stage I	T1	M0	N0
TCGA-DD-AACC	1685	1	61	MALE	G2	Stage I	T1	M0	N0
TCGA-G3-A25T	1553	0	45	FEMALE	G2	Stage IIIA	T3	M0	N0
TCGA-G3-A3CH	780	0	53	MALE	G2	Stage IIIA	T3a	M0	N0
TCGA-HP-A5N0	752	1	90	FEMALE	unknow	unknow	TX	M0	NX
TCGA-DD-A3A7	419	1	67	MALE	G3	Stage IIIB	T3b	M0	N0
TCGA-BC-4073	849	0	73	MALE	G3	Stage IIIA	T3	MX	N0
TCGA-2Y-A9HA	36	1	70	MALE	G2	Stage II	T2	MX	NX
TCGA-WX-AA44	615	0	64	FEMALE	G3	Stage I	T1	MX	NX
TCGA-DD-A39Z	601	1	43	FEMALE	G2	Stage II	T2	M0	NX
TCGA-DD-AAD5	1345	0	54	MALE	G3	Stage I	T1	M0	N0
TCGA-2Y-A9H7	1168	0	81	FEMALE	G2	Stage I	T1	MX	N0
TCGA-DD-A1EJ	1005	1	71	FEMALE	G2	Stage IIIC	T1	M0	N1
TCGA-DD-A4NG	802	1	77	MALE	G2	Stage IIIA	T3a	M0	NX
TCGA-CC-A9FS	211	0	55	MALE	G2	Stage II	T2	M0	N0
TCGA-DD-A4NO	2245	0	65	MALE	G1	Stage I	T1	M0	N0
TCGA-DD-AAVY	1970	0	56	MALE	G2	Stage IIIA	T3	M0	N0
TCGA-G3-A25Y	452	1	52	FEMALE	G3	Stage I	T1	M0	N0
TCGA-BC-A3KF	8	0	66	FEMALE	G2	Stage I	T1	M0	NX
TCGA-DD-A119	223	1	40	MALE	G3	Stage IV	T3a	M1	N0
TCGA-DD-AAVR	2513	0	44	MALE	G2	Stage I	T1	M0	N0
TCGA-UB-A7MA	848	0	62	FEMALE	G2	Stage II	T2b	M0	N0
TCGA-ZS-A9CG	341	0	55	MALE	G2	Stage II	T2	MX	NX
TCGA-ES-A2HT	438	1	54	MALE	G2	Stage I	T1	MX	NX
TCGA-G3-A7M9	56	1	70	MALE	G2	Stage IIIB	T3b	MX	NX
TCGA-DD-AADI	1085	0	43	FEMALE	G3	Stage I	T1	M0	N0
TCGA-CC-A7IK	262	1	59	MALE	G3	Stage IIIA	T3	M0	N0
TCGA-DD-AADW	587	0	48	MALE	G3	Stage I	T1	M0	N0
TCGA-FV-A4ZQ	12	0	52	MALE	G2	Stage I	T1	M0	NX
TCGA-DD-AADM	12	1	58	MALE	G3	Stage II	T2	M0	N0
TCGA-DD-AAW0	2015	0	54	MALE	G2	Stage I	T1	M0	N0
TCGA-K7-AAU7	359	0	61	MALE	G2	Stage II	T2a	MX	NX
TCGA-ED-A8O5	406	0	59	FEMALE	G3	Stage IIIA	T3a	M0	N0
TCGA-DD-A73G	3478	0	73	FEMALE	G3	Stage I	T1	M0	N0
TCGA-DD-A11B	14	1	73	MALE	G2	Stage I	T1	M0	N0
TCGA-WX-AA46	756	0	61	MALE	G1	Stage II	T2	MX	NX
TCGA-ED-A66X	406	0	35	MALE	G3	Stage IIIA	T3a	M0	N0
TCGA-BC-A10X	770	1	52	FEMALE	G2	Stage IIIA	T3a	MX	N0
TCGA-DD-AADS	474	0	63	MALE	G2	Stage I	T1	M0	N0
TCGA-MR-A520	229	0	58	MALE	G1	Stage I	T1	MX	NX
TCGA-LG-A9QD	366	0	68	MALE	G2	Stage IIIA	T3a	M0	N0
TCGA-FV-A496	10	0	84	FEMALE	G2	Stage I	T1	M0	NX
TCGA-5C-A9VG	328	0	58	MALE	G2	Stage II	T2	M0	N0
TCGA-BC-A10R	308	1	66	FEMALE	G2	unknow	T3	MX	NX
TCGA-DD-AA3A	410	1	81	FEMALE	G4	Stage I	T1	MX	N0
TCGA-DD-A73A	728	0	71	MALE	G2	Stage I	T1	M0	N0
TCGA-BW-A5NQ	0	0	63	MALE	G3	Stage I	T1	MX	NX
TCGA-DD-A4NB	989	0	25	MALE	G2	Stage I	T1	M0	N0
TCGA-DD-AADO	453	0	55	MALE	G3	Stage I	T1	M0	N0
TCGA-FV-A3R3	366	1	38	FEMALE	G2	Stage I	T1	MX	NX
TCGA-RC-A7SB	588	0	53	MALE	G2	Stage II	T2	M0	N0
TCGA-DD-AAD2	658	0	66	MALE	G2	Stage I	T1	M0	N0
TCGA-DD-A1EG	1372	1	76	MALE	G3	Stage I	T1	M0	N0
TCGA-G3-A3CI	180	0	71	MALE	G2	Stage I	T1	M0	N0
TCGA-DD-AAD1	564	0	51	FEMALE	G4	Stage I	T1	M0	N0
TCGA-DD-A11C	662	0	69	MALE	G3	Stage I	T1	M0	N0
TCGA-WX-AA47	556	1	33	FEMALE	G2	Stage IIIA	T3a	MX	NX
TCGA-NI-A4U2	1791	1	71	MALE	G1	Stage IIIA	T3	MX	NX
TCGA-2Y-A9H3	1516	0	45	MALE	G1	Stage II	T2	MX	NX
TCGA-BC-A216	1351	0	62	FEMALE	G2	Stage IIIA	T3	M0	NX
TCGA-2Y-A9H5	555	1	59	FEMALE	G3	Stage I	T1	MX	N0
TCGA-EP-A12J	570	0	62	MALE	G1	Stage I	T1	MX	NX
TCGA-DD-AACP	415	0	64	MALE	G3	Stage I	T1	M0	N0
TCGA-DD-A3A2	2131	1	76	FEMALE	G1	Stage I	T1	M0	N0
TCGA-DD-A3A0	785	1	70	MALE	G2	Stage I	T1	M0	NX
TCGA-DD-A4ND	2746	0	56	FEMALE	G3	Stage I	T1	M0	N0
TCGA-G3-AAV5	354	0	67	MALE	G2	Stage II	T2	M0	N0
TCGA-DD-AAEB	478	0	60	MALE	G2	Stage I	T1	M0	N0
TCGA-2Y-A9H8	633	1	85	FEMALE	G2	unknow	T1	MX	NX
TCGA-G3-A25S	416	1	64	MALE	G2	Stage I	T1	M0	N0
TCGA-RC-A6M5	15	0	20	FEMALE	G2	Stage IVA	T1	M0	N1
TCGA-DD-AAE4	608	0	49	FEMALE	G1	Stage I	T1	M0	N0
TCGA-DD-AACH	195	1	69	MALE	G3	Stage II	T2	M0	N0
TCGA-DD-AAD8	1219	0	73	FEMALE	G2	Stage I	T1	M0	N0
TCGA-CC-A7IH	365	0	58	MALE	G1	Stage IIIA	T3	M0	N0
TCGA-DD-AAE9	722	0	69	MALE	G3	Stage I	T1	M0	N0
TCGA-DD-AADA	1233	0	66	FEMALE	G3	Stage I	T1	M0	N0
TCGA-DD-A39X	1694	1	78	FEMALE	G2	Stage I	T1	M0	NX
TCGA-DD-AADE	1202	0	50	MALE	G4	Stage I	T1	M0	N0
TCGA-K7-A5RG	519	0	66	MALE	G1	Stage I	T1	MX	NX
TCGA-DD-AAVW	2317	0	35	MALE	G2	Stage I	T1	M0	N0
TCGA-G3-A5SI	768	1	44	MALE	G2	Stage II	T2	M0	N0
TCGA-MR-A8JO	330	0	34	MALE	G3	Stage I	T1	MX	N0
TCGA-DD-AAE1	552	0	52	MALE	G3	Stage I	T1	M0	N0
TCGA-DD-A4NN	899	1	56	FEMALE	G3	Stage I	T1	M0	N0
TCGA-BW-A5NP	0	0	26	FEMALE	G3	Stage IV	T2	M1	N0
TCGA-CC-A8HV	279	1	51	FEMALE	G2	Stage II	T2	M0	N0
TCGA-G3-A3CK	585	0	61	MALE	G2	Stage I	T1	M0	N0
TCGA-EP-A26S	608	0	70	MALE	G2	Stage I	T1	MX	N0
TCGA-2Y-A9GX	2442	0	68	MALE	G2	Stage I	T1	MX	NX
TCGA-RC-A7S9	640	0	47	FEMALE	G3	Stage I	T1	M0	N0
TCGA-YA-A8S7	412	1	68	MALE	G3	Stage IIIA	T3a	MX	N0
TCGA-DD-A3A3	535	1	45	MALE	G2	Stage I	T1	M0	N0
TCGA-O8-A75V	538	0	54	MALE	G2	Stage I	T1	MX	NX
TCGA-ZP-A9D0	1091	0	67	FEMALE	G1	unknow	T1	MX	NX
TCGA-DD-A1EE	349	1	73	MALE	G3	Stage IIIA	T3	M0	N0
TCGA-DD-A3A6	3258	1	72	FEMALE	G2	Stage II	T2	M0	N0
TCGA-RC-A6M4	22	0	74	FEMALE	G2	Stage IIIA	T3	MX	NX
TCGA-DD-AAD6	672	0	66	MALE	G3	Stage IIIA	T3a	M0	N0
TCGA-K7-A5RF	631	0	64	MALE	G1	Stage I	T1	MX	NX
TCGA-CC-A8HS	300	1	18	MALE	G1	Stage IIIC	T3	M0	N1
TCGA-G3-A5SK	744	0	58	MALE	G1	Stage I	T1	M0	NX
TCGA-DD-A4NQ	373	1	60	MALE	G3	Stage II	T2	M0	N0
TCGA-DD-A1ED	2301	0	68	MALE	G1	Stage I	T1	M0	N0
TCGA-G3-AAV3	412	0	58	FEMALE	G2	Stage II	T2	M0	N0
TCGA-ZP-A9CV	1088	1	59	MALE	G1	unknow	T1	MX	NX
TCGA-DD-AACV	1531	0	53	MALE	G3	Stage I	T1	M0	N0
TCGA-DD-AACG	469	1	52	MALE	G4	Stage II	T2	M0	N0
TCGA-CC-A3MA	303	1	61	MALE	G2	Stage IIIA	T3	M0	N0
TCGA-2V-A95S		0	unknow	MALE	G3	Stage II	T2	MX	NX
TCGA-2Y-A9H1	1229	1	58	MALE	G2	Stage I	T1	MX	NX
TCGA-DD-A4NF	942	0	72	MALE	G2	Stage I	T1	M0	N0
TCGA-DD-A3A1	233	1	65	MALE	G2	Stage IIIA	T3b	M0	N0
TCGA-KR-A7K2	829	0	64	MALE	G1	Stage I	T1	M0	N0
TCGA-DD-AAC9	347	0	51	MALE	G2	Stage I	T1	M0	N0
TCGA-DD-AACJ	2102	0	75	MALE	G2	Stage II	T2	M0	N0
TCGA-DD-AACN	1302	0	32	MALE	G3	Stage I	T1	M0	N0
TCGA-GJ-A6C0	31	1	75	FEMALE	G2	Stage II	T2	MX	NX
TCGA-DD-AAE8	664	0	45	MALE	G3	Stage I	T1	M0	N0
TCGA-DD-AADV	574	0	50	MALE	G3	Stage I	T1	M0	N0
TCGA-FV-A3I1	247	1	81	FEMALE	G2	Stage II	T2	MX	N0
TCGA-BC-A10Q	1135	1	72	FEMALE	unknow	unknow	T2	MX	NX
TCGA-2Y-A9GS	724	1	58	MALE	G2	unknow	T2	MX	NX
TCGA-ED-A7PX	6	0	48	FEMALE	G3	Stage II	T2	M0	NX
TCGA-DD-A3A8	11	1	75	MALE	G2	Stage II	T2	M0	N0
TCGA-G3-A7M6	632	0	60	FEMALE	G3	Stage I	T1	MX	NX
TCGA-KR-A7K8	906	0	57	MALE	G1	Stage I	T1	M0	N0
TCGA-5R-AA1D	449	0	17	FEMALE	G3	Stage IIIA	T3a	M0	N0

## Sheet: Appendix 2
Symbol	ID	Name	Synonyms	Chromosome	Category
AZGP1	563	alpha-2-glycoprotein 1, zinc-binding	ZA2G|ZAG	7	Antigen_Processing_and_Presentation
B2M	567	beta-2-microglobulin	IMD43	15	Antigen_Processing_and_Presentation
CALR	811	calreticulin	CRT|HEL-S-99n|RO|SSA|cC1qR	19	Antigen_Processing_and_Presentation
CANX	821	calnexin	CNX|IP90|P90	5	Antigen_Processing_and_Presentation
CD1A	909	CD1a molecule	CD1|FCB6|HTA1|R4|T6	1	Antigen_Processing_and_Presentation
CD1B	910	CD1b molecule	CD1|CD1A|R1	1	Antigen_Processing_and_Presentation
CD1C	911	CD1c molecule	BDCA1|CD1|CD1A|R7	1	Antigen_Processing_and_Presentation
CD1D	912	CD1d molecule	CD1A|R3|R3G1	1	Antigen_Processing_and_Presentation
CD1E	913	CD1e molecule	CD1A|R2	1	Antigen_Processing_and_Presentation
CD4	920	CD4 molecule	CD4mut	12	Antigen_Processing_and_Presentation
CD8A	925	CD8a molecule	CD8|Leu2|p32	2	Antigen_Processing_and_Presentation
CD8B	926	CD8b molecule	CD8B1|LEU2|LY3|LYT3|P37	2	Antigen_Processing_and_Presentation
CD74	972	CD74 molecule	DHLAG|HLADG|II|Ia-GAMMA|p33	5	Antigen_Processing_and_Presentation
CREB1	1385	cAMP responsive element binding protein 1	CREB|CREB-1	2	Antigen_Processing_and_Presentation
CTSB	1508	cathepsin B	APPS|CPSB|RECEUP	8	Antigen_Processing_and_Presentation
CTSE	1510	cathepsin E	CATE	1	Antigen_Processing_and_Presentation
CTSL	1514	cathepsin L	CATL|CTSL1|MEP	9	Antigen_Processing_and_Presentation
CTSS	1520	cathepsin S	-	1	Antigen_Processing_and_Presentation
FCER1G	2207	Fc fragment of IgE receptor Ig	FCRG	1	Antigen_Processing_and_Presentation
FCGRT	2217	Fc fragment of IgG receptor and transporter	FCRN|alpha-chain	19	Antigen_Processing_and_Presentation
PDIA3	2923	protein disulfide isomerase family A member 3	ER60|ERp57|ERp60|ERp61|GRP57|GRP58|HEL-S-269|HEL-S-93n|HsT17083|P58|PI-PLC	15	Antigen_Processing_and_Presentation
HFE	3077	homeostatic iron regulator	HFE1|HH|HLA-H|MVCD7|TFQTL2	6	Antigen_Processing_and_Presentation
HLA-A	3105	major histocompatibility complex, class I, A	HLAA	6	Antigen_Processing_and_Presentation
HLA-B	3106	major histocompatibility complex, class I, B	AS|B-4901|HLAB	6	Antigen_Processing_and_Presentation
HLA-C	3107	major histocompatibility complex, class I, C	D6S204|HLA-JY3|HLAC|HLC-C|MHC|PSORS1	6	Antigen_Processing_and_Presentation
HLA-DMA	3108	major histocompatibility complex, class II, DM alpha	D6S222E|DMA|HLADM|RING6	6	Antigen_Processing_and_Presentation
HLA-DMB	3109	major histocompatibility complex, class II, DM beta	D6S221E|RING7	6	Antigen_Processing_and_Presentation
HLA-DOA	3111	major histocompatibility complex, class II, DO alpha	HLA-DNA|HLA-DZA|HLADZ	6	Antigen_Processing_and_Presentation
HLA-DOB	3112	major histocompatibility complex, class II, DO beta	DOB|HLA_DOB	6	Antigen_Processing_and_Presentation
HLA-DPA1	3113	major histocompatibility complex, class II, DP alpha 1	DP(W3)|DP(W4)|DPA1|HLA-DP1A|HLA-DPB1|HLADP|HLASB|PLT1	6	Antigen_Processing_and_Presentation
HLA-DPB1	3115	major histocompatibility complex, class II, DP beta 1	DPB1|HLA-DP|HLA-DP1B|HLA-DPB	6	Antigen_Processing_and_Presentation
HLA-DQA1	3117	major histocompatibility complex, class II, DQ alpha 1	CELIAC1|DQ-A1|DQA1|HLA-DQA	6	Antigen_Processing_and_Presentation
HLA-DQA2	3118	major histocompatibility complex, class II, DQ alpha 2	DC-alpha|DX-ALPHA|HLA-DCA|HLA-DXA|HLADQA2	6	Antigen_Processing_and_Presentation
HLA-DQB1	3119	major histocompatibility complex, class II, DQ beta 1	CELIAC1|HLA-DQB|IDDM1	6	Antigen_Processing_and_Presentation
HLA-DRA	3122	major histocompatibility complex, class II, DR alpha	HLA-DRA1	6	Antigen_Processing_and_Presentation
HLA-DRB1	3123	major histocompatibility complex, class II, DR beta 1	DRB1|HLA-DR1B|HLA-DRB|SS1	6	Antigen_Processing_and_Presentation
HLA-DRB3	3125	major histocompatibility complex, class II, DR beta 3	DRB3|HLA-DPB1|HLA-DR1B|HLA-DR3B	6	Antigen_Processing_and_Presentation
HLA-DRB4	3126	major histocompatibility complex, class II, DR beta 4	DR4|DRB4|HLA-DR4B|HLA-DRB4*	6	Antigen_Processing_and_Presentation
HLA-DRB5	3127	major histocompatibility complex, class II, DR beta 5	-	6	Antigen_Processing_and_Presentation
HLA-E	3133	major histocompatibility complex, class I, E	HLA-6.2|QA1	6	Antigen_Processing_and_Presentation
HLA-F	3134	major histocompatibility complex, class I, F	CDA12|HLA-5.4|HLA-CDA12|HLAF	6	Antigen_Processing_and_Presentation
HLA-G	3135	major histocompatibility complex, class I, G	MHC-G	6	Antigen_Processing_and_Presentation
HLA-H	3136	major histocompatibility complex, class I, H (pseudogene)	HLAHP	6	Antigen_Processing_and_Presentation
MR1	3140	major histocompatibility complex, class I-related	HLALS	1	Antigen_Processing_and_Presentation
HSPA1A	3303	heat shock protein family A (Hsp70) member 1A	HEL-S-103|HSP70-1|HSP70-1A|HSP70-2|HSP70.1|HSP70.2|HSP70I|HSP72|HSPA1	6	Antigen_Processing_and_Presentation
HSPA1B	3304	heat shock protein family A (Hsp70) member 1B	HSP70-1|HSP70-1B|HSP70-2|HSP70.1|HSP70.2|HSP72|HSPA1|HSX70	6	Antigen_Processing_and_Presentation
HSPA1L	3305	heat shock protein family A (Hsp70) member 1 like	HSP70-1L|HSP70-HOM|HSP70T|hum70t	6	Antigen_Processing_and_Presentation
HSPA2	3306	heat shock protein family A (Hsp70) member 2	HSP70-2|HSP70-3	14	Antigen_Processing_and_Presentation
HSPA4	3308	heat shock protein family A (Hsp70) member 4	APG-2|HEL-S-5a|HS24/P52|HSPH2|RY|hsp70|hsp70RY	5	Antigen_Processing_and_Presentation
HSPA5	3309	heat shock protein family A (Hsp70) member 5	BIP|GRP78|HEL-S-89n|MIF2	9	Antigen_Processing_and_Presentation
HSPA6	3310	heat shock protein family A (Hsp70) member 6	HSP70B'	1	Antigen_Processing_and_Presentation
HSPA8	3312	heat shock protein family A (Hsp70) member 8	HEL-33|HEL-S-72p|HSC54|HSC70|HSC71|HSP71|HSP73|HSPA10|LAP-1|LAP1|NIP71	11	Antigen_Processing_and_Presentation
HSP90AA1	3320	heat shock protein 90 alpha family class A member 1	EL52|HEL-S-65p|HSP86|HSP89A|HSP90A|HSP90N|HSPC1|HSPCA|HSPCAL1|HSPCAL4|HSPN|Hsp103|Hsp89|Hsp90|LAP-2|LAP2	14	Antigen_Processing_and_Presentation
HSP90AB1	3326	heat shock protein 90 alpha family class B member 1	D6S182|HSP84|HSP90B|HSPC2|HSPCB	6	Antigen_Processing_and_Presentation
ICAM1	3383	intercellular adhesion molecule 1	BB2|CD54|P3.58	19	Antigen_Processing_and_Presentation
IFNA1	3439	interferon alpha 1	IFL|IFN|IFN-ALPHA|IFN-alphaD|IFNA13|IFNA@|leIF D	9	Antigen_Processing_and_Presentation
IFNA2	3440	interferon alpha 2	IFN-alpha-2|IFN-alphaA|IFNA|IFNA2B|leIF A	9	Antigen_Processing_and_Presentation
IFNA4	3441	interferon alpha 4	IFN-alpha4a|INFA4	9	Antigen_Processing_and_Presentation
IFNA5	3442	interferon alpha 5	IFN-alpha-5|IFN-alphaG|INA5|INFA5|leIF G	9	Antigen_Processing_and_Presentation
IFNA6	3443	interferon alpha 6	IFN-alphaK	9	Antigen_Processing_and_Presentation
IFNA7	3444	interferon alpha 7	IFN-alphaJ|IFNA-J	9	Antigen_Processing_and_Presentation
IFNA8	3445	interferon alpha 8	IFN-alphaB	9	Antigen_Processing_and_Presentation
IFNA10	3446	interferon alpha 10	IFN-alphaC	9	Antigen_Processing_and_Presentation
IFNA13	3447	interferon alpha 13	-	9	Antigen_Processing_and_Presentation
IFNA14	3448	interferon alpha 14	IFN-alphaH|LEIF2H	9	Antigen_Processing_and_Presentation
IFNA16	3449	interferon alpha 16	IFN-alpha-16|IFN-alphaO	9	Antigen_Processing_and_Presentation
IFNA17	3451	interferon alpha 17	IFN-alphaI|IFNA|INFA|LEIF2C1	9	Antigen_Processing_and_Presentation
IFNA21	3452	interferon alpha 21	IFN-alphaI|LeIF F|leIF-F	9	Antigen_Processing_and_Presentation
IFNG	3458	interferon gamma	IFG|IFI	12	Antigen_Processing_and_Presentation
KIR2DL1	3802	killer cell immunoglobulin like receptor, two Ig domains and long cytoplasmic tail 1	CD158A|KIR-K64|KIR221|KIR2DL3|NKAT|NKAT-1|NKAT1|p58.1	19	Antigen_Processing_and_Presentation
KIR2DL2	3803	killer cell immunoglobulin like receptor, two Ig domains and long cytoplasmic tail 2	CD158B1|CD158b|NKAT-6|NKAT6|p58.2	19	Antigen_Processing_and_Presentation
KIR2DL3	3804	killer cell immunoglobulin like receptor, two Ig domains and long cytoplasmic tail 3	CD158B2|CD158b|GL183|KIR-023GB|KIR-K7b|KIR-K7c|KIR2DL|KIR2DS5|KIRCL23|NKAT|NKAT2|NKAT2A|NKAT2B|p58	19	Antigen_Processing_and_Presentation
KIR2DL4	3805	killer cell immunoglobulin like receptor, two Ig domains and long cytoplasmic tail 4	CD158D|G9P|KIR-103AS|KIR-2DL4|KIR103|KIR103AS	19	Antigen_Processing_and_Presentation
KIR2DS1	3806	killer cell immunoglobulin like receptor, two Ig domains and short cytoplasmic tail 1	CD158H|CD158a|p50.1	19	Antigen_Processing_and_Presentation
KIR2DS3	3808	killer cell immunoglobulin like receptor, two Ig domains and short cytoplasmic tail 3	NKAT7	19	Antigen_Processing_and_Presentation
KIR2DS4	3809	killer cell immunoglobulin like receptor, two Ig domains and short cytoplasmic tail 4	CD158I|KIR-2DS4|KIR1D|KIR412|KKA3|NKAT-8|NKAT8	19	Antigen_Processing_and_Presentation
KIR2DS5	3810	killer cell immunoglobulin like receptor, two Ig domains and short cytoplasmic tail 5	CD158G|NKAT9	19	Antigen_Processing_and_Presentation
KIR3DL1	3811	killer cell immunoglobulin like receptor, three Ig domains and long cytoplasmic tail 1	CD158E1|KIR|KIR3DL1/S1|NKAT-3|NKAT3|NKB1|NKB1B	19	Antigen_Processing_and_Presentation
KIR3DL2	3812	killer cell immunoglobulin like receptor, three Ig domains and long cytoplasmic tail 2	3DL2|CD158K|KIR-3DL2|NKAT-4|NKAT4|NKAT4B|p140	19	Antigen_Processing_and_Presentation
KLRC1	3821	killer cell lectin like receptor C1	CD159A|NKG2|NKG2A	12	Antigen_Processing_and_Presentation
KLRC2	3822	killer cell lectin like receptor C2	CD159c|NKG2-C|NKG2C	12	Antigen_Processing_and_Presentation
KLRC3	3823	killer cell lectin like receptor C3	NKG2-E|NKG2E	12	Antigen_Processing_and_Presentation
KLRD1	3824	killer cell lectin like receptor D1	CD94	12	Antigen_Processing_and_Presentation
LTA	4049	lymphotoxin alpha	LT|TNFB|TNFSF1|TNLG1E	6	Antigen_Processing_and_Presentation
CIITA	4261	class II major histocompatibility complex transactivator	C2TA|CIITAIV|MHC2TA|NLRA	16	Antigen_Processing_and_Presentation
MICA	100507436	MHC class I polypeptide-related sequence A	MIC-A|PERB11.1	6	Antigen_Processing_and_Presentation
MICB	4277	MHC class I polypeptide-related sequence B	PERB11.2	6	Antigen_Processing_and_Presentation
NFYA	4800	nuclear transcription factor Y subunit alpha	CBF-A|CBF-B|HAP2|NF-YA	6	Antigen_Processing_and_Presentation
NFYB	4801	nuclear transcription factor Y subunit beta	CBF-A|CBF-B|HAP3|NF-YB	12	Antigen_Processing_and_Presentation
NFYC	4802	nuclear transcription factor Y subunit gamma	CBF-C|CBFC|H1TF2A|HAP5|HSM|NF-YC	1	Antigen_Processing_and_Presentation
LGMN	5641	legumain	AEP|LGMN1|PRSC1	14	Antigen_Processing_and_Presentation
PSMB8	5696	proteasome 20S subunit beta 8	ALDD|D6S216|D6S216E|JMP|LMP7|NKJO|PRAAS1|PSMB5i|RING10	6	Antigen_Processing_and_Presentation
PSMC1	5700	proteasome 26S subunit, ATPase 1	P26S4|S4|p56	14	Antigen_Processing_and_Presentation
PSMC2	5701	proteasome 26S subunit, ATPase 2	MSS1|Nbla10058|S7	7	Antigen_Processing_and_Presentation
PSMC3	5702	proteasome 26S subunit, ATPase 3	TBP1	11	Antigen_Processing_and_Presentation
PSMC4	5704	proteasome 26S subunit, ATPase 4	MIP224|RPT3|S6|TBP-7|TBP7	19	Antigen_Processing_and_Presentation
PSMC5	5705	proteasome 26S subunit, ATPase 5	S8|SUG-1|SUG1|TBP10|TRIP1|p45|p45/SUG	17	Antigen_Processing_and_Presentation
PSMC6	5706	proteasome 26S subunit, ATPase 6	SUG2|p42	14	Antigen_Processing_and_Presentation
PSMD1	5707	proteasome 26S subunit, non-ATPase 1	P112|Rpn2|S1	2	Antigen_Processing_and_Presentation
PSMD2	5708	proteasome 26S subunit, non-ATPase 2	P97|RPN1|S2|TRAP2	3	Antigen_Processing_and_Presentation
PSMD3	5709	proteasome 26S subunit, non-ATPase 3	P58|RPN3|S3|TSTA2	17	Antigen_Processing_and_Presentation
PSMD4	5710	proteasome 26S subunit, non-ATPase 4	AF|AF-1|ASF|MCB1|Rpn10|S5A|pUB-R5	1	Antigen_Processing_and_Presentation
PSMD5	5711	proteasome 26S subunit, non-ATPase 5	S5B	9	Antigen_Processing_and_Presentation
PSMD7	5713	proteasome 26S subunit, non-ATPase 7	MOV34|P40|Rpn8|S12	16	Antigen_Processing_and_Presentation
PSMD8	5714	proteasome 26S subunit, non-ATPase 8	HEL-S-91n|HIP6|HYPF|Nin1p|Rpn12|S14|p31	19	Antigen_Processing_and_Presentation
PSMD10	5716	proteasome 26S subunit, non-ATPase 10	dJ889N15.2|p28|p28(GANK)	X	Antigen_Processing_and_Presentation
PSMD11	5717	proteasome 26S subunit, non-ATPase 11	Rpn6|S9|p44.5	17	Antigen_Processing_and_Presentation
PSMD13	5719	proteasome 26S subunit, non-ATPase 13	HSPC027|Rpn9|S11|p40.5	11	Antigen_Processing_and_Presentation
PSME1	5720	proteasome activator subunit 1	HEL-S-129m|IFI5111|PA28A|PA28alpha|REGalpha	14	Antigen_Processing_and_Presentation
PSME1	5720	proteasome activator subunit 1	HEL-S-129m|IFI5111|PA28A|PA28alpha|REGalpha	14	Antigen_Processing_and_Presentation
PSME2	5721	proteasome activator subunit 2	PA28B|PA28beta|REGbeta	14	Antigen_Processing_and_Presentation
PSME2	5721	proteasome activator subunit 2	PA28B|PA28beta|REGbeta	14	Antigen_Processing_and_Presentation
RELB	5971	RELB proto-oncogene, NF-kB subunit	I-REL|IMD53|IREL|REL-B	19	Antigen_Processing_and_Presentation
RFX5	5993	regulatory factor X5	-	1	Antigen_Processing_and_Presentation
RFXAP	5994	regulatory factor X associated protein	-	13	Antigen_Processing_and_Presentation
SLC10A2	6555	solute carrier family 10 member 2	ASBT|IBAT|ISBT|NTCP2|PBAM	13	Antigen_Processing_and_Presentation
TAP1	6890	transporter 1, ATP binding cassette subfamily B member	ABC17|ABCB2|APT1|D6S114E|PSF-1|PSF1|RING4|TAP1*0102N|TAP1N	6	Antigen_Processing_and_Presentation
TAP2	6891	transporter 2, ATP binding cassette subfamily B member	ABC18|ABCB3|APT2|D6S217E|PSF-2|PSF2|RING11	6	Antigen_Processing_and_Presentation
TAPBP	6892	TAP binding protein	NGS17|TAPA|TPN|TPSN	6	Antigen_Processing_and_Presentation
THBS1	7057	thrombospondin 1	THBS|THBS-1|TSP|TSP-1|TSP1	15	Antigen_Processing_and_Presentation
SEM1	7979	SEM1 26S proteasome complex subunit	C7orf76|DSS1|ECD|SHFD1|SHFM1|SHSF1|Shfdg1	7	Antigen_Processing_and_Presentation
KLRC4	8302	killer cell lectin like receptor C4	NKG2-F|NKG2F	12	Antigen_Processing_and_Presentation
AP3B1	8546	adaptor related protein complex 3 subunit beta 1	ADTB3|ADTB3A|HPS|HPS2|PE	5	Antigen_Processing_and_Presentation
RFXANK	8625	regulatory factor X associated ankyrin containing protein	ANKRA1|BLS|F14150_1|RFX-B	19	Antigen_Processing_and_Presentation
PSMD6	9861	proteasome 26S subunit, non-ATPase 6	Rpn7|S10|SGA-113M|p42A|p44S10	3	Antigen_Processing_and_Presentation
PSME3	10197	proteasome activator subunit 3	HEL-S-283|Ki|PA28-gamma|PA28G|PA28gamma|REG-GAMMA	17	Antigen_Processing_and_Presentation
PSMD14	10213	proteasome 26S subunit, non-ATPase 14	PAD1|POH1|RPN11	2	Antigen_Processing_and_Presentation
CLEC4M	10332	C-type lectin domain family 4 member M	CD209L|CD299|DC-SIGN2|DC-SIGNR|DCSIGNR|HP10347|L-SIGN|LSIGN	19	Antigen_Processing_and_Presentation
IFI30	10437	IFI30 lysosomal thiol reductase	GILT|IFI-30|IP-30|IP30	19	Antigen_Processing_and_Presentation
PROCR	10544	protein C receptor	CCCA|CCD41|EPCR	20	Antigen_Processing_and_Presentation
ADRM1	11047	adhesion regulating molecule 1	ARM-1|ARM1|GP110	20	Antigen_Processing_and_Presentation
ECPAS	23392	Ecm29 proteasome adaptor and scaffold	ECM29|KIAA0368	9	Antigen_Processing_and_Presentation
TRPC4AP	26133	transient receptor potential cation channel subfamily C member 4 associated protein	C20orf188|PPP1R158|TRRP4AP|TRUSS	20	Antigen_Processing_and_Presentation
CD209	30835	CD209 molecule	CDSIGN|CLEC4L|DC-SIGN|DC-SIGN1	19	Antigen_Processing_and_Presentation
UBXN1	51035	UBX domain protein 1	2B28|SAKS1|UBXD10	11	Antigen_Processing_and_Presentation
ERAP1	51752	endoplasmic reticulum aminopeptidase 1	A-LAP|ALAP|APPILS|ARTS-1|ARTS1|ERAAP|ERAAP1|PILS-AP|PILSAP	5	Antigen_Processing_and_Presentation
TAPBPL	55080	TAP binding protein like	TAPBP-R|TAPBPR	12	Antigen_Processing_and_Presentation
KIR2DL5A	57292	killer cell immunoglobulin like receptor, two Ig domains and long cytoplasmic tail 5A	CD158F|KIR2DL5|KIR2DL5.1|KIR2DL5.3	19	Antigen_Processing_and_Presentation
ERAP2	64167	endoplasmic reticulum aminopeptidase 2	L-RAP|LRAP	5	Antigen_Processing_and_Presentation
ULBP3	79465	UL16 binding protein 3	N2DL-3|NKG2DL3|RAET1N	6	Antigen_Processing_and_Presentation
ULBP2	80328	UL16 binding protein 2	ALCAN-alpha|N2DL2|NKG2DL2|RAET1H|RAET1L	6	Antigen_Processing_and_Presentation
ULBP1	80329	UL16 binding protein 1	N2DL-1|NKG2DL1|RAET1I	6	Antigen_Processing_and_Presentation
KIR3DL3	115653	killer cell immunoglobulin like receptor, three Ig domains and long cytoplasmic tail 3	CD158Z|KIR3DL7|KIR44|KIRC1	19	Antigen_Processing_and_Presentation
RAET1E	135250	retinoic acid early transcript 1E	LETAL|N2DL-4|NKG2DL4|RAET1E2|RL-4|ULBP4|bA350J20.7	6	Antigen_Processing_and_Presentation
RAET1L	154064	retinoic acid early transcript 1L	ULBP6	6	Antigen_Processing_and_Presentation
UBR1	197131	ubiquitin protein ligase E3 component n-recognin 1	JBS	15	Antigen_Processing_and_Presentation
RAET1G	353091	retinoic acid early transcript 1G	ULBP5	6	Antigen_Processing_and_Presentation
PDIA2	64714	protein disulfide isomerase family A member 2	PDA2|PDI|PDIP|PDIR	16	Antigen_Processing_and_Presentation
HAMP	57817	hepcidin antimicrobial peptide	HEPC|HFE2B|LEAP1|PLTR	19	Antimicrobials
PI3	5266	peptidase inhibitor 3	ESI|SKALP|WAP3|WFDC14|cementoin	20	Antimicrobials
CAMP	820	cathelicidin antimicrobial peptide	CAP-18|CAP18|CRAMP|FALL-39|FALL39|HSD26|LL37	3	Antimicrobials
DEFB4A	1673	defensin beta 4A	BD-2|DEFB-2|DEFB102|DEFB2|DEFB4|HBD-2|SAP1	8	Antimicrobials
PPBP	5473	pro-platelet basic protein	B-TG1|Beta-TG|CTAP-III|CTAP3|CTAPIII|CXCL7|LA-PF4|LDGF|MDGF|NAP-2|PBP|SCYB7|TC1|TC2|TGB|TGB1|THBGB|THBGB1	4	Antimicrobials
REG3G	130120	regenerating family member 3 gamma	LPPM429|PAP IB|PAP-1B|PAP1B|PAPIB|REG III|REG-III|UNQ429	2	Antimicrobials
CXCL14	9547	C-X-C motif chemokine ligand 14	BMAC|BRAK|KEC|KS1|MIP-2g|MIP2G|NJAC|SCYB14	5	Antimicrobials
CXCL16	58191	C-X-C motif chemokine ligand 16	CXCLG16|SR-PSOX|SRPSOX	17	Antimicrobials
SLPI	6590	secretory leukocyte peptidase inhibitor	ALK1|ALP|BLPI|HUSI|HUSI-I|MPI|WAP4|WFDC4	20	Antimicrobials
CXCL8	3576	C-X-C motif chemokine ligand 8	GCP-1|GCP1|IL8|LECT|LUCT|LYNAP|MDNCF|MONAP|NAF|NAP-1|NAP1|SCYB8	4	Antimicrobials
CXCL10	3627	C-X-C motif chemokine ligand 10	C7|IFI10|INP10|IP-10|SCYB10|crg-2|gIP-10|mob-1	4	Antimicrobials
CXCL9	4283	C-X-C motif chemokine ligand 9	CMK|Humig|MIG|SCYB9|crg-10	4	Antimicrobials
CXCL5	6374	C-X-C motif chemokine ligand 5	ENA-78|SCYB5	4	Antimicrobials
CXCL11	6373	C-X-C motif chemokine ligand 11	H174|I-TAC|IP-9|IP9|SCYB11|SCYB9B|b-R1	4	Antimicrobials
CXCL6	6372	C-X-C motif chemokine ligand 6	CKA-3|GCP-2|GCP2|SCYB6	4	Antimicrobials
CXCL1	2919	C-X-C motif chemokine ligand 1	FSP|GRO1|GROa|MGSA|MGSA-a|NAP-3|SCYB1	4	Antimicrobials
CXCL12	6387	C-X-C motif chemokine ligand 12	IRH|PBSF|SCYB12|SDF1|TLSF|TPAR1	10	Antimicrobials
CXCL13	10563	C-X-C motif chemokine ligand 13	ANGIE|ANGIE2|BCA-1|BCA1|BLC|BLR1L|SCYB13	4	Antimicrobials
CXCL2	2920	C-X-C motif chemokine ligand 2	CINC-2a|GRO2|GROb|MGSA-b|MIP-2a|MIP2|MIP2A|SCYB2	4	Antimicrobials
PF4	5196	platelet factor 4	CXCL4|PF-4|SCYB4	4	Antimicrobials
XCL1	6375	X-C motif chemokine ligand 1	ATAC|LPTN|LTN|SCM-1|SCM-1a|SCM1|SCM1A|SCYC1	1	Antimicrobials
CXCL3	2921	C-X-C motif chemokine ligand 3	CINC-2b|GRO3|GROg|MIP-2b|MIP2B|SCYB3	4	Antimicrobials
DEFB103B	55894	defensin beta 103B	BD-3|DEFB-3|DEFB103|DEFB3|HBD-3|HBD3|HBP-3|HBP3	8	Antimicrobials
CCL13	6357	C-C motif chemokine ligand 13	CKb10|MCP-4|NCC-1|NCC1|SCYA13|SCYL1	17	Antimicrobials
CCL1	6346	C-C motif chemokine ligand 1	I-309|P500|SCYA1|SISe|TCA3	17	Antimicrobials
DEFB1	1672	defensin beta 1	BD1|DEFB-1|DEFB101|HBD1	8	Antimicrobials
CCL8	6355	C-C motif chemokine ligand 8	HC14|MCP-2|MCP2|SCYA10|SCYA8	17	Antimicrobials
ELANE	1991	elastase, neutrophil expressed	ELA2|GE|HLE|HNE|NE|PMN-E|SCN1	19	Antimicrobials
DEFB103A	414325	defensin beta 103A	BD-3|DEFB-3|DEFB103|DEFB3|HBD3|HBP-3|HBP3	8	Antimicrobials
DEFA3	1668	defensin alpha 3	DEF3|HNP-3|HNP3|HP-3|HP3	8	Antimicrobials
DEFA1	1667	defensin alpha 1	DEF1|DEFA2|HNP-1|HP-1|HP1|MRS	8	Antimicrobials
TMSB10	9168	thymosin beta 10	MIG12|TB10	2	Antimicrobials
DEFA6	1671	defensin alpha 6	DEF6|HD-6	8	Antimicrobials
DEFA5	1670	defensin alpha 5	DEF5|HD-5	8	Antimicrobials
DEFA4	1669	defensin alpha 4	DEF4|HNP-4|HP-4|HP4	8	Antimicrobials
LCN2	3934	lipocalin 2	24p3|MSFI|NGAL|p25	9	Antimicrobials
LCN1	3933	lipocalin 1	PMFA|TLC|TP|VEGP	9	Antimicrobials
COLEC10	10584	collectin subfamily member 10	3MC3|CL-34|CLL1	8	Antimicrobials
BPI	671	bactericidal permeability increasing protein	BPIFD1|rBPI	20	Antimicrobials
S100A9	6280	S100 calcium binding protein A9	60B8AG|CAGB|CFAG|CGLB|L1AG|LIAG|MAC387|MIF|MRP14|NIF|P14	1	Antimicrobials
S100A8	6279	S100 calcium binding protein A8	60B8AG|CAGA|CFAG|CGLA|CP-10|L1Ag|MA387|MIF|MRP8|NIF|P8	1	Antimicrobials
DCD	117159	dermcidin	AIDD|DCD-1|DSEP|HCAP|PIF	12	Antimicrobials
LCN6	158062	lipocalin 6	LCN5|UNQ643|hLcn5	9	Antimicrobials
S100A12	6283	S100 calcium binding protein A12	CAAF1|CAGC|CGRP|ENRAGE|MRP-6|MRP6|p6	1	Antimicrobials
HTN3	3347	histatin 3	HIS2|HTN2|HTN5|PB	4	Antimicrobials
LCN8	138307	lipocalin 8	EP17|LCN5	9	Antimicrobials
DEFA1B	728358	defensin alpha 1B	HNP-1|HP-1|HP1	8	Antimicrobials
CCR10	2826	C-C motif chemokine receptor 10	GPR2	17	Antimicrobials
CELA1	1990	chymotrypsin like elastase 1	ELA1	12	Antimicrobials
DEFB106A	245909	defensin beta 106A	BD-6|DEFB-6|DEFB106	8	Antimicrobials
PENK	5179	proenkephalin	PE|PENK-A	8	Antimicrobials
BPIFC	254240	BPI fold containing family C	BPIL2	22	Antimicrobials
MMP12	4321	matrix metallopeptidase 12	HME|ME|MME|MMP-12	11	Antimicrobials
BPIFB6	128859	BPI fold containing family B member 6	BPIL3|LPLUNC6	20	Antimicrobials
LEAP2	116842	liver enriched antimicrobial peptide 2	LEAP-2	5	Antimicrobials
SFTPD	6441	surfactant protein D	COLEC7|PSP-D|SFTP4|SP-D	10	Antimicrobials
LCN9	392399	lipocalin 9	HEL129	9	Antimicrobials
BPIFB2	80341	BPI fold containing family B member 2	BPIL1|C20orf184|LPLUNC2|RYSR|dJ726C3.2	20	Antimicrobials
PTGDS	5730	prostaglandin D2 synthase	L-PGDS|LPGDS|PDS|PGD2|PGDS|PGDS2	9	Antimicrobials
TMSB4X	7114	thymosin beta 4 X-linked	FX|PTMB4|TB4X|TMSB4	X	Antimicrobials
PGLYRP1	8993	peptidoglycan recognition protein 1	PGLYRP|PGRP|PGRP-S|PGRPS|TAG7|TNFSF3L	19	Antimicrobials
ZC3HAV1	56829	zinc finger CCCH-type containing, antiviral 1	ARTD13|FLB6421|PARP13|ZAP|ZC3H2|ZC3HDC2	7	Antimicrobials
TMSB15A	11013	thymosin beta 15a	TMSB15|TMSB15B|TMSL8|TMSNB|Tb15|TbNB	X	Antimicrobials
S100B	6285	S100 calcium binding protein B	NEF|S100|S100-B|S100beta	21	Antimicrobials
S100A13	6284	S100 calcium binding protein A13	-	1	Antimicrobials
S100A6	6277	S100 calcium binding protein A6	2A9|5B10|CABP|CACY|PRA|S10A6	1	Antimicrobials
DEFB119	245932	defensin beta 119	DEFB-19|DEFB-20|DEFB120|DEFB20|ESC42-RELA|ESC42-RELB	20	Antimicrobials
DEFB107A	245910	defensin beta 107A	BD-7|DEFB-7|DEFB107	8	Antimicrobials
DEFB105A	245908	defensin beta 105A	BD-5|DEFB-5|DEFB105	8	Antimicrobials
SERPIND1	3053	serpin family D member 1	D22S673|HC2|HCF2|HCII|HLS2|LS2|THPH10	22	Antimicrobials
DEFB129	140881	defensin beta 129	C20orf87|DEFB-29|DEFB29|bA530N10.3|hBD-29	20	Antimicrobials
DEFB127	140850	defensin beta 127	C20orf73|DEF-27|DEFB-27|DEFB27|bA530N10.2|hBD-27	20	Antimicrobials
S100P	6286	S100 calcium binding protein P	MIG9	4	Antimicrobials
S100A7	6278	S100 calcium binding protein A7	PSOR1|S100A7c	1	Antimicrobials
DEFB104A	140596	defensin beta 104A	BD-4|DEFB-4|DEFB104|DEFB4|hBD-4	8	Antimicrobials
DEFB126	81623	defensin beta 126	C20orf8|DEFB-26|DEFB26|HBD26|bA530N10.1|hBD-26	20	Antimicrobials
DEFB106B	503841	defensin beta 106B	BD-6|DEFB-6	8	Antimicrobials
DEFB104B	503618	defensin beta 104B	BD-4|DEFB-4|hBD-4	8	Antimicrobials
DEFB107B	503614	defensin beta 107B	HsT21816	8	Antimicrobials
PGLYRP3	114771	peptidoglycan recognition protein 3	PGLYRPIalpha|PGRP-Ialpha|PGRPIA	1	Antimicrobials
PGLYRP2	114770	peptidoglycan recognition protein 2	HMFT0141|PGLYRPL|PGRP-L|PGRPL|TAGL-like|tagL|tagL-alpha|tagl-beta	19	Antimicrobials
S100A10	6281	S100 calcium binding protein A10	42C|ANX2L|ANX2LG|CAL1L|CLP11|Ca[1]|GP11|P11|p10	1	Antimicrobials
S100A2	6273	S100 calcium binding protein A2	CAN19|S100L	1	Antimicrobials
DEFB125	245938	defensin beta 125	DEFB-25	20	Antimicrobials
DEFB123	245936	defensin beta 123	DEFB-23|DEFB23|ESC42-RELD	20	Antimicrobials
DEFB105B	504180	defensin beta 105B	BD-5|DEFB-5	8	Antimicrobials
DEFB132	400830	defensin beta 132	BD-32|DEFB-32|DEFB32|HEL-75|KFLL827|UNQ827	20	Antimicrobials
BPIFB3	359710	BPI fold containing family B member 3	C20orf185|LPLUNC3|RYA3	20	Antimicrobials
LCN12	286256	lipocalin 12	-	9	Antimicrobials
PGLYRP4	57115	peptidoglycan recognition protein 4	PGLYRPIbeta|PGRP-Ibeta|PGRPIB|SBBI67	1	Antimicrobials
S100A11	6282	S100 calcium binding protein A11	HEL-S-43|MLN70|S100C	1	Antimicrobials
S100A5	6276	S100 calcium binding protein A5	S100D	1	Antimicrobials
S100A3	6274	S100 calcium binding protein A3	S100E	1	Antimicrobials
S100A1	6271	S100 calcium binding protein A1	S100|S100-alpha|S100A	1	Antimicrobials
DEFB128	245939	defensin beta 128	DEFB-28|DEFB28|hBD-28	20	Antimicrobials
DEFB108B	245911	defensin beta 108B	DEFB-8|hBD-8	11	Antimicrobials
HTN1	3346	histatin 1	HIS1	4	Antimicrobials
LMBR1L	55716	limb development membrane protein 1 like	LIMR	12	Antimicrobials
S100A7A	338324	S100 calcium binding protein A7A	NICE-2|NICE2|S100A15|S100A7L1|S100A7f	1	Antimicrobials
DEFB118	117285	defensin beta 118	C20orf63|DEFB-18|ESC42|ESP13.6	20	Antimicrobials
COLEC12	81035	collectin subfamily member 12	CLP1|NSR2|SCARA4|SRCL	18	Antimicrobials
TMSB4Y	9087	thymosin beta 4 Y-linked	TB4Y	Y	Antimicrobials
DEFB131A	644414	defensin beta 131A	DEFB-31|DEFB131	4	Antimicrobials
DEFB134	613211	defensin beta 134	-	8	Antimicrobials
DEFB130A	245940	defensin beta 130A	DEFB-30|DEFB130|DEFB130L|DEFB30	8	Antimicrobials
DEFB124	245937	defensin beta 124	DEFB-24	20	Antimicrobials
DEFB121	245934	defensin beta 121	DEFB21|ESC42RELC	20	Antimicrobials
DEFB116	245930	defensin beta 116	DEFB-16	20	Antimicrobials
DEFB115	245929	defensin beta 115	DEFB-15	20	Antimicrobials
DEFB114	245928	defensin beta 114	DEFB-14|DEFB14	6	Antimicrobials
DEFB113	245927	defensin beta 113	DEFB-13	6	Antimicrobials
DEFB112	245915	defensin beta 112	DEFB-12	6	Antimicrobials
DEFB110	245913	defensin beta 110	DEFB-10|DEFB-11|DEFB111	6	Antimicrobials
TMSB15B	286527	thymosin beta 15B	TMSB15A|TMSL8|TMSNB|Tbeta15b	X	Antimicrobials
DEFB133	403339	defensin beta 133	-	6	Antimicrobials
S100Z	170591	S100 calcium binding protein Z	Gm625|S100-zeta	5	Antimicrobials
MAVS	57506	mitochondrial antiviral signaling protein	CARDIF|IPS-1|IPS1|VISA	20	Antimicrobials
TMSB4XP8	7117	TMSB4X pseudogene 8	TMSL3	4	Antimicrobials
S100A14	57402	S100 calcium binding protein A14	BCMP84|S100A15	1	Antimicrobials
LCN10	414332	lipocalin 10	-	9	Antimicrobials
S100A16	140576	S100 calcium binding protein A16	AAG13|DT1P1A7|S100F	1	Antimicrobials
DEFB136	613210	defensin beta 136	DEFB137	8	Antimicrobials
DEFB135	613209	defensin beta 135	DEFB136	8	Antimicrobials
DEFB117	245931	defensin beta 117 (pseudogene)	DEFB-17	20	Antimicrobials
DEFB110	245913	defensin beta 110	DEFB-10|DEFB-11|DEFB111	6	Antimicrobials
ZC3HAV1L	92092	zinc finger CCCH-type containing, antiviral 1 like	C7orf39	7	Antimicrobials
S100A7L2	645922	S100 calcium binding protein A7 like 2	S100a7b	1	Antimicrobials
MBL3P	50639	mannose-binding lectin family member 3, pseudogene	COLEC2|MBL	10	Antimicrobials
DEFB4B	100289462	defensin beta 4B	DEFB4P	8	Antimicrobials
BPIFB4	149954	BPI fold containing family B member 4	C20orf186|LPLUNC4|RY2G5|dJ726C3.5	20	Antimicrobials
IFNAR1	3454	interferon alpha and beta receptor subunit 1	AVP|IFN-alpha-REC|IFNAR|IFNBR|IFRC	21	Antimicrobials
AZU1	566	azurocidin 1	AZAMP|AZU|CAP37|HBP|HUMAZUR|NAZC|hHBP	19	Antimicrobials
DEFB131B	100129216	defensin beta 131B	-	11	Antimicrobials
DEFA1A3	613253	defensin alpha 1 and alpha 3, variable copy number locus	DEFA1|DEFA3|DEFT1P	8	Antimicrobials
LCN1P1	286310	lipocalin 1 pseudogene 1	LCN1L1|bA430N14.2	9	Antimicrobials
S100G	795	S100 calcium binding protein G	CABP|CABP1|CABP9K|CALB3	X	Antimicrobials
DEFA7P	724067	defensin alpha 7, pseudogene	DEFA7	8	Antimicrobials
DEFB130B	100133267	defensin beta 130B	-	8	Antimicrobials
DEFB108F	100133128	defensin beta 108F (pseudogene)	DEFB108P5	4	Antimicrobials
DEFB131C	100128174	defensin beta 131C (pseudogene)	-	8	Antimicrobials
TCHHL1	126637	trichohyalin like 1	S100A17|THHL1	1	Antimicrobials
TINAGL1	64129	tubulointerstitial nephritis antigen like 1	ARG1|LCN7|LIECG3|TINAGRP	1	Antimicrobials
IFNGR1	3459	interferon gamma receptor 1	CD119|IFNGR|IMD27A|IMD27B	6	Antimicrobials
SLC22A17	51310	solute carrier family 22 member 17	24p3R|BOCT|BOIT|NGALR|NGALR2|NGALR3|hBOIT	14	Antimicrobials
WFIKKN1	117166	WAP, follistatin/kazal, immunoglobulin, kunitz and netrin domain containing 1	C16orf12|RJD2|WFDC20A|WFIKKN	16	Antimicrobials
WFDC2	10406	WAP four-disulfide core domain 2	EDDM4|HE4|WAP5|dJ461P17.6	20	Antimicrobials
IL6	3569	interleukin 6	BSF-2|BSF2|CDF|HGF|HSF|IFN-beta-2|IFNB2|IL-6	7	Antimicrobials
UMODL1	89766	uromodulin like 1	-	21	Antimicrobials
TGFB1	7040	transforming growth factor beta 1	CED|DPD1|IBDIMDE|LAP|TGF-beta1|TGFB|TGFbeta	19	Antimicrobials
PF4V1	5197	platelet factor 4 variant 1	CXCL4L1|CXCL4V1|PF4-ALT|PF4A|SCYB4V1	4	Antimicrobials
MMP9	4318	matrix metallopeptidase 9	CLG4B|GELB|MANDP2|MMP-9	20	Antimicrobials
ANOS1	3730	anosmin 1	ADMLX|HH1|HHA|KAL|KAL1|KALIG-1|KMS|WFDC19	X	Antimicrobials
TLR4	7099	toll like receptor 4	ARMD10|CD284|TLR-4|TOLL	9	Antimicrobials
IFNG	3458	interferon gamma	IFG|IFI	12	Antimicrobials
SPAG11B	10407	sperm associated antigen 11B	EDDM2B|EP2|EP2C|EP2D|HE2|HE2C|SPAG11|SPAG11A	8	Antimicrobials
A2M	2	alpha-2-macroglobulin	A2MD|CPAMD5|FWP007|S863-7	12	Antimicrobials
CTSL	1514	cathepsin L	CATL|CTSL1|MEP	9	Antimicrobials
NFKB1	4790	nuclear factor kappa B subunit 1	CVID12|EBP-1|KBF1|NF-kB|NF-kB1|NF-kappa-B1|NF-kappaB|NF-kappabeta|NFKB-p105|NFKB-p50|NFkappaB	4	Antimicrobials
APOBEC3G	60489	apolipoprotein B mRNA editing enzyme catalytic subunit 3G	A3G|ARCD|ARP-9|ARP9|CEM-15|CEM15|MDS019|bK150C2.7|dJ494G10.1	22	Antimicrobials
FABP6	2172	fatty acid binding protein 6	I-15P|I-BABP|I-BALB|I-BAP|ILBP|ILBP3|ILLBP	5	Antimicrobials
NOD2	64127	nucleotide binding oligomerization domain containing 2	ACUG|BLAU|BLAUS|CARD15|CD|CLR16.3|IBD1|NLRC2|NOD2B|PSORAS1|YAOS	16	Antimicrobials
MBL2	4153	mannose binding lectin 2	COLEC1|HSMBPC|MBL|MBL2D|MBP|MBP-C|MBP1|MBPD	10	Antimicrobials
SFTPA1	653509	surfactant protein A1	COLEC4|PSAP|PSP-A|PSPA|SFTP1|SFTPA1B|SP-A|SP-A1|SP-A1 beta|SP-A1 delta|SP-A1 epsilon|SP-A1 gamma|SPA|SPA1	10	Antimicrobials
RBP1	5947	retinol binding protein 1	CRABP-I|CRBP|CRBP1|CRBPI|RBPC	3	Antimicrobials
TLR2	7097	toll like receptor 2	CD282|TIL4	4	Antimicrobials
SLC40A1	30061	solute carrier family 40 member 1	FPN1|HFE4|IREG1|MST079|MSTP079|MTP1|SLC11A3	2	Antimicrobials
PLAU	5328	plasminogen activator, urokinase	ATF|BDPLT5|QPD|UPA|URK|u-PA	10	Antimicrobials
IL1B	3553	interleukin 1 beta	IL-1|IL1-BETA|IL1F2|IL1beta	2	Antimicrobials
PAEP	5047	progestagen associated endometrial protein	GD|GdA|GdF|GdS|PAEG|PEP|PP14|ZIF-1	9	Antimicrobials
HJV	148738	hemojuvelin BMP co-receptor	HFE2|HFE2A|JH|RGMC	1	Antimicrobials
MUC5AC	4586	mucin 5AC, oligomeric mucus/gel-forming	MUC5|TBM|leB|mucin	11	Antimicrobials
CTSS	1520	cathepsin S	-	1	Antimicrobials
OBP2A	29991	odorant binding protein 2A	LCN13|OBP|OBP2C|OBPIIa|hOBPIIa	9	Antimicrobials
PLTP	5360	phospholipid transfer protein	BPIFE|HDLCQ9	20	Antimicrobials
MX1	4599	MX dynamin like GTPase 1	IFI-78K|IFI78|MX|MxA|lncMX1-215	21	Antimicrobials
DDX58	23586	DExD/H-box helicase 58	RIG-I|RIG1|RIGI|RLR-1|SGMRT2	9	Antimicrobials
IFNL1	282618	interferon lambda 1	IL-29|IL29	19	Antimicrobials
IRF3	3661	interferon regulatory factor 3	IIAE7	19	Antimicrobials
SFTPA2	729238	surfactant protein A2	COLEC5|PSAP|PSP-A|PSPA|SFTP1|SFTPA2B|SP-2A|SP-A|SPA2|SPAII	10	Antimicrobials
LPA	4018	lipoprotein(a)	AK38|APOA|LP	6	Antimicrobials
LBP	3929	lipopolysaccharide binding protein	BPIFD2	20	Antimicrobials
RBP4	5950	retinol binding protein 4	MCOPCB10|RDCCAS	10	Antimicrobials
SFTPA1	653509	surfactant protein A1	COLEC4|PSAP|PSP-A|PSPA|SFTP1|SFTPA1B|SP-A|SP-A1|SP-A1 beta|SP-A1 delta|SP-A1 epsilon|SP-A1 gamma|SPA|SPA1	10	Antimicrobials
NOX4	50507	NADPH oxidase 4	KOX|KOX-1|RENOX	11	Antimicrobials
LTF	4057	lactotransferrin	GIG12|HEL110|HLF2|LF	3	Antimicrobials
IFNB1	3456	interferon beta 1	IFB|IFF|IFN-beta|IFNB	9	Antimicrobials
RBP5	83758	retinol binding protein 5	CRBP-III|CRBP3|CRBPIII|HRBPiso	12	Antimicrobials
FABP7	2173	fatty acid binding protein 7	B-FABP|BLBP|FABPB|MRG	6	Antimicrobials
FABP5	2171	fatty acid binding protein 5	E-FABP|EFABP|KFABP|PA-FABP|PAFABP	8	Antimicrobials
FABP3	2170	fatty acid binding protein 3	FABP11|H-FABP|M-FABP|MDGI|O-FABP	1	Antimicrobials
FABP2	2169	fatty acid binding protein 2	FABPI|I-FABP	4	Antimicrobials
FABP4	2167	fatty acid binding protein 4	A-FABP|AFABP|ALBP|HEL-S-104|aP2	8	Antimicrobials
R3HDML	140902	R3H domain containing like	dJ881L22.3	20	Antimicrobials
BPIFA3	128861	BPI fold containing family A member 3	C20orf71|SPLUNC3	20	Antimicrobials
BPIFB1	92747	BPI fold containing family B member 1	C20orf114|LPLUNC1	20	Antimicrobials
OASL	8638	2'-5'-oligoadenylate synthetase like	OASL1|OASLd|TRIP-14|TRIP14|p59 OASL|p59-OASL|p59OASL	12	Antimicrobials
CRABP2	1382	cellular retinoic acid binding protein 2	CRABP-II|RBP6	1	Antimicrobials
CRABP1	1381	cellular retinoic acid binding protein 1	CRABP|CRABP-I|CRABPI|RBP5	15	Antimicrobials
RBP7	116362	retinol binding protein 7	CRABP4|CRBP4|CRBPIV	1	Antimicrobials
DUOX1	53905	dual oxidase 1	LNOX1|NOXEF1|THOX1	15	Antimicrobials
OBP2B	29989	odorant binding protein 2B	LCN14|OBPIIb	9	Antimicrobials
RBP2	5948	retinol binding protein 2	CRABP-II|CRBP2|CRBPII|RBPC2	3	Antimicrobials
LCN15	389812	lipocalin 15	PRO6093|UNQ2541	9	Antimicrobials
CETP	1071	cholesteryl ester transfer protein	BPIFF|HDLCQ10	16	Antimicrobials
FABP12	646486	fatty acid binding protein 12	-	8	Antimicrobials
FABP9	646480	fatty acid binding protein 9	PERF|PERF15|T-FABP|TLBP	8	Antimicrobials
BPIFA1	51297	BPI fold containing family A member 1	LUNX|NASG|PLUNC|SPLUNC1|SPURT|bA49G10.5	20	Antimicrobials
LCNL1	401562	lipocalin like 1	-	9	Antimicrobials
C8G	733	complement C8 gamma chain	C8C	9	Antimicrobials
SPAG11A	653423	sperm associated antigen 11A	EDDM2A|HE2	8	Antimicrobials
PI15	51050	peptidase inhibitor 15	CRISP8|P24TI|P25TI	8	Antimicrobials
NOX1	27035	NADPH oxidase 1	GP91-2|MOX1|NOH-1|NOH1	X	Antimicrobials
PMP2	5375	peripheral myelin protein 2	CMT1G|FABP8|M-FABP|MP2|P2	8	Antimicrobials
APOD	347	apolipoprotein D	-	3	Antimicrobials
ORM2	5005	orosomucoid 2	AGP-B|AGP-B'|AGP2	9	Antimicrobials
ORM1	5004	orosomucoid 1	AGP-A|AGP1|HEL-S-153w|ORM	9	Antimicrobials
TNF	7124	tumor necrosis factor	DIF|TNF-alpha|TNFA|TNFSF2|TNLG1F	6	Antimicrobials
CTSG	1511	cathepsin G	CATG|CG	14	Antimicrobials
PRTN3	5657	proteinase 3	ACPA|AGP7|C-ANCA|CANCA|MBN|MBT|NP-4|NP4|P29|PR-3|PR3	19	Antimicrobials
MAPK1	5594	mitogen-activated protein kinase 1	ERK|ERK-2|ERK2|ERT1|MAPK2|P42MAPK|PRKM1|PRKM2|p38|p40|p41|p41mapk|p42-MAPK	22	Antimicrobials
PML	5371	PML nuclear body scaffold	MYL|PP8675|RNF71|TRIM19	15	Antimicrobials
AEN	64782	apoptosis enhancing nuclease	ISG20L1|pp12744	15	Antimicrobials
CYBB	1536	cytochrome b-245 beta chain	AMCBX2|CGD|GP91-1|GP91-PHOX|GP91PHOX|IMD34|NOX2|p91-PHOX	X	Antimicrobials
BPIFA2	140683	BPI fold containing family A member 2	C20orf70|PSP|SPLUNC2|bA49G10.1	20	Antimicrobials
ISG20	3669	interferon stimulated exonuclease gene 20	CD25|HEM45	15	Antimicrobials
BCL3	602	BCL3 transcription coactivator	BCL4|D19S37	19	Antimicrobials
ISG20L2	81875	interferon stimulated exonuclease gene 20 like 2	HSD38	1	Antimicrobials
NOX5	79400	NADPH oxidase 5	-	15	Antimicrobials
NOX3	50508	NADPH oxidase 3	GP91-3|MOX-2	6	Antimicrobials
DUOX2	50506	dual oxidase 2	LNOX2|NOXEF2|P138-TOX|TDH6|THOX2	15	Antimicrobials
TLR3	7098	toll like receptor 3	CD283|IIAE2	4	Antimicrobials
TFRC	7037	transferrin receptor	CD71|IMD46|T9|TFR|TFR1|TR|TRFR|p90	3	Antimicrobials
IFIH1	64135	interferon induced with helicase C domain 1	AGS7|Hlcd|IDDM19|MDA-5|MDA5|RLR-2|SGMRT1	2	Antimicrobials
LRP1	4035	LDL receptor related protein 1	A2MR|APOER|APR|CD91|IGFBP-3R|IGFBP3R|IGFBP3R1|KPA|LRP|LRP1A|TGFBR5	12	Antimicrobials
TRIM5	85363	tripartite motif containing 5	RNF88|TRIM5alpha	11	Antimicrobials
IDO1	3620	indoleamine 2,3-dioxygenase 1	IDO|IDO-1|INDO	8	Antimicrobials
GDF15	9518	growth differentiation factor 15	GDF-15|MIC-1|MIC1|NAG-1|PDF|PLAB|PTGFB	19	Antimicrobials
NEDD4	4734	NEDD4 E3 ubiquitin protein ligase	NEDD4-1|RPF1	15	Antimicrobials
ADIPOQ	9370	adiponectin, C1Q and collagen domain containing	ACDC|ACRP30|ADIPQTL1|ADPN|APM-1|APM1|GBP28	3	Antimicrobials
STAT3	6774	signal transducer and activator of transcription 3	ADMIO|ADMIO1|APRF|HIES	17	Antimicrobials
STAT1	6772	signal transducer and activator of transcription 1	CANDF7|IMD31A|IMD31B|IMD31C|ISGF-3|STAT91	2	Antimicrobials
IFNL2	282616	interferon lambda 2	IL-28A|IL28A	19	Antimicrobials
SOCS3	9021	suppressor of cytokine signaling 3	ATOD4|CIS3|Cish3|SOCS-3|SSI-3|SSI3	17	Antimicrobials
SEMG1	6406	semenogelin 1	CT103|SEMG|SGI|dJ172H20.2	20	Antimicrobials
TNFSF10	8743	TNF superfamily member 10	APO2L|Apo-2L|CD253|TL2|TNLG6A|TRAIL	3	Antimicrobials
CCL20	6364	C-C motif chemokine ligand 20	CKb4|Exodus|LARC|MIP-3-alpha|MIP-3a|MIP3A|SCYA20|ST38	2	Antimicrobials
SOCS1	8651	suppressor of cytokine signaling 1	CIS1|CISH1|JAB|SOCS-1|SSI-1|SSI1|TIP-3|TIP3	16	Antimicrobials
RNASEL	6041	ribonuclease L	PRCA1|RNS4	1	Antimicrobials
IRF1	3659	interferon regulatory factor 1	IRF-1|MAR	5	Antimicrobials
IL15	3600	interleukin 15	IL-15	4	Antimicrobials
APOBEC3F	200316	apolipoprotein B mRNA editing enzyme catalytic subunit 3F	A3F|ARP8|BK150C2.4.MRNA|KA6	22	Antimicrobials
PLAAT4	5920	phospholipase A and acyltransferase 4	HRASLS4|HRSL4|PLA1/2-3|PLAAT-4|RARRES3|RIG1|TIG3	11	Antimicrobials
CHIT1	1118	chitinase 1	CHI3|CHIT|CHITD	1	Antimicrobials
IFNA1	3439	interferon alpha 1	IFL|IFN|IFN-ALPHA|IFN-alphaD|IFNA13|IFNA@|leIF D	9	Antimicrobials
CD40	958	CD40 molecule	Bp50|CDW40|TNFRSF5|p50	20	Antimicrobials
TLR7	51284	toll like receptor 7	TLR7-like	X	Antimicrobials
PPIA	5478	peptidylprolyl isomerase A	CYPA|CYPH|HEL-S-69p	7	Antimicrobials
HFE	3077	homeostatic iron regulator	HFE1|HH|HLA-H|MVCD7|TFQTL2	6	Antimicrobials
ZYX	7791	zyxin	ESP-2|HED-2	7	Antimicrobials
NLRX1	79671	NLR family member X1	CLR11.3|DLNB26|NOD26|NOD5|NOD9	11	Antimicrobials
PGC	5225	progastricsin	PEPC|PGII	6	Antimicrobials
VEGFA	7422	vascular endothelial growth factor A	MVCD1|VEGF|VPF	6	Antimicrobials
IKBKE	9641	inhibitor of nuclear factor kappa B kinase subunit epsilon	IKK-E|IKK-i|IKKE|IKKI	1	Antimicrobials
ISG15	9636	ISG15 ubiquitin like modifier	G1P2|IFI15|IMD38|IP17|UCRP|hUCRP	1	Antimicrobials
DHX58	79132	DExH-box helicase 58	D11LGP2|D11lgp2e|LGP2|RLR-3	17	Antimicrobials
TNFAIP3	7128	TNF alpha induced protein 3	A20|AISBL|OTUD7C|TNFA1P2	6	Antimicrobials
TFR2	7036	transferrin receptor 2	HFE3|TFRC2	7	Antimicrobials
FCN2	2220	ficolin 2	EBP-37|FCNL|P35|ficolin-2	9	Antimicrobials
MUC4	4585	mucin 4, cell surface associated	ASGP|HSA276359|MUC-4	3	Antimicrobials
F2R	2149	coagulation factor II thrombin receptor	CF2R|HTR|PAR-1|PAR1|TR	5	Antimicrobials
ELN	2006	elastin	ADCL1|SVAS|WBS|WS	7	Antimicrobials
IL27	246778	interleukin 27	IL-27|IL-27A|IL27A|IL27p28|IL30|p28	16	Antimicrobials
MAPT	4137	microtubule associated protein tau	DDPAC|FTDP-17|MAPTL|MSTD|MTBT1|MTBT2|PPND|PPP1R103|TAU	17	Antimicrobials
LYZ	4069	lysozyme	LYZF1|LZM	12	Antimicrobials
CCL5	6352	C-C motif chemokine ligand 5	D17S136E|RANTES|SCYA5|SIS-delta|SISd|TCP228|eoCP	17	Antimicrobials
LEP	3952	leptin	LEPD|OB|OBS	7	Antimicrobials
CYLD	1540	CYLD lysine 63 deubiquitinase	BRSS|CDMT|CYLD1|CYLDI|EAC|MFT|MFT1|SBS|TEM|USPL2	16	Antimicrobials
KLKB1	3818	kallikrein B1	KLK3|PKK|PKKD|PPK	4	Antimicrobials
CST4	1472	cystatin S	-	20	Antimicrobials
CSRP1	1465	cysteine and glycine rich protein 1	CRP|CRP1|CSRP|CYRP|D1S181E|HEL-141|HEL-S-286	1	Antimicrobials
MAPK14	1432	mitogen-activated protein kinase 14	CSBP|CSBP1|CSBP2|CSPB1|EXIP|Mxi2|PRKM14|PRKM15|RK|SAPK2A|p38|p38ALPHA	6	Antimicrobials
JUN	3725	Jun proto-oncogene, AP-1 transcription factor subunit	AP-1|AP1|c-Jun|cJUN|p39	1	Antimicrobials
ITGAV	3685	integrin subunit alpha V	CD51|MSK8|VNRA|VTNR	2	Antimicrobials
IRF5	3663	interferon regulatory factor 5	SLEB10	7	Antimicrobials
CCR6	1235	C-C motif chemokine receptor 6	BN-1|C-C CKR-6|CC-CKR-6|CCR-6|CD196|CKR-L3|CKRL3|CMKBR6|DCR2|DRY6|GPR29|GPRCY4|STRL22	6	Antimicrobials
IL12B	3593	interleukin 12B	CLMF|CLMF2|IL-12B|IMD28|IMD29|NKSF|NKSF2	5	Antimicrobials
TLR8	51311	toll like receptor 8	CD288	X	Antimicrobials
GNLY	10578	granulysin	D2S69E|LAG-2|LAG2|NKG5|TLA519	2	Antimicrobials
CD81	975	CD81 molecule	CVID6|S5.7|TAPA1|TSPAN28	11	Antimicrobials
EIF2AK2	5610	eukaryotic translation initiation factor 2 alpha kinase 2	EIF2AK1|LEUDEN|PKR|PPP1R83|PRKR	2	Antimicrobials
APOM	55937	apolipoprotein M	G3a|HSPC336|NG20|apo-M	6	Antimicrobials
CACYBP	27101	calcyclin binding protein	GIG5|PNAS-107|S100A6BP|SIP	1	Antimicrobials
NOD1	10392	nucleotide binding oligomerization domain containing 1	CARD4|CLR7.1|NLRC1	7	Antimicrobials
MAPK8	5599	mitogen-activated protein kinase 8	JNK|JNK-46|JNK1|JNK1A2|JNK21B1/2|PRKM8|SAPK1|SAPK1c	10	Antimicrobials
MAPK3	5595	mitogen-activated protein kinase 3	ERK-1|ERK1|ERT2|HS44KDAP|HUMKER1A|P44ERK1|P44MAPK|PRKM3|p44-ERK1|p44-MAPK	16	Antimicrobials
BST2	684	bone marrow stromal cell antigen 2	CD317|TETHERIN	19	Antimicrobials
BPHL	670	biphenyl hydrolase like	BPH-RP|MCNAA|VACVASE	6	Antimicrobials
PLA2G2A	5320	phospholipase A2 group IIA	MOM1|PLA2|PLA2B|PLA2L|PLA2S|PLAS1|sPLA2	1	Antimicrobials
GRN	2896	granulin precursor	CLN11|GEP|GP88|PCDGF|PEPI|PGRN	17	Antimicrobials
NEWENTRY	192343	-	-	-	Antimicrobials
PDGFRA	5156	platelet derived growth factor receptor alpha	CD140A|PDGFR-2|PDGFR2	4	Antimicrobials
GNAI1	2770	G protein subunit alpha i1	Gi	7	Antimicrobials
WNT5A	7474	Wnt family member 5A	hWNT5A	3	Antimicrobials
FURIN	5045	furin, paired basic amino acid cleaving enzyme	FUR|PACE|PCSK3|SPC1	15	Antimicrobials
ADAR	103	adenosine deaminase RNA specific	ADAR1|AGS6|DRADA|DSH|DSRAD|G1P1|IFI-4|IFI4|K88DSRBP|P136	1	Antimicrobials
TYK2	7297	tyrosine kinase 2	IMD35|JTK1	19	Antimicrobials
NOS2	4843	nitric oxide synthase 2	HEP-NOS|INOS|NOS|NOS2A	17	Antimicrobials
TRAF3	7187	TNF receptor associated factor 3	CAP-1|CAP1|CD40bp|CRAF1|IIAE5|LAP1|RNF118	14	Antimicrobials
TPT1	7178	tumor protein, translationally-controlled 1	HRF|TCTP|p02|p23	13	Antimicrobials
TPM2	7169	tropomyosin 2	AMCD1|DA1|DA2B|DA2B4|HEL-S-273|NEM4|TMSB	9	Antimicrobials
NEO1	4756	neogenin 1	IGDCC2|NGN|NTN1R2	15	Antimicrobials
AHNAK	79026	AHNAK nucleoprotein	AHNAKRS|PM227	11	Antimicrobials
TLR1	7096	toll like receptor 1	CD281|TIL|TIL. LPRS5|rsc786	4	Antimicrobials
TK2	7084	thymidine kinase 2	MTDPS2|MTTK|PEOB3|SCA31	16	Antimicrobials
PRDX2	7001	peroxiredoxin 2	HEL-S-2a|NKEF-B|NKEFB|PRP|PRX2|PRXII|PTX1|TDPX1|TPX1|TSA	19	Antimicrobials
MX2	4600	MX dynamin like GTPase 2	MXB	21	Antimicrobials
FGF2	2247	fibroblast growth factor 2	BFGF|FGF-2|FGFB|HBGF-2	4	Antimicrobials
FGA	2243	fibrinogen alpha chain	Fib2	4	Antimicrobials
TCF7L2	6934	transcription factor 7 like 2	TCF-4|TCF4	10	Antimicrobials
F2RL1	2150	F2R like trypsin receptor 1	GPR11|PAR2	5	Antimicrobials
TKFC	26007	triokinase and FMN cyclase	DAK|NET45|TKFCD	11	Antimicrobials
MSR1	4481	macrophage scavenger receptor 1	CD204|SCARA1|SR-A|SR-AI|SR-AII|SR-AIII|SRA|phSR1|phSR2	8	Antimicrobials
NFKBIZ	64332	NFKB inhibitor zeta	IKBZ|INAP|MAIL	3	Antimicrobials
LMBR1	64327	limb development membrane protein 1	ACHP|C7orf2|DIF14|LSS|PPD2|THYP|TPT|ZRS	7	Antimicrobials
EPPIN	57119	epididymal peptidase inhibitor	CT71|CT72|SPINLW1|WAP7|WFDC7|dJ461P17.2	20	Antimicrobials
SRC	6714	SRC proto-oncogene, non-receptor tyrosine kinase	ASV|SRC1|THC6|c-SRC|p60-Src	20	Antimicrobials
MPO	4353	myeloperoxidase	-	17	Antimicrobials
ELAVL1	1994	ELAV like RNA binding protein 1	ELAV1|HUR|Hua|MelG	19	Antimicrobials
ROBO3	64221	roundabout guidance receptor 3	HGPPS|HGPPS1|HGPS|RBIG1|RIG1	11	Antimicrobials
SP1	6667	Sp1 transcription factor	-	12	Antimicrobials
SOD1	6647	superoxide dismutase 1	ALS|ALS1|HEL-S-44|IPOA|SOD|STAHP|hSod1|homodimer	21	Antimicrobials
PDF	64146	peptide deformylase, mitochondrial	-	16	Antimicrobials
DLL4	54567	delta like canonical Notch ligand 4	AOS6|delta4|hdelta2	15	Antimicrobials
ECD	11319	ecdysoneless cell cycle regulator	GCR2|HSGT1|SGT1	10	Antimicrobials
SLC11A1	6556	solute carrier family 11 member 1	LSH|NRAMP|NRAMP1	2	Antimicrobials
DMBT1	1755	deleted in malignant brain tumors 1	GP340|SAG|SALSA|muclin	10	Antimicrobials
STING1	340061	stimulator of interferon response cGAMP interactor 1	ERIS|MITA|MPYS|NET23|SAVI|STING|STING-beta|TMEM173|hMITA|hSTING	5	Antimicrobials
SKIV2L	6499	Ski2 like RNA helicase	170A|DDX13|HLP|SKI2|SKI2W|SKIV2|SKIV2L1|THES2	6	Antimicrobials
SEMG2	6407	semenogelin 2	SGII	20	Antimicrobials
LTA	4049	lymphotoxin alpha	LT|TNFB|TNFSF1|TNLG1E	6	Antimicrobials
DES	1674	desmin	CDCD3|CSM1|CSM2|LGMD1D|LGMD1E|LGMD2R	2	Antimicrobials
DCK	1633	deoxycytidine kinase	-	4	Antimicrobials
DAXX	1616	death domain associated protein	BING2|DAP6|EAP1|SMIM40	6	Antimicrobials
TNFRSF10A	8797	TNF receptor superfamily member 10a	APO2|CD261|DR4|TRAILR-1|TRAILR1	8	Antimicrobials
TNFRSF10B	8795	TNF receptor superfamily member 10b	CD262|DR5|KILLER|KILLER/DR5|TRAIL-R2|TRAILR2|TRICK2|TRICK2A|TRICK2B|TRICKB|ZTNFR9	8	Antimicrobials
EED	8726	embryonic ectoderm development	COGIS|HEED|WAIT1	11	Antimicrobials
CCL4	6351	C-C motif chemokine ligand 4	ACT2|AT744.1|G-26|HC21|LAG-1|LAG1|MIP-1-beta|MIP1B|MIP1B1|SCYA2|SCYA4	17	Antimicrobials
LIMS1	3987	LIM zinc finger domain containing 1	PINCH|PINCH-1|PINCH1	2	Antimicrobials
LALBA	3906	lactalbumin alpha	LYZG	12	Antimicrobials
APOBEC3H	164668	apolipoprotein B mRNA editing enzyme catalytic subunit 3H	A3H|ARP-10|ARP10	22	Antimicrobials
TMPRSS6	164656	transmembrane serine protease 6	IRIDA|MT2	22	Antimicrobials
SPINK5	11005	serine peptidase inhibitor Kazal type 5	LEKTI|LETKI|NETS|NS|VAKTI	5	Antimicrobials
MARCO	8685	macrophage receptor with collagenous structure	SCARA2|SR-A6	2	Antimicrobials
BECN1	8678	beclin 1	ATG6|VPS30|beclin1	17	Antimicrobials
TNFSF11	8600	TNF superfamily member 11	CD254|ODF|OPGL|OPTB2|RANKL|TNLG6B|TRANCE|hRANKL2|sOdf	13	Antimicrobials
KNG1	3827	kininogen 1	BDK|BK|HMWK|KNG	3	Antimicrobials
CSK	1445	C-terminal Src kinase	-	15	Antimicrobials
KLRK1	22914	killer cell lectin like receptor K1	CD314|D12S2489E|KLR|NKG2-D|NKG2D	12	Antimicrobials
KCNH2	3757	potassium voltage-gated channel subfamily H member 2	ERG-1|ERG1|H-ERG|HERG|HERG1|Kv11.1|LQT2|SQT1	7	Antimicrobials
JUND	3727	JunD proto-oncogene, AP-1 transcription factor subunit	AP-1	19	Antimicrobials
JAK1	3716	Janus kinase 1	JAK1A|JAK1B|JTK3	1	Antimicrobials
CREB1	1385	cAMP responsive element binding protein 1	CREB|CREB-1	2	Antimicrobials
CLDN4	1364	claudin 4	CPE-R|CPER|CPETR|CPETR1|WBSCR8|hCPE-R	7	Antimicrobials
CCL28	56477	C-C motif chemokine ligand 28	CCK1|MEC|SCYA28	5	Antimicrobials
RNASE3	6037	ribonuclease A family member 3	ECP|RAF1|RNS3	14	Antimicrobials
RN7SL1	6029	RNA component of signal recognition particle 7SL1	7L1a|7SL|RN7SL|RNSRP1	14	Antimicrobials
IRF7	3665	interferon regulatory factor 7	IMD39|IRF-7|IRF-7H|IRF7A|IRF7B|IRF7C|IRF7H	11	Antimicrobials
IREB2	3658	iron responsive element binding protein 2	ACO3|IRE-BP 2|IRE-BP2|IRP2|IRP2AD|NDCAMA	15	Antimicrobials
ILK	3611	integrin linked kinase	HEL-S-28|ILK-1|ILK-2|P59|p59ILK	11	Antimicrobials
IL18	3606	interleukin 18	IGIF|IL-18|IL-1g|IL1F4	11	Antimicrobials
IL17A	3605	interleukin 17A	CTLA-8|CTLA8|IL-17|IL-17A|IL17	6	Antimicrobials
LTB4R	1241	leukotriene B4 receptor	BLT1|BLTR|CMKRL1|GPR16|LTB4R1|LTBR1|P2RY7|P2Y7	14	Antimicrobials
APOBEC3A	200315	apolipoprotein B mRNA editing enzyme catalytic subunit 3A	A3A|ARP3|PHRBN|bK150C2.1	22	Antimicrobials
MASP2	10747	mannan binding lectin serine peptidase 2	MAP19|MASP-2|MASP1P1|sMAP	1	Antimicrobials
TRIM27	5987	tripartite motif containing 27	RFP|RNF76	6	Antimicrobials
RELA	5970	RELA proto-oncogene, NF-kB subunit	CMCU|NFKB3|p65	11	Antimicrobials
IL7R	3575	interleukin 7 receptor	CD127|CDW127|IL-7R-alpha|IL7RA|ILRA	5	Antimicrobials
IL1A	3552	interleukin 1 alpha	IL-1 alpha|IL-1A|IL1|IL1-ALPHA|IL1F1	2	Antimicrobials
PTX3	5806	pentraxin 3	TNFAIP5|TSG-14	3	Antimicrobials
IFNAR2	3455	interferon alpha and beta receptor subunit 2	IFN-R|IFN-alpha-REC|IFNABR|IFNARB|IMD45	21	Antimicrobials
IFN1@	3438	-	IFNA	9	Antimicrobials
SYTL1	84958	synaptotagmin like 1	JFC1|SLP1	1	Antimicrobials
APOBEC3C	27350	apolipoprotein B mRNA editing enzyme catalytic subunit 3C	A3C|APOBEC1L|ARDC2|ARDC4|ARP5|PBI|bK150C2.3	22	Antimicrobials
DDX17	10521	DEAD-box helicase 17	P72|RH70	22	Antimicrobials
PTGS2	5743	prostaglandin-endoperoxide synthase 2	COX-2|COX2|GRIPGHS|PGG/HS|PGHS-2|PHS-2|hCox-2	1	Antimicrobials
HTR1A	3350	5-hydroxytryptamine receptor 1A	5-HT-1A|5-HT1A|5HT1a|ADRB2RL1|ADRBRL1|G-21|PFMCD	5	Antimicrobials
SEPTIN7	989	septin 7	CDC10|CDC3|NBLA02942|SEPT7|SEPT7A	7	Antimicrobials
CD40LG	959	CD40 ligand	CD154|CD40L|HIGM1|IGM|IMD3|T-BAM|TNFSF5|TRAP|gp39|hCD40L	X	Antimicrobials
CD14	929	CD14 molecule	-	5	Antimicrobials
CD8A	925	CD8a molecule	CD8|Leu2|p32	2	Antimicrobials
CD4	920	CD4 molecule	CD4mut	12	Antimicrobials
MASP1	5648	mannan binding lectin serine peptidase 1	3MC1|CRARF|CRARF1|MAP1|MASP|MASP3|MAp44|PRSS5|RaRF	3	Antimicrobials
PROC	5624	protein C, inactivator of coagulation factors Va and VIIIa	APC|PC|PROC1|THPH3|THPH4	2	Antimicrobials
MAP2K2	5605	mitogen-activated protein kinase kinase 2	CFC4|MAPKK2|MEK2|MKK2|PRKMK2	19	Antimicrobials
MAP2K1	5604	mitogen-activated protein kinase kinase 1	CFC3|MAPKK1|MEK1|MKK1|PRKMK1	15	Antimicrobials
HRG	3273	histidine rich glycoprotein	HPRG|HRGP|THPH11	3	Antimicrobials
NDRG1	10397	N-myc downstream regulated 1	CAP43|CMT4D|DRG-1|DRG1|GC4|HMSNL|NDR1|NMSL|PROXY1|RIT42|RTP|TARG1|TDD5	8	Antimicrobials
IRF9	10379	interferon regulatory factor 9	IRF-9|ISGF3|ISGF3G|p48	14	Antimicrobials
TRIM22	10346	tripartite motif containing 22	GPSTAF50|RNF94|STAF50	11	Antimicrobials
LANCL1	10314	LanC like 1	GPR69A|p40	2	Antimicrobials
PPP4C	5531	protein phosphatase 4 catalytic subunit	PP-X|PP4|PP4C|PPH3|PPP4|PPX	16	Antimicrobials
HMOX1	3162	heme oxygenase 1	HMOX1D|HO-1|HSP32|bK286B10	22	Antimicrobials
HMGB1	3146	high mobility group box 1	HMG-1|HMG1|HMG3|SBP-1	13	Antimicrobials
HLA-B	3106	major histocompatibility complex, class I, B	AS|B-4901|HLAB	6	Antimicrobials
RNASE7	84659	ribonuclease A family member 7	RAE1	14	Antimicrobials
ABCC4	10257	ATP binding cassette subfamily C member 4	MOAT-B|MOATB|MRP4	13	Antimicrobials
HGF	3082	hepatocyte growth factor	DFNB39|F-TCF|HGFB|HPTA|SF	7	Antimicrobials
HDAC1	3065	histone deacetylase 1	GON-10|HD1|KDAC1|RPD3|RPD3L1	1	Antimicrobials
IFNLR1	163702	interferon lambda receptor 1	CRF2/12|IFNLR|IL-28R1|IL28RA|LICR2	1	Antimicrobials
PLSCR1	5359	phospholipid scramblase 1	MMTRA1B	3	Antimicrobials
B2M	567	beta-2-microglobulin	IMD43	15	Antimicrobials
BACH2	60468	BTB domain and CNC homolog 2	BTBD25|IMD60	6	Antimicrobials
TANK	10010	TRAF family member associated NFKB activator	I-TRAF|ITRAF|TRAF2	2	Antimicrobials
PIK3CG	5294	phosphatidylinositol-4,5-bisphosphate 3-kinase catalytic subunit gamma	PI3CG|PI3K|PI3Kgamma|PIK3|p110gamma|p120-PI3K	7	Antimicrobials
ARRB1	408	arrestin beta 1	ARB1|ARR1	11	Antimicrobials
RSAD2	91543	radical S-adenosyl methionine domain containing 2	2510004L01Rik|cig33|cig5|vig1	2	Antimicrobials
STAB2	55576	stabilin 2	FEEL2|FELE-2|FELL2|FEX2|HARE|SCARH1	12	Antimicrobials
TBK1	29110	TANK binding kinase 1	FTDALS4|IIAE8|NAK|T2K	12	Antimicrobials
PDYN	5173	prodynorphin	ADCA|PENKB|SCA23	20	Antimicrobials
PDGFRB	5159	platelet derived growth factor receptor beta	CD140B|IBGC4|IMF1|JTK12|KOGS|PDGFR|PDGFR-1|PDGFR1|PENTT	5	Antimicrobials
PDCD1	5133	programmed cell death 1	CD279|PD-1|PD1|SLEB2|hPD-1|hPD-l|hSLE1	2	Antimicrobials
PCSK2	5126	proprotein convertase subtilisin/kexin type 2	NEC 2|NEC-2|NEC2|PC2|SPC2	20	Antimicrobials
PCSK1	5122	proprotein convertase subtilisin/kexin type 1	BMIQ12|NEC1|PC1|PC3|SPC3	5	Antimicrobials
ARG2	384	arginase 2	-	14	Antimicrobials
AQP9	366	aquaporin 9	AQP-9|HsT17287|SSC1|T17287	15	Antimicrobials
FASLG	356	Fas ligand	ALPS1B|APT1LG1|APTL|CD178|CD95-L|CD95L|FASL|TNFSF6|TNLG1A	1	Antimicrobials
APOH	350	apolipoprotein H	B2G1|B2GP1|BG	17	Antimicrobials
BIRC5	332	baculoviral IAP repeat containing 5	API4|EPR-1	17	Antimicrobials
ANXA6	309	annexin A6	ANX6|CBP68|CPB-II|p68|p70	5	Antimicrobials
IL22	50616	interleukin 22	IL-21|IL-22|IL-D110|IL-TIF|ILTIF|TIFIL-23|TIFa|zcyto18	12	Antimicrobials
VTN	7448	vitronectin	V75|VN|VNT	17	Antimicrobials
VIM	7431	vimentin	-	10	Antimicrobials
VCAM1	7412	vascular cell adhesion molecule 1	CD106|INCAM-100	1	Antimicrobials
PRDX1	5052	peroxiredoxin 1	MSP23|NKEF-A|NKEFA|PAG|PAGA|PAGB|PRX1|PRXI|TDPX2	1	Antimicrobials
GFAP	2670	glial fibrillary acidic protein	ALXDRD	17	Antimicrobials
GBP2	2634	guanylate binding protein 2	-	1	Antimicrobials
ALB	213	albumin	HSA|PRO0883|PRO0903|PRO1341	4	Antimicrobials
SLC29A3	55315	solute carrier family 29 member 3	ENT3|HCLAP|HJCD|PHID	10	Antimicrobials
OAS1	4938	2'-5'-oligoadenylate synthetase 1	E18/E16|IFI-4|OIAS|OIASI	12	Antimicrobials
AGER	177	advanced glycosylation end-product specific receptor	RAGE|SCARJ1	6	Antimicrobials
UNC93B1	81622	unc-93 homolog B1, TLR signaling regulator	IIAE1|UNC93|UNC93B|Unc-93B1	11	Antimicrobials
TNFSF4	7292	TNF superfamily member 4	CD134L|CD252|GP34|OX-40L|OX4OL|TNLG2B|TXGP1	1	Antimicrobials
NOS1	4842	nitric oxide synthase 1	IHPS1|N-NOS|NC-NOS|NOS|bNOS|nNOS	12	Antimicrobials
ACTG1	71	actin gamma 1	ACT|ACTG|DFNA20|DFNA26|HEL-176	17	Antimicrobials
ACTA1	58	actin alpha 1, skeletal muscle	ACTA|ASMA|CFTD|CFTD1|CFTDM|MPFD|NEM1|NEM2|NEM3|SHPM	1	Antimicrobials
ACO1	48	aconitase 1	ACONS|HEL60|IREB1|IREBP|IREBP1|IRP1	9	Antimicrobials
SERPINA3	12	serpin family A member 3	AACT|ACT|GIG24|GIG25	14	Antimicrobials
CXCR1	3577	C-X-C motif chemokine receptor 1	C-C|C-C-CKR-1|CD128|CD181|CDw128a|CKR-1|CMKAR1|IL8R1|IL8RA|IL8RBA	2	Antimicrobials
CCL15	6359	C-C motif chemokine ligand 15	HCC-2|HMRP-2B|LKN-1|LKN1|MIP-1 delta|MIP-1D|MIP-5|MRP-2B|NCC-3|NCC3|SCYA15|SCYL3|SY15	17	Antimicrobials
CCL14	6358	C-C motif chemokine ligand 14	CC-1|CC-3|CKB1|HCC-1|HCC-1(1-74)|HCC-1/HCC-3|HCC-3|MCIF|NCC-2|NCC2|SCYA14|SCYL2|SY14	17	Antimicrobials
CCL4	6351	C-C motif chemokine ligand 4	ACT2|AT744.1|G-26|HC21|LAG-1|LAG1|MIP-1-beta|MIP1B|MIP1B1|SCYA2|SCYA4	17	Antimicrobials
CCL16	6360	C-C motif chemokine ligand 16	CKb12|HCC-4|ILINCK|LCC-1|LEC|LMC|Mtn-1|NCC-4|NCC4|SCYA16|SCYL4	17	Antimicrobials
CCL19	6363	C-C motif chemokine ligand 19	CKb11|ELC|MIP-3b|MIP3B|SCYA19	9	Antimicrobials
CCL13	6357	C-C motif chemokine ligand 13	CKb10|MCP-4|NCC-1|NCC1|SCYA13|SCYL1	17	Antimicrobials
CCL18	6362	C-C motif chemokine ligand 18	AMAC-1|AMAC1|CKb7|DC-CK1|DCCK1|MIP-4|PARC|SCYA18	17	Antimicrobials
CCL17	6361	C-C motif chemokine ligand 17	A-152E5.3|ABCD-2|SCYA17|TARC	16	Antimicrobials
CCL26	10344	C-C motif chemokine ligand 26	IMAC|MIP-4a|MIP-4alpha|SCYA26|TSC-1	7	Antimicrobials
CCL22	6367	C-C motif chemokine ligand 22	A-152E5.1|ABCD-1|DC/B-CK|MDC|SCYA22|STCP-1	16	Antimicrobials
CCR3	1232	C-C motif chemokine receptor 3	C C CKR3|CC-CKR-3|CD193|CKR 3|CKR3|CMKBR3	3	Antimicrobials
CCL28	56477	C-C motif chemokine ligand 28	CCK1|MEC|SCYA28	5	Antimicrobials
CCL4L1	388372	C-C motif chemokine ligand 4 like 1	AT744.2|CCL4L|LAG-1|LAG1|MIP-1-beta|SCYA4L|SCYA4L1|SCYA4L2	17	Antimicrobials
ACKR2	1238	atypical chemokine receptor 2	CCBP2|CCR10|CCR9|CMKBR9|D6|hD6	3	Antimicrobials
CCR7	1236	C-C motif chemokine receptor 7	BLR2|CC-CKR-7|CCR-7|CD197|CDw197|CMKBR7|EBI1	17	Antimicrobials
CCL27	10850	C-C motif chemokine ligand 27	ALP|CTACK|CTAK|ESKINE|ILC|PESKY|SCYA27	9	Antimicrobials
CCR8	1237	C-C motif chemokine receptor 8	CC-CKR-8|CCR-8|CDw198|CKRL1|CMKBR8|CMKBRL2|CY6|GPRCY6|TER1	3	Antimicrobials
ACKR4	51554	atypical chemokine receptor 4	CC-CKR-11|CCBP2|CCR-11|CCR10|CCR11|CCRL1|CCX CKR|CCX-CKR|CKR-11|PPR1|VSHK1	3	Antimicrobials
CCR10	2826	C-C motif chemokine receptor 10	GPR2	17	Antimicrobials
CCL2	6347	C-C motif chemokine ligand 2	GDCF-2|HC11|HSMCR30|MCAF|MCP-1|MCP1|SCYA2|SMC-CF	17	Antimicrobials
CCL21	6366	C-C motif chemokine ligand 21	6Ckine|CKb9|ECL|SCYA21|SLC|TCA4	9	Antimicrobials
CCL7	6354	C-C motif chemokine ligand 7	FIC|MARC|MCP-3|MCP3|NC28|SCYA6|SCYA7	17	Antimicrobials
CCL5	6352	C-C motif chemokine ligand 5	D17S136E|RANTES|SCYA5|SIS-delta|SISd|TCP228|eoCP	17	Antimicrobials
CCL3	6348	C-C motif chemokine ligand 3	G0S19-1|LD78ALPHA|MIP-1-alpha|MIP1A|SCYA3	17	Antimicrobials
CCL20	6364	C-C motif chemokine ligand 20	CKb4|Exodus|LARC|MIP-3-alpha|MIP-3a|MIP3A|SCYA20|ST38	2	Antimicrobials
CCL11	6356	C-C motif chemokine ligand 11	SCYA11	17	Antimicrobials
CCR5	1234	C-C motif chemokine receptor 5	CC-CKR-5|CCCKR5|CCR-5|CD195|CKR-5|CKR5|CMKBR5|IDDM22	3	Antimicrobials
CCL23	6368	C-C motif chemokine ligand 23	CK-BETA-8|CKb8|Ckb-8|Ckb-8-1|MIP-3|MIP3|MPIF-1|SCYA23|hmrp-2a	17	Antimicrobials
CCL25	6370	C-C motif chemokine ligand 25	Ckb15|SCYA25|TECK	19	Antimicrobials
CCL1	6346	C-C motif chemokine ligand 1	I-309|P500|SCYA1|SISe|TCA3	17	Antimicrobials
CCL3L3	414062	C-C motif chemokine ligand 3 like 3	464.2|D17S1718|G0S19-2|LD78|LD78BETA|SCYA3L|SCYA3L1	17	Antimicrobials
CCL4L2	9560	C-C motif chemokine ligand 4 like 2	AT744.2|CCL4L|SCYA4L|SCYQ4L2	17	Antimicrobials
CXCL12	6387	C-X-C motif chemokine ligand 12	IRH|PBSF|SCYB12|SDF1|TLSF|TPAR1	10	Antimicrobials
XCL1	6375	X-C motif chemokine ligand 1	ATAC|LPTN|LTN|SCM-1|SCM-1a|SCM1|SCM1A|SCYC1	1	Antimicrobials
CCL8	6355	C-C motif chemokine ligand 8	HC14|MCP-2|MCP2|SCYA10|SCYA8	17	Antimicrobials
CCL3L1	6349	C-C motif chemokine ligand 3 like 1	464.2|D17S1718|G0S19-2|LD78|LD78-beta(1-70)|LD78BETA|MIP1AP|SCYA3L|SCYA3L1	17	Antimicrobials
CCR1	1230	C-C motif chemokine receptor 1	CD191|CKR-1|CKR1|CMKBR1|HM145|MIP1aR|SCYAR1	3	Antimicrobials
CCL24	6369	C-C motif chemokine ligand 24	Ckb-6|MPIF-2|MPIF2|SCYA24	7	Antimicrobials
XCL2	6846	X-C motif chemokine ligand 2	SCM-1b|SCM1B|SCYC2	1	Antimicrobials
CXCL1	2919	C-X-C motif chemokine ligand 1	FSP|GRO1|GROa|MGSA|MGSA-a|NAP-3|SCYB1	4	Antimicrobials
CXCL10	3627	C-X-C motif chemokine ligand 10	C7|IFI10|INP10|IP-10|SCYB10|crg-2|gIP-10|mob-1	4	Antimicrobials
CXCR4	7852	C-X-C motif chemokine receptor 4	CD184|D2S201E|FB22|HM89|HSY3RR|LAP-3|LAP3|LCR1|LESTR|NPY3R|NPYR|NPYRL|NPYY3R|WHIM|WHIMS	2	Antimicrobials
CXCL2	2920	C-X-C motif chemokine ligand 2	CINC-2a|GRO2|GROb|MGSA-b|MIP-2a|MIP2|MIP2A|SCYB2	4	Antimicrobials
CXCR6	10663	C-X-C motif chemokine receptor 6	BONZO|CD186|STRL33|TYMSTR	3	Antimicrobials
CCR4	1233	C-C motif chemokine receptor 4	CC-CKR-4|CD194|CKR4|CMKBR4|ChemR13|HGCN:14099|K5-5	3	Antimicrobials
CXCL11	6373	C-X-C motif chemokine ligand 11	H174|I-TAC|IP-9|IP9|SCYB11|SCYB9B|b-R1	4	Antimicrobials
TAFA5	25817	TAFA chemokine like family member 5	FAM19A5|QLLK5208|TAFA-5|UNQ5208	22	Antimicrobials
TAFA3	284467	TAFA chemokine like family member 3	FAM19A3|TAFA-3	1	Antimicrobials
TAFA4	151647	TAFA chemokine like family member 4	FAM19A4|TAFA-4	3	Antimicrobials
TAFA1	407738	TAFA chemokine like family member 1	FAM19A1|TAFA-1	3	Antimicrobials
TAFA2	338811	TAFA chemokine like family member 2	FAM19A2|TAFA-2	12	Antimicrobials
CCL15-CCL14	348249	CCL15-CCL14 readthrough (NMD candidate)	CCL15|HCC-2|LKN-1|MIP-5|MIP5|Mrp-2b|NCC-3|NCC3|SCYA15	17	Antimicrobials
IL6	3569	interleukin 6	BSF-2|BSF2|CDF|HGF|HSF|IFN-beta-2|IFNB2|IL-6	7	Antimicrobials
TNF	7124	tumor necrosis factor	DIF|TNF-alpha|TNFA|TNFSF2|TNLG1F	6	Antimicrobials
IL1B	3553	interleukin 1 beta	IL-1|IL1-BETA|IL1F2|IL1beta	2	Antimicrobials
IL18	3606	interleukin 18	IGIF|IL-18|IL-1g|IL1F4	11	Antimicrobials
PTK2B	2185	protein tyrosine kinase 2 beta	CADTK|CAKB|FADK2|FAK2|PKB|PTK|PYK2|RAFTK	8	Antimicrobials
VEGFA	7422	vascular endothelial growth factor A	MVCD1|VEGF|VPF	6	Antimicrobials
IL4	3565	interleukin 4	BCGF-1|BCGF1|BSF-1|BSF1|IL-4	5	Antimicrobials
CDH1	999	cadherin 1	Arc-1|BCDS1|CD324|CDHE|ECAD|LCAM|UVO	16	Antimicrobials
CD40	958	CD40 molecule	Bp50|CDW40|TNFRSF5|p50	20	Antimicrobials
DEFB103B	55894	defensin beta 103B	BD-3|DEFB-3|DEFB103|DEFB3|HBD-3|HBD3|HBP-3|HBP3	8	Antimicrobials
F2RL1	2150	F2R like trypsin receptor 1	GPR11|PAR2	5	Antimicrobials
MMP9	4318	matrix metallopeptidase 9	CLG4B|GELB|MANDP2|MMP-9	20	Antimicrobials
LTBP1	4052	latent transforming growth factor beta binding protein 1	-	2	Antimicrobials
DEFB4A	1673	defensin beta 4A	BD-2|DEFB-2|DEFB102|DEFB2|DEFB4|HBD-2|SAP1	8	Antimicrobials
TNFSF10	8743	TNF superfamily member 10	APO2L|Apo-2L|CD253|TL2|TNLG6A|TRAIL	3	Antimicrobials
IL13	3596	interleukin 13	IL-13|P600	5	Antimicrobials
IL10	3586	interleukin 10	CSIF|GVHDS|IL-10|IL10A|TGIF	1	Antimicrobials
IL2	3558	interleukin 2	IL-2|TCGF|lymphokine	4	Antimicrobials
PPARG	5468	peroxisome proliferator activated receptor gamma	CIMT1|GLM1|NR1C3|PPARG1|PPARG2|PPARG5|PPARgamma	3	Antimicrobials
FGR	2268	FGR proto-oncogene, Src family tyrosine kinase	SRC2|c-fgr|c-src2|p55-Fgr|p55c-fgr|p58-Fgr|p58c-fgr	1	Antimicrobials
MIF	4282	macrophage migration inhibitory factor	GIF|GLIF|MMIF	22	Antimicrobials
CRP	1401	C-reactive protein	PTX1	1	Antimicrobials
JAK2	3717	Janus kinase 2	JTK10|THCYT3	9	Antimicrobials
IL1A	3552	interleukin 1 alpha	IL-1 alpha|IL-1A|IL1|IL1-ALPHA|IL1F1	2	Antimicrobials
PTK2	5747	protein tyrosine kinase 2	FADK|FAK|FAK1|FRNK|PPP1R71|p125FAK|pp125FAK	8	Antimicrobials
PTGDR	5729	prostaglandin D2 receptor	AS1|ASRT1|DP|DP1|PTGDR1	14	Antimicrobials
CD86	942	CD86 molecule	B7-2|B7.2|B70|CD28LG2|LAB72	3	Antimicrobials
HCK	3055	HCK proto-oncogene, Src family tyrosine kinase	JTK9|p59Hck|p61Hck	20	Antimicrobials
ARRB1	408	arrestin beta 1	ARB1|ARR1	11	Antimicrobials
GNAI1	2770	G protein subunit alpha i1	Gi	7	Antimicrobials
VDR	7421	vitamin D receptor	NR1I1|PPP1R163	12	Antimicrobials
OLR1	4973	oxidized low density lipoprotein receptor 1	CLEC8A|LOX1|LOXIN|SCARE1|SLOX1	12	Antimicrobials
GRK2	156	G protein-coupled receptor kinase 2	ADRBK1|BARK1|BETA-ARK1	11	Antimicrobials
TXK	7294	TXK tyrosine kinase	BTKL|PSCTK5|PTK4|RLK|TKL	4	Antimicrobials
RNASE2	6036	ribonuclease A family member 2	EDN|RAF3|RNS2	14	Antimicrobials
CD79A	973	CD79a molecule	IGA|MB-1	19	BCRSignalingPathway
CD79B	974	CD79b molecule	AGM6|B29|IGB	17	BCRSignalingPathway
LYN	4067	LYN proto-oncogene, Src family tyrosine kinase	JTK8|p53Lyn|p56Lyn	8	BCRSignalingPathway
SYK	6850	spleen associated tyrosine kinase	p72-Syk	9	BCRSignalingPathway
BTK	695	Bruton tyrosine kinase	AGMX1|AT|ATK|BPK|IGHD3|IMD1|PSCTK1|XLA	X	BCRSignalingPathway
BLNK	29760	B cell linker	AGM4|BASH|BLNK-S|LY57|SLP-65|SLP65|bca	10	BCRSignalingPathway
VAV3	10451	vav guanine nucleotide exchange factor 3	-	1	BCRSignalingPathway
VAV1	7409	vav guanine nucleotide exchange factor 1	VAV	19	BCRSignalingPathway
VAV2	7410	vav guanine nucleotide exchange factor 2	VAV-2	9	BCRSignalingPathway
RAC1	5879	Rac family small GTPase 1	MIG5|MRD48|Rac-1|TC-25|p21-Rac1	7	BCRSignalingPathway
RAC2	5880	Rac family small GTPase 2	EN-7|Gx|HSPC022|p21-Rac2	22	BCRSignalingPathway
RAC3	5881	Rac family small GTPase 3	-	17	BCRSignalingPathway
PPP3CA	5530	protein phosphatase 3 catalytic subunit alpha	ACCIID|CALN|CALNA|CALNA1|CCN1|CNA1|IECEE|IECEE1|PPP2B	4	BCRSignalingPathway
PPP3CB	5532	protein phosphatase 3 catalytic subunit beta	CALNA2|CALNB|CNA2|PP2Bbeta	10	BCRSignalingPathway
PPP3CC	5533	protein phosphatase 3 catalytic subunit gamma	CALNA3|CNA3|PP2Bgamma	8	BCRSignalingPathway
CHP1	11261	calcineurin like EF-hand protein 1	CHP|SLC9A1BP|SPAX9|Sid470p|p22|p24	15	BCRSignalingPathway
PPP3R1	5534	protein phosphatase 3 regulatory subunit B, alpha	CALNB1|CNB|CNB1	2	BCRSignalingPathway
PPP3R2	5535	protein phosphatase 3 regulatory subunit B, beta	PPP3RL	9	BCRSignalingPathway
CHP2	63928	calcineurin like EF-hand protein 2	-	16	BCRSignalingPathway
NFAT5	10725	nuclear factor of activated T cells 5	NF-AT5|NFATL1|NFATZ|OREBP|TONEBP	16	BCRSignalingPathway
NFATC1	4772	nuclear factor of activated T cells 1	NF-ATC|NF-ATc1.2|NFAT2|NFATc	18	BCRSignalingPathway
NFATC2	4773	nuclear factor of activated T cells 2	NFAT1|NFATP	20	BCRSignalingPathway
NFATC3	4775	nuclear factor of activated T cells 3	NF-AT4c|NFAT4|NFATX	16	BCRSignalingPathway
NFATC4	4776	nuclear factor of activated T cells 4	NF-AT3|NF-ATC4|NFAT3	14	BCRSignalingPathway
HRAS	3265	HRas proto-oncogene, GTPase	C-BAS/HAS|C-H-RAS|C-HA-RAS1|CTLO|H-RASIDX|HAMSV|HRAS1|RASH1|p21ras	11	BCRSignalingPathway
KRAS	3845	KRAS proto-oncogene, GTPase	'C-K-RAS|C-K-RAS|CFC2|K-RAS2A|K-RAS2B|K-RAS4A|K-RAS4B|K-Ras|K-Ras 2|KI-RAS|KRAS1|KRAS2|NS|NS3|OES|RALD|RASK2|c-Ki-ras|c-Ki-ras2	12	BCRSignalingPathway
NRAS	4893	NRAS proto-oncogene, GTPase	ALPS4|CMNS|N-ras|NCMS|NRAS1|NS6	1	BCRSignalingPathway
FOS	2353	Fos proto-oncogene, AP-1 transcription factor subunit	AP-1|C-FOS|p55	14	BCRSignalingPathway
JUN	3725	Jun proto-oncogene, AP-1 transcription factor subunit	AP-1|AP1|c-Jun|cJUN|p39	1	BCRSignalingPathway
CARD11	84433	caspase recruitment domain family member 11	BENTA|BIMP3|CARMA1|IMD11|IMD11A|PPBL	7	BCRSignalingPathway
BCL10	8915	BCL10 immune signaling adaptor	CARMEN|CIPER|CLAP|IMD37|c-E10|mE10	1	BCRSignalingPathway
MALT1	10892	MALT1 paracaspase	IMD12|MLT|MLT1|PCASP1	18	BCRSignalingPathway
CHUK	1147	component of inhibitor of nuclear factor kappa B kinase complex	IKBKA|IKK-alpha|IKK1|IKKA|NFKBIKA|TCF16	10	BCRSignalingPathway
IKBKB	3551	inhibitor of nuclear factor kappa B kinase subunit beta	IKK-beta|IKK2|IKKB|IMD15|IMD15A|IMD15B|NFKBIKB	8	BCRSignalingPathway
IKBKG	8517	inhibitor of nuclear factor kappa B kinase regulatory subunit gamma	AMCBX1|EDAID1|FIP-3|FIP3|Fip3p|IKK-gamma|IKKAP1|IKKG|IMD33|IP|IP1|IP2|IPD2|NEMO|ZC2HC9	X	BCRSignalingPathway
NFKB1	4790	nuclear factor kappa B subunit 1	CVID12|EBP-1|KBF1|NF-kB|NF-kB1|NF-kappa-B1|NF-kappaB|NF-kappabeta|NFKB-p105|NFKB-p50|NFkappaB	4	BCRSignalingPathway
RELA	5970	RELA proto-oncogene, NF-kB subunit	CMCU|NFKB3|p65	11	BCRSignalingPathway
NFKBIA	4792	NFKB inhibitor alpha	EDAID2|IKBA|MAD-3|NFKBI	14	BCRSignalingPathway
NFKBIB	4793	NFKB inhibitor beta	IKBB|TRIP9	19	BCRSignalingPathway
NFKBIE	4794	NFKB inhibitor epsilon	IKBE	6	BCRSignalingPathway
CD81	975	CD81 molecule	CVID6|S5.7|TAPA1|TSPAN28	11	BCRSignalingPathway
CD19	930	CD19 molecule	B4|CVID3	16	BCRSignalingPathway
CR2	1380	complement C3d receptor 2	C3DR|CD21|CR|CVID7|SLEB9	1	BCRSignalingPathway
PIK3R5	23533	phosphoinositide-3-kinase regulatory subunit 5	F730038I15Rik|FOAP-2|P101-PI3K|p101	17	BCRSignalingPathway
PIK3R1	5295	phosphoinositide-3-kinase regulatory subunit 1	AGM7|GRB1|IMD36|p85|p85-ALPHA	5	BCRSignalingPathway
PIK3R2	5296	phosphoinositide-3-kinase regulatory subunit 2	MPPH|MPPH1|P85B|p85|p85-BETA	19	BCRSignalingPathway
PIK3R3	8503	phosphoinositide-3-kinase regulatory subunit 3	p55|p55-GAMMA|p55PIK	1	BCRSignalingPathway
PIK3CA	5290	phosphatidylinositol-4,5-bisphosphate 3-kinase catalytic subunit alpha	CLAPO|CLOVE|CWS5|MCAP|MCM|MCMTC|PI3K|PI3K-alpha|p110-alpha	3	BCRSignalingPathway
PIK3CB	5291	phosphatidylinositol-4,5-bisphosphate 3-kinase catalytic subunit beta	P110BETA|PI3K|PI3KBETA|PIK3C1	3	BCRSignalingPathway
PIK3CD	5293	phosphatidylinositol-4,5-bisphosphate 3-kinase catalytic subunit delta	APDS|IMD14|P110DELTA|PI3K|p110D	1	BCRSignalingPathway
PIK3CG	5294	phosphatidylinositol-4,5-bisphosphate 3-kinase catalytic subunit gamma	PI3CG|PI3K|PI3Kgamma|PIK3|p110gamma|p120-PI3K	7	BCRSignalingPathway
AKT3	10000	AKT serine/threonine kinase 3	MPPH|MPPH2|PKB-GAMMA|PKBG|PRKBG|RAC-PK-gamma|RAC-gamma|STK-2	1	BCRSignalingPathway
AKT1	207	AKT serine/threonine kinase 1	AKT|CWS6|PKB|PKB-ALPHA|PRKBA|RAC|RAC-ALPHA	14	BCRSignalingPathway
AKT2	208	AKT serine/threonine kinase 2	HIHGHH|PKBB|PKBBETA|PRKBB|RAC-BETA	19	BCRSignalingPathway
GSK3B	2932	glycogen synthase kinase 3 beta	-	3	BCRSignalingPathway
INPP5D	3635	inositol polyphosphate-5-phosphatase D	SHIP|SHIP-1|SHIP1|SIP-145|hp51CN|p150Ship	2	BCRSignalingPathway
CD22	933	CD22 molecule	SIGLEC-2|SIGLEC2	19	BCRSignalingPathway
CD72	971	CD72 molecule	CD72b|LYB2	9	BCRSignalingPathway
PTPN6	5777	protein tyrosine phosphatase non-receptor type 6	HCP|HCPH|HPTP1C|PTP-1C|SH-PTP1|SHP-1|SHP-1L|SHP1	12	BCRSignalingPathway
LILRB3	11025	leukocyte immunoglobulin like receptor B3	CD85A|HL9|ILT-5|ILT5|LILRA6|LIR-3|LIR3|PIR-B|PIRB	19	BCRSignalingPathway
FCGR2B	2213	Fc fragment of IgG receptor IIb	CD32|CD32B|FCG2|FCGR2|FCGR2C|FcRII-c|IGFR2	1	BCRSignalingPathway
RASGRP3	25780	RAS guanyl releasing protein 3	GRP3	2	BCRSignalingPathway
PLCG2	5336	phospholipase C gamma 2	APLAID|FCAS3|PLC-IV|PLC-gamma-2	16	BCRSignalingPathway
PRKCB	5579	protein kinase C beta	PKC-beta|PKCB|PKCI(2)|PKCbeta|PRKCB1|PRKCB2	16	BCRSignalingPathway
IFITM1	8519	interferon induced transmembrane protein 1	9-27|CD225|DSPA2a|IFI17|LEU13	11	BCRSignalingPathway
IGH	3492	immunoglobulin heavy locus	IGD1|IGH.1@|IGH@|IGHD@|IGHDY1|IGHJ|IGHJ@|IGHV|IGHV@	14	BCRSignalingPathway
IGHA1	3493	immunoglobulin heavy constant alpha 1	IgA1	14	BCRSignalingPathway
IGHA2	3494	immunoglobulin heavy constant alpha 2 (A2m marker)	-	14	BCRSignalingPathway
IGHD	3495	immunoglobulin heavy constant delta	-	14	BCRSignalingPathway
IGHD1-1	28510	immunoglobulin heavy diversity 1-1	IGHD11	14	BCRSignalingPathway
IGHD1-14	28508	immunoglobulin heavy diversity 1-14 (non-functional)	DM2|IGHD114	14	BCRSignalingPathway
IGHD1-20	28507	immunoglobulin heavy diversity 1-20	IGHD120	14	BCRSignalingPathway
IGHD1-26	28506	immunoglobulin heavy diversity 1-26	IGHD126	14	BCRSignalingPathway
IGHD1-7	28509	immunoglobulin heavy diversity 1-7	DM1|IGHD17	14	BCRSignalingPathway
IGHD2-15	28503	immunoglobulin heavy diversity 2-15	D2|IGHD215	14	BCRSignalingPathway
IGHD2-2	28505	immunoglobulin heavy diversity 2-2	IGHD22	14	BCRSignalingPathway
IGHD2-21	28502	immunoglobulin heavy diversity 2-21	IGHD221	14	BCRSignalingPathway
IGHD2-8	28504	immunoglobulin heavy diversity 2-8	DLR1|IGHD28	14	BCRSignalingPathway
IGHD3-10	28499	immunoglobulin heavy diversity 3-10	DXP'1|IGHD310	14	BCRSignalingPathway
IGHD3-16	28498	immunoglobulin heavy diversity 3-16	IGHD316	14	BCRSignalingPathway
IGHD3-22	28497	immunoglobulin heavy diversity 3-22	IGHD322	14	BCRSignalingPathway
IGHD3-3	28501	immunoglobulin heavy diversity 3-3	DXP4|IGHD33	14	BCRSignalingPathway
IGHD3-9	28500	immunoglobulin heavy diversity 3-9	DXP1|IGHD39	14	BCRSignalingPathway
IGHD4-11	28495	immunoglobulin heavy diversity 4-11 (non-functional)	DA1|IGHD411	14	BCRSignalingPathway
IGHD4-17	28494	immunoglobulin heavy diversity 4-17	IGHD417	14	BCRSignalingPathway
IGHD4-23	28493	immunoglobulin heavy diversity 4-23 (non-functional)	IGHD423	14	BCRSignalingPathway
IGHD4-4	28496	immunoglobulin heavy diversity 4-4	DA4|IGHD44	14	BCRSignalingPathway
IGHD5-12	28491	immunoglobulin heavy diversity 5-12	DK1|IGHD512	14	BCRSignalingPathway
IGHD5-18	28490	immunoglobulin heavy diversity 5-18	IGHD518	14	BCRSignalingPathway
IGHD5-24	28489	immunoglobulin heavy diversity 5-24 (non-functional)	IGHD524	14	BCRSignalingPathway
IGHD5-5	28492	immunoglobulin heavy diversity 5-5	DK4|IGHD55	14	BCRSignalingPathway
IGHD6-13	28487	immunoglobulin heavy diversity 6-13	DN1|IGHD613	14	BCRSignalingPathway
IGHD6-19	28486	immunoglobulin heavy diversity 6-19	IGHD619	14	BCRSignalingPathway
IGHD6-25	28485	immunoglobulin heavy diversity 6-25	IGHD625	14	BCRSignalingPathway
IGHD6-6	28488	immunoglobulin heavy diversity 6-6	D(N4)|IGHD66	14	BCRSignalingPathway
IGHD7-27	28484	immunoglobulin heavy diversity 7-27	DHQ52|IGHD727	14	BCRSignalingPathway
IGHE	3497	immunoglobulin heavy constant epsilon	IgE	14	BCRSignalingPathway
IGHG1	3500	immunoglobulin heavy constant gamma 1 (G1m marker)	-	14	BCRSignalingPathway
IGHG2	3501	immunoglobulin heavy constant gamma 2 (G2m marker)	-	14	BCRSignalingPathway
IGHG3	3502	immunoglobulin heavy constant gamma 3 (G3m marker)	IgG3	14	BCRSignalingPathway
IGHG4	3503	immunoglobulin heavy constant gamma 4 (G4m marker)	-	14	BCRSignalingPathway
IGHJ1	28483	immunoglobulin heavy joining 1	JH1	14	BCRSignalingPathway
IGHJ2	28481	immunoglobulin heavy joining 2	JH2	14	BCRSignalingPathway
IGHJ3	28479	immunoglobulin heavy joining 3	JH3b	14	BCRSignalingPathway
IGHJ4	28477	immunoglobulin heavy joining 4	JH4b	14	BCRSignalingPathway
IGHJ5	28476	immunoglobulin heavy joining 5	JH5b	14	BCRSignalingPathway
IGHJ6	28475	immunoglobulin heavy joining 6	JH6b	14	BCRSignalingPathway
IGHM	3507	immunoglobulin heavy constant mu	AGM1|MU|VH	14	BCRSignalingPathway
IGH	3492	immunoglobulin heavy locus	IGD1|IGH.1@|IGH@|IGHD@|IGHDY1|IGHJ|IGHJ@|IGHV|IGHV@	14	BCRSignalingPathway
IGHV1-18	28468	immunoglobulin heavy variable 1-18	IGHV118	14	BCRSignalingPathway
IGHV1-2	28474	immunoglobulin heavy variable 1-2	IGHV12|V35	14	BCRSignalingPathway
IGHV1-24	28467	immunoglobulin heavy variable 1-24	IGHV124|VH	14	BCRSignalingPathway
IGHV1-3	28473	immunoglobulin heavy variable 1-3	IGHV13|VI-3B	14	BCRSignalingPathway
IGHV1-45	28466	immunoglobulin heavy variable 1-45	IGHV145|VH	14	BCRSignalingPathway
IGHV1-46	28465	immunoglobulin heavy variable 1-46	IGHV146	14	BCRSignalingPathway
IGHV1-58	28464	immunoglobulin heavy variable 1-58	IGHV158|VH	14	BCRSignalingPathway
IGHV1-69	28461	immunoglobulin heavy variable 1-69	IGHV1-E|IGHV169|IGHV1E	14	BCRSignalingPathway
IGHV1-8	28472	immunoglobulin heavy variable 1-8	IGHV18	14	BCRSignalingPathway
IGHV1-38-4	28460	immunoglobulin heavy variable 1-38-4 (non-functional)	IGHV1-C|IGHV1C	14	BCRSignalingPathway
IGHV1-69-2	28458	immunoglobulin heavy variable 1-69-2	IGHV1-F|IGHV1F	14	BCRSignalingPathway
IGHV2-26	28455	immunoglobulin heavy variable 2-26	IGHV226|VH	14	BCRSignalingPathway
IGHV2-5	28457	immunoglobulin heavy variable 2-5	IGHV25|VH	14	BCRSignalingPathway
IGHV2-70	28454	immunoglobulin heavy variable 2-70	IGHV270|VH	14	BCRSignalingPathway
IGHV3-11	28450	immunoglobulin heavy variable 3-11	IGHV311|VH	14	BCRSignalingPathway
IGHV3-13	28449	immunoglobulin heavy variable 3-13	IGHV313	14	BCRSignalingPathway
IGHV3-15	28448	immunoglobulin heavy variable 3-15	IGHV315|VH	14	BCRSignalingPathway
IGHV3-16	28447	immunoglobulin heavy variable 3-16 (non-functional)	IGHV316|VH	14	BCRSignalingPathway
IGHV3-20	28445	immunoglobulin heavy variable 3-20	IGHV320|VH	14	BCRSignalingPathway
IGHV3-21	28444	immunoglobulin heavy variable 3-21	IGHV321|VH	14	BCRSignalingPathway
IGHV3-23	28442	immunoglobulin heavy variable 3-23	DP47|IGHV323|V3-23|VH26	14	BCRSignalingPathway
IGHV3-30	28439	immunoglobulin heavy variable 3-30	IGHV330|VH	14	BCRSignalingPathway
IGHV3-30-3	57290	immunoglobulin heavy variable 3-30-3	IGHV3-3|IGHV3303	14	BCRSignalingPathway
IGHV3-30-5	89770	immunoglobulin heavy variable 3-30-5	IGHV3-3|IGHV3305	14	BCRSignalingPathway
IGHV3-33	28434	immunoglobulin heavy variable 3-33	IGHV333|VH	14	BCRSignalingPathway
IGHV3-35	28432	immunoglobulin heavy variable 3-35 (non-functional)	IGHV335|VH	14	BCRSignalingPathway
IGHV3-38	28429	immunoglobulin heavy variable 3-38 (non-functional)	IGHV338|VH	14	BCRSignalingPathway
IGHV3-43	28426	immunoglobulin heavy variable 3-43	IGHV343|VH	14	BCRSignalingPathway
IGHV3-48	28424	immunoglobulin heavy variable 3-48	IGHV348|VH	14	BCRSignalingPathway
IGHV3-49	28423	immunoglobulin heavy variable 3-49	IGHV349|VH	14	BCRSignalingPathway
IGHV3-53	28420	immunoglobulin heavy variable 3-53	IGHV353|VH	14	BCRSignalingPathway
IGHV3-64	28414	immunoglobulin heavy variable 3-64	IGHV364|VH	14	BCRSignalingPathway
IGHV3-66	28412	immunoglobulin heavy variable 3-66	IGHV366|VH	14	BCRSignalingPathway
IGHV3-7	28452	immunoglobulin heavy variable 3-7	IGHV37|VH	14	BCRSignalingPathway
IGHV3-72	28410	immunoglobulin heavy variable 3-72	IGHV372|VH	14	BCRSignalingPathway
IGHV3-73	28409	immunoglobulin heavy variable 3-73	IGHV373|VH	14	BCRSignalingPathway
IGHV3-74	28408	immunoglobulin heavy variable 3-74	IGHV374|VH	14	BCRSignalingPathway
IGHV3-9	28451	immunoglobulin heavy variable 3-9	IGHV39|VH	14	BCRSignalingPathway
IGHV3-38-3	28404	immunoglobulin heavy variable 3-38-3 (non-functional)	IGHV3-D|IGHV3D	14	BCRSignalingPathway
IGHV3-69-1	28402	immunoglobulin heavy variable 3-69-1 (pseudogene)	IGH|IGHM|IGHV|IGHV3-11|IGHV3-H|IGHV3H|IgVH	14	BCRSignalingPathway
IGHV4-28	28400	immunoglobulin heavy variable 4-28	IGHV428|VH	14	BCRSignalingPathway
IGHV4-30-1	28399	immunoglobulin heavy variable 4-30-1	IGHV4-3	14	BCRSignalingPathway
IGHV4-30-2	28398	immunoglobulin heavy variable 4-30-2	IGHV4-3|IGHV4302	14	BCRSignalingPathway
IGHV4-30-4	28397	immunoglobulin heavy variable 4-30-4	IGHV4-3|IGHV4304	14	BCRSignalingPathway
IGHV4-31	28396	immunoglobulin heavy variable 4-31	IGHV431	14	BCRSignalingPathway
IGHV4-34	28395	immunoglobulin heavy variable 4-34	IGHV434|VH	14	BCRSignalingPathway
IGHV4-39	28394	immunoglobulin heavy variable 4-39	IGHV439|VH	14	BCRSignalingPathway
IGHV4-4	28401	immunoglobulin heavy variable 4-4	IGHV44|VH	14	BCRSignalingPathway
IGHV4-59	28392	immunoglobulin heavy variable 4-59	IGHV459|VH	14	BCRSignalingPathway
IGHV4-61	28391	immunoglobulin heavy variable 4-61	IGHV461|VH	14	BCRSignalingPathway
IGHV4-38-2	28389	immunoglobulin heavy variable 4-38-2	IGHV4-B|IGHV4B	14	BCRSignalingPathway
IGHV5-51	28388	immunoglobulin heavy variable 5-51	IGHV551|VH	14	BCRSignalingPathway
IGHV5-10-1	28386	immunoglobulin heavy variable 5-10-1	IGHV5-A|IGHV5A	14	BCRSignalingPathway
IGHV6-1	28385	immunoglobulin heavy variable 6-1	IGHV61|VH	14	BCRSignalingPathway
IGHV7-4-1	57289	immunoglobulin heavy variable 7-4-1	IGHV7-41|IGHV741	14	BCRSignalingPathway
IGHV7-81	28378	immunoglobulin heavy variable 7-81 (non-functional)	IGHV781	14	BCRSignalingPathway
IGK	50802	immunoglobulin kappa locus	IGK@	2	BCRSignalingPathway
IGKC	3514	immunoglobulin kappa constant	HCAK1|IGKCD|Km	2	BCRSignalingPathway
IGKDEL	3515	immunoglobulin kappa deleting element or like	IGKDE	2	BCRSignalingPathway
IGKJ	7842	-	IGKJ@	2	BCRSignalingPathway
IGKJ1	28950	immunoglobulin kappa joining 1	J1	2	BCRSignalingPathway
IGKJ2	28949	immunoglobulin kappa joining 2	J2	2	BCRSignalingPathway
IGKJ3	28948	immunoglobulin kappa joining 3	J3	2	BCRSignalingPathway
IGKJ4	28947	immunoglobulin kappa joining 4	J4	2	BCRSignalingPathway
IGKJ5	28946	immunoglobulin kappa joining 5	J5	2	BCRSignalingPathway
IGKV@	3519	-	IGKV|IGKV1|IGKV1@|IGKV2|IGKV2@|IGKV3|IGKV3@	2	BCRSignalingPathway
IGKV1-12	28940	immunoglobulin kappa variable 1-12	IGKV112|L19	2	BCRSignalingPathway
IGKV1-13	28939	immunoglobulin kappa variable 1-13	IGKV113|L18	2	BCRSignalingPathway
IGKV1-16	28938	immunoglobulin kappa variable 1-16	IGKV116|L1	2	BCRSignalingPathway
IGKV1-17	28937	immunoglobulin kappa variable 1-17	A30|IGKV117	2	BCRSignalingPathway
IGKV1-27	28935	immunoglobulin kappa variable 1-27	A20|IGKV127	2	BCRSignalingPathway
IGKV1-33	28933	immunoglobulin kappa variable 1-33	IGKV133|O18	2	BCRSignalingPathway
IGKV1-37	28931	immunoglobulin kappa variable 1-37 (non-functional)	IGKV137|O14	2	BCRSignalingPathway
IGKV1-39	28930	immunoglobulin kappa variable 1-39	IGKV139|O12|O12a	2	BCRSignalingPathway
IGKV1-5	28299	immunoglobulin kappa variable 1-5	IGKV|IGKV15|L12|L12a|V1	2	BCRSignalingPathway
IGKV1-6	28943	immunoglobulin kappa variable 1-6	IGKV16|L11	2	BCRSignalingPathway
IGKV1-8	28942	immunoglobulin kappa variable 1-8	IGKV18|L9	2	BCRSignalingPathway
IGKV1-9	28941	immunoglobulin kappa variable 1-9	IGKV19|L8	2	BCRSignalingPathway
IGKV1D-12	28903	immunoglobulin kappa variable 1D-12	IGKV1D12|L19	2	BCRSignalingPathway
IGKV1D-13	28902	immunoglobulin kappa variable 1D-13	IGKV1D13|L18	2	BCRSignalingPathway
IGKV1D-16	28901	immunoglobulin kappa variable 1D-16	IGKV1D16|L15|L15a	2	BCRSignalingPathway
IGKV1D-17	28900	immunoglobulin kappa variable 1D-17	IGKV1D17|L14	2	BCRSignalingPathway
IGKV1D-33	28896	immunoglobulin kappa variable 1D-33	IGKV1D33|O8	2	BCRSignalingPathway
IGKV1D-37	28894	immunoglobulin kappa variable 1D-37 (non-functional)	IGKV1D37|O4	2	BCRSignalingPathway
IGKV1D-39	28893	immunoglobulin kappa variable 1D-39	IGKV1D39|O2	2	BCRSignalingPathway
IGKV1D-42	28892	immunoglobulin kappa variable 1D-42 (non-functional)	IGKV1D42|L22	2	BCRSignalingPathway
IGKV1D-43	28891	immunoglobulin kappa variable 1D-43	IGKV1D43|L23|L23a	2	BCRSignalingPathway
IGKV1D-8	28904	immunoglobulin kappa variable 1D-8	IGKV1D8|L24|L24a	2	BCRSignalingPathway
IGKV2-24	28923	immunoglobulin kappa variable 2-24	A23|IGKV224	2	BCRSignalingPathway
IGKV2-28	28921	immunoglobulin kappa variable 2-28	A19|IGKV228	2	BCRSignalingPathway
IGKV2-30	28919	immunoglobulin kappa variable 2-30	A17|IGKV230	2	BCRSignalingPathway
IGKV2-40	28916	immunoglobulin kappa variable 2-40	IGKV240|O11|O11a	2	BCRSignalingPathway
IGKV2D-24	28885	immunoglobulin kappa variable 2D-24 (non-functional)	A7|IGKV2D24	2	BCRSignalingPathway
IGKV2D-28	28883	immunoglobulin kappa variable 2D-28	A3|IGKV2D28	2	BCRSignalingPathway
IGKV2D-29	28882	immunoglobulin kappa variable 2D-29	A2a|A2c|IGKV2D29	2	BCRSignalingPathway
IGKV2D-30	28881	immunoglobulin kappa variable 2D-30	A1|IGKV2D30	2	BCRSignalingPathway
IGKV2D-40	28878	immunoglobulin kappa variable 2D-40	IGKV2D40|O1	2	BCRSignalingPathway
IGKV3-11	28914	immunoglobulin kappa variable 3-11	IGKV311|L6	2	BCRSignalingPathway
IGKV3-15	28913	immunoglobulin kappa variable 3-15	IGKV315|L2	2	BCRSignalingPathway
IGKV3-20	28912	immunoglobulin kappa variable 3-20	13K18|A27|IGKV320	2	BCRSignalingPathway
IGKV3-7	28915	immunoglobulin kappa variable 3-7 (non-functional)	IGKV37|L10|L10a|Vh	2	BCRSignalingPathway
IGKV3D-11	28876	immunoglobulin kappa variable 3D-11	IGKV3D11|L20	2	BCRSignalingPathway
IGKV3D-15	28875	immunoglobulin kappa variable 3D-15	IGKV3D15|L16|L16a|L16b|L16c	2	BCRSignalingPathway
IGKV3D-20	28874	immunoglobulin kappa variable 3D-20	A11|A11a|IGKV3D20	2	BCRSignalingPathway
IGKV3D-7	28877	immunoglobulin kappa variable 3D-7	IGKV3D7|L25	2	BCRSignalingPathway
IGKV4-1	28908	immunoglobulin kappa variable 4-1	B3|IGKV41	2	BCRSignalingPathway
IGKV5-2	28907	immunoglobulin kappa variable 5-2	B2|IGKV52	2	BCRSignalingPathway
IGKV6-21	28906	immunoglobulin kappa variable 6-21 (non-functional)	A26|IGKV621	2	BCRSignalingPathway
IGKV6D-21	28870	immunoglobulin kappa variable 6D-21 (non-functional)	A10|IGKV6D21	2	BCRSignalingPathway
IGKV6D-41	28869	immunoglobulin kappa variable 6D-41 (non-functional)	A14	2	BCRSignalingPathway
IGL	3535	immunoglobulin lambda locus	IGL@|IGLC6	22	BCRSignalingPathway
IGLC1	3537	immunoglobulin lambda constant 1	IGLC	22	BCRSignalingPathway
IGLC2	3538	immunoglobulin lambda constant 2	IGLC	22	BCRSignalingPathway
IGLC3	3539	immunoglobulin lambda constant 3 (Kern-Oz+ marker)	IGLC	22	BCRSignalingPathway
IGLC6	3542	immunoglobulin lambda constant 6	IGLC	22	BCRSignalingPathway
IGLC7	28834	immunoglobulin lambda constant 7	C7	22	BCRSignalingPathway
IGLJ	8217	-	IGLJ@	22	BCRSignalingPathway
IGLJ1	28833	immunoglobulin lambda joining 1	J1	22	BCRSignalingPathway
IGLJ2	28832	immunoglobulin lambda joining 2	J2	22	BCRSignalingPathway
IGLJ3	28831	immunoglobulin lambda joining 3	J3	22	BCRSignalingPathway
IGLJ4	28830	immunoglobulin lambda joining 4 (non-functional)	-	22	BCRSignalingPathway
IGLJ5	28829	immunoglobulin lambda joining 5 (non-functional)	-	22	BCRSignalingPathway
IGLJ6	28828	immunoglobulin lambda joining 6	-	22	BCRSignalingPathway
IGLJ7	28827	immunoglobulin lambda joining 7	J7	22	BCRSignalingPathway
IGLV@	3546	-	IGLV	22	BCRSignalingPathway
IGLV1-36	28826	immunoglobulin lambda variable 1-36	IGLV136|V1-11	22	BCRSignalingPathway
IGLV1-40	28825	immunoglobulin lambda variable 1-40	IGLV140|V1-13	22	BCRSignalingPathway
IGLV1-44	28823	immunoglobulin lambda variable 1-44	IGLV144|V1-16	22	BCRSignalingPathway
IGLV1-47	28822	immunoglobulin lambda variable 1-47	IGLV147|V1-17	22	BCRSignalingPathway
IGLV1-50	28821	immunoglobulin lambda variable 1-50 (non-functional)	IGLV150|V1-18	22	BCRSignalingPathway
IGLV1-51	28820	immunoglobulin lambda variable 1-51	IGLV151|V1-19	22	BCRSignalingPathway
IGLV10-54	28772	immunoglobulin lambda variable 10-54	IGLV1054|V1-20	22	BCRSignalingPathway
IGLV11-55	28770	immunoglobulin lambda variable 11-55 (non-functional)	IGLV1155|V4-6	22	BCRSignalingPathway
IGLV2-11	28816	immunoglobulin lambda variable 2-11	IGLV211|V1-3	22	BCRSignalingPathway
IGLV2-14	28815	immunoglobulin lambda variable 2-14	IGLV214|V1-4	22	BCRSignalingPathway
IGLV2-18	28814	immunoglobulin lambda variable 2-18	IGLV218|V1-5	22	BCRSignalingPathway
IGLV2-23	28813	immunoglobulin lambda variable 2-23	IGLV223|V1-7	22	BCRSignalingPathway
IGLV2-33	28811	immunoglobulin lambda variable 2-33 (non-functional)	IGLV233|V1-9	22	BCRSignalingPathway
IGLV2-8	28817	immunoglobulin lambda variable 2-8	IGLV28|V1-2	22	BCRSignalingPathway
IGLV3-1	28809	immunoglobulin lambda variable 3-1	IGLV31|V2-1	22	BCRSignalingPathway
IGLV3-10	28803	immunoglobulin lambda variable 3-10	IGLV310|V2-7	22	BCRSignalingPathway
IGLV3-12	28802	immunoglobulin lambda variable 3-12	IGLV312|V2-8	22	BCRSignalingPathway
IGLV3-16	28799	immunoglobulin lambda variable 3-16	IGLV316|V2-11	22	BCRSignalingPathway
IGLV3-19	28797	immunoglobulin lambda variable 3-19	IGLV319|V2-13|VL3L	22	BCRSignalingPathway
IGLV3-21	28796	immunoglobulin lambda variable 3-21	IGLV321|V2-14	22	BCRSignalingPathway
IGLV3-22	28795	immunoglobulin lambda variable 3-22	IGLV322|V2-15	22	BCRSignalingPathway
IGLV3-25	28793	immunoglobulin lambda variable 3-25	IGLV325|V2-17	22	BCRSignalingPathway
IGLV3-27	28791	immunoglobulin lambda variable 3-27	IGLV327|V2-19	22	BCRSignalingPathway
IGLV3-32	28787	immunoglobulin lambda variable 3-32 (non-functional)	IGLV332|V2-23P	22	BCRSignalingPathway
IGLV3-9	28804	immunoglobulin lambda variable 3-9	IGLV39|V2-6	22	BCRSignalingPathway
IGLV4-3	28786	immunoglobulin lambda variable 4-3	IGLV43|V5-1	22	BCRSignalingPathway
IGLV4-60	28785	immunoglobulin lambda variable 4-60	IGLV460|V5-4	22	BCRSignalingPathway
IGLV4-69	28784	immunoglobulin lambda variable 4-69	IGLV469|V5-6	22	BCRSignalingPathway
IGLV5-37	28783	immunoglobulin lambda variable 5-37	IGLV537|V4-1	22	BCRSignalingPathway
IGLV5-39	28782	immunoglobulin lambda variable 5-39	IGLV539	22	BCRSignalingPathway
IGLV5-45	28781	immunoglobulin lambda variable 5-45	IGLV545|V4-2	22	BCRSignalingPathway
IGLV5-48	28780	immunoglobulin lambda variable 5-48 (non-functional)	IGLV548|V4-3	22	BCRSignalingPathway
IGLV5-52	28779	immunoglobulin lambda variable 5-52	IGLV552|V4-4	22	BCRSignalingPathway
IGLV6-57	28778	immunoglobulin lambda variable 6-57	IGLV657|V1-22	22	BCRSignalingPathway
IGLV7-43	28776	immunoglobulin lambda variable 7-43	IGLV743|V3-2	22	BCRSignalingPathway
IGLV7-46	28775	immunoglobulin lambda variable 7-46	IGLV746|V3-3	22	BCRSignalingPathway
IGLV8-61	28774	immunoglobulin lambda variable 8-61	IGLV861|V3-4	22	BCRSignalingPathway
IGLV9-49	28773	immunoglobulin lambda variable 9-49	IGLV949|V5-2	22	BCRSignalingPathway
C3	718	complement C3	AHUS5|ARMD9|ASP|C3a|C3b|CPAMD1|HEL-S-62p	19	Chemokines
C5	727	complement C5	C5D|C5a|C5b|CPAMD4|ECLZB	9	Chemokines
CAMP	820	cathelicidin antimicrobial peptide	CAP-18|CAP18|CRAMP|FALL-39|FALL39|HSD26|LL37	3	Chemokines
CCL1	6346	C-C motif chemokine ligand 1	I-309|P500|SCYA1|SISe|TCA3	17	Chemokines
CCL11	6356	C-C motif chemokine ligand 11	SCYA11	17	Chemokines
CCL13	6357	C-C motif chemokine ligand 13	CKb10|MCP-4|NCC-1|NCC1|SCYA13|SCYL1	17	Chemokines
CCL14	6358	C-C motif chemokine ligand 14	CC-1|CC-3|CKB1|HCC-1|HCC-1(1-74)|HCC-1/HCC-3|HCC-3|MCIF|NCC-2|NCC2|SCYA14|SCYL2|SY14	17	Chemokines
CCL15-CCL14	348249	CCL15-CCL14 readthrough (NMD candidate)	CCL15|HCC-2|LKN-1|MIP-5|MIP5|Mrp-2b|NCC-3|NCC3|SCYA15	17	Chemokines
CCL15	6359	C-C motif chemokine ligand 15	HCC-2|HMRP-2B|LKN-1|LKN1|MIP-1 delta|MIP-1D|MIP-5|MRP-2B|NCC-3|NCC3|SCYA15|SCYL3|SY15	17	Chemokines
CCL16	6360	C-C motif chemokine ligand 16	CKb12|HCC-4|ILINCK|LCC-1|LEC|LMC|Mtn-1|NCC-4|NCC4|SCYA16|SCYL4	17	Chemokines
CCL17	6361	C-C motif chemokine ligand 17	A-152E5.3|ABCD-2|SCYA17|TARC	16	Chemokines
CCL18	6362	C-C motif chemokine ligand 18	AMAC-1|AMAC1|CKb7|DC-CK1|DCCK1|MIP-4|PARC|SCYA18	17	Chemokines
CCL19	6363	C-C motif chemokine ligand 19	CKb11|ELC|MIP-3b|MIP3B|SCYA19	9	Chemokines
CCL2	6347	C-C motif chemokine ligand 2	GDCF-2|HC11|HSMCR30|MCAF|MCP-1|MCP1|SCYA2|SMC-CF	17	Chemokines
CCL20	6364	C-C motif chemokine ligand 20	CKb4|Exodus|LARC|MIP-3-alpha|MIP-3a|MIP3A|SCYA20|ST38	2	Chemokines
CCL21	6366	C-C motif chemokine ligand 21	6Ckine|CKb9|ECL|SCYA21|SLC|TCA4	9	Chemokines
CCL22	6367	C-C motif chemokine ligand 22	A-152E5.1|ABCD-1|DC/B-CK|MDC|SCYA22|STCP-1	16	Chemokines
CCL23	6368	C-C motif chemokine ligand 23	CK-BETA-8|CKb8|Ckb-8|Ckb-8-1|MIP-3|MIP3|MPIF-1|SCYA23|hmrp-2a	17	Chemokines
CCL24	6369	C-C motif chemokine ligand 24	Ckb-6|MPIF-2|MPIF2|SCYA24	7	Chemokines
CCL25	6370	C-C motif chemokine ligand 25	Ckb15|SCYA25|TECK	19	Chemokines
CCL26	10344	C-C motif chemokine ligand 26	IMAC|MIP-4a|MIP-4alpha|SCYA26|TSC-1	7	Chemokines
CCL27	10850	C-C motif chemokine ligand 27	ALP|CTACK|CTAK|ESKINE|ILC|PESKY|SCYA27	9	Chemokines
CCL28	56477	C-C motif chemokine ligand 28	CCK1|MEC|SCYA28	5	Chemokines
CCL3	6348	C-C motif chemokine ligand 3	G0S19-1|LD78ALPHA|MIP-1-alpha|MIP1A|SCYA3	17	Chemokines
CCL3L1	6349	C-C motif chemokine ligand 3 like 1	464.2|D17S1718|G0S19-2|LD78|LD78-beta(1-70)|LD78BETA|MIP1AP|SCYA3L|SCYA3L1	17	Chemokines
CCL3P1	390788	C-C motif chemokine ligand 3 pseudogene 1	CCL3L2|G0S19-3|LD78gamma|SCYA3L2	17	Chemokines
CCL3L3	414062	C-C motif chemokine ligand 3 like 3	464.2|D17S1718|G0S19-2|LD78|LD78BETA|SCYA3L|SCYA3L1	17	Chemokines
CCL4	6351	C-C motif chemokine ligand 4	ACT2|AT744.1|G-26|HC21|LAG-1|LAG1|MIP-1-beta|MIP1B|MIP1B1|SCYA2|SCYA4	17	Chemokines
CCL4L2	9560	C-C motif chemokine ligand 4 like 2	AT744.2|CCL4L|SCYA4L|SCYQ4L2	17	Chemokines
CCL4L1	388372	C-C motif chemokine ligand 4 like 1	AT744.2|CCL4L|LAG-1|LAG1|MIP-1-beta|SCYA4L|SCYA4L1|SCYA4L2	17	Chemokines
CCL5	6352	C-C motif chemokine ligand 5	D17S136E|RANTES|SCYA5|SIS-delta|SISd|TCP228|eoCP	17	Chemokines
CCL7	6354	C-C motif chemokine ligand 7	FIC|MARC|MCP-3|MCP3|NC28|SCYA6|SCYA7	17	Chemokines
CCL8	6355	C-C motif chemokine ligand 8	HC14|MCP-2|MCP2|SCYA10|SCYA8	17	Chemokines
CKLF	51192	chemokine like factor	C32|CKLF1|CKLF2|CKLF3|CKLF4|HSPC224|UCK-1	16	Chemokines
CMA1	1215	chymase 1	CYH|MCT1|chymase	14	Chemokines
CTSG	1511	cathepsin G	CATG|CG	14	Chemokines
CX3CL1	6376	C-X3-C motif chemokine ligand 1	ABCD-3|C3Xkine|CXC3|CXC3C|NTN|NTT|SCYD1|fractalkine|neurotactin	16	Chemokines
CXCL1	2919	C-X-C motif chemokine ligand 1	FSP|GRO1|GROa|MGSA|MGSA-a|NAP-3|SCYB1	4	Chemokines
CXCL10	3627	C-X-C motif chemokine ligand 10	C7|IFI10|INP10|IP-10|SCYB10|crg-2|gIP-10|mob-1	4	Chemokines
CXCL11	6373	C-X-C motif chemokine ligand 11	H174|I-TAC|IP-9|IP9|SCYB11|SCYB9B|b-R1	4	Chemokines
CXCL12	6387	C-X-C motif chemokine ligand 12	IRH|PBSF|SCYB12|SDF1|TLSF|TPAR1	10	Chemokines
CXCL13	10563	C-X-C motif chemokine ligand 13	ANGIE|ANGIE2|BCA-1|BCA1|BLC|BLR1L|SCYB13	4	Chemokines
CXCL14	9547	C-X-C motif chemokine ligand 14	BMAC|BRAK|KEC|KS1|MIP-2g|MIP2G|NJAC|SCYB14	5	Chemokines
CXCL16	58191	C-X-C motif chemokine ligand 16	CXCLG16|SR-PSOX|SRPSOX	17	Chemokines
CXCL17	284340	C-X-C motif chemokine ligand 17	DMC|Dcip1|UNQ473|VCC-1|VCC1	19	Chemokines
CXCL2	2920	C-X-C motif chemokine ligand 2	CINC-2a|GRO2|GROb|MGSA-b|MIP-2a|MIP2|MIP2A|SCYB2	4	Chemokines
CXCL3	2921	C-X-C motif chemokine ligand 3	CINC-2b|GRO3|GROg|MIP-2b|MIP2B|SCYB3	4	Chemokines
CXCL5	6374	C-X-C motif chemokine ligand 5	ENA-78|SCYB5	4	Chemokines
CXCL6	6372	C-X-C motif chemokine ligand 6	CKA-3|GCP-2|GCP2|SCYB6	4	Chemokines
CXCL9	4283	C-X-C motif chemokine ligand 9	CMK|Humig|MIG|SCYB9|crg-10	4	Chemokines
CCN1	3491	cellular communication network factor 1	CYR61|GIG1|IGFBP10	1	Chemokines
DEFA1	1667	defensin alpha 1	DEF1|DEFA2|HNP-1|HP-1|HP1|MRS	8	Chemokines
DEFA3	1668	defensin alpha 3	DEF3|HNP-3|HNP3|HP-3|HP3	8	Chemokines
DEFA5	1670	defensin alpha 5	DEF5|HD-5	8	Chemokines
DEFB1	1672	defensin beta 1	BD1|DEFB-1|DEFB101|HBD1	8	Chemokines
DEFB103B	55894	defensin beta 103B	BD-3|DEFB-3|DEFB103|DEFB3|HBD-3|HBD3|HBP-3|HBP3	8	Chemokines
DEFB104A	140596	defensin beta 104A	BD-4|DEFB-4|DEFB104|DEFB4|hBD-4	8	Chemokines
DEFB4A	1673	defensin beta 4A	BD-2|DEFB-2|DEFB102|DEFB2|DEFB4|HBD-2|SAP1	8	Chemokines
EDN1	1906	endothelin 1	ARCND3|ET1|HDLCQ7|PPET1|QME	6	Chemokines
EDN2	1907	endothelin 2	ET-2|ET2|PPET2	1	Chemokines
EDN3	1908	endothelin 3	ET-3|ET3|HSCR4|PPET3|WS4B	20	Chemokines
FGF10	2255	fibroblast growth factor 10	-	5	Chemokines
FGF2	2247	fibroblast growth factor 2	BFGF|FGF-2|FGFB|HBGF-2	4	Chemokines
HTN3	3347	histatin 3	HIS2|HTN2|HTN5|PB	4	Chemokines
CXCL8	3576	C-X-C motif chemokine ligand 8	GCP-1|GCP1|IL8|LECT|LUCT|LYNAP|MDNCF|MONAP|NAF|NAP-1|NAP1|SCYB8	4	Chemokines
LECT2	3950	leukocyte cell derived chemotaxin 2	chm-II|chm2	5	Chemokines
PF4	5196	platelet factor 4	CXCL4|PF-4|SCYB4	4	Chemokines
PF4V1	5197	platelet factor 4 variant 1	CXCL4L1|CXCL4V1|PF4-ALT|PF4A|SCYB4V1	4	Chemokines
PLAU	5328	plasminogen activator, urokinase	ATF|BDPLT5|QPD|UPA|URK|u-PA	10	Chemokines
PPBP	5473	pro-platelet basic protein	B-TG1|Beta-TG|CTAP-III|CTAP3|CTAPIII|CXCL7|LA-PF4|LDGF|MDGF|NAP-2|PBP|SCYB7|TC1|TC2|TGB|TGB1|THBGB|THBGB1	4	Chemokines
PPBPP1	728045	pro-platelet basic protein pseudogene 1	PPBPL1|TGB2	4	Chemokines
PROK2	60675	prokineticin 2	BV8|HH4|KAL4|MIT1|PK2	3	Chemokines
RNASE2	6036	ribonuclease A family member 2	EDN|RAF3|RNS2	14	Chemokines
SAA1	6288	serum amyloid A1	PIG4|SAA|SAA2|TP53I4	11	Chemokines
SAA2	6289	serum amyloid A2	SAA|SAA1	11	Chemokines
SBDS	51119	SBDS ribosome maturation factor	CGI-97|SDS|SWDS	7	Chemokines
SEMA3A	10371	semaphorin 3A	COLL1|HH16|Hsema-I|Hsema-III|SEMA1|SEMAD|SEMAIII|SEMAL|SemD|coll-1	7	Chemokines
SEMA3B	7869	semaphorin 3B	LUCA-1|SEMA5|SEMAA|SemA|semaV	3	Chemokines
SEMA3C	10512	semaphorin 3C	SEMAE|SemE	7	Chemokines
SEMA3D	223117	semaphorin 3D	Sema-Z2|coll-2	7	Chemokines
SEMA3E	9723	semaphorin 3E	M-SEMAH|M-SemaK|SEMAH|coll-5	7	Chemokines
SEMA3F	6405	semaphorin 3F	SEMA-IV|SEMA4|SEMAK	3	Chemokines
SEMA3G	56920	semaphorin 3G	sem2	3	Chemokines
SEMA4A	64218	semaphorin 4A	CORD10|RP35|SEMAB|SEMB	1	Chemokines
SEMA4B	10509	semaphorin 4B	SEMAC|SemC	15	Chemokines
SEMA4C	54910	semaphorin 4C	M-SEMA-F|SEMACL1|SEMAF|SEMAI	2	Chemokines
SEMA4D	10507	semaphorin 4D	A8|BB18|C9orf164|CD100|COLL4|GR3|M-sema-G|SEMAJ|coll-4	9	Chemokines
SEMA4F	10505	ssemaphorin 4F	M-SEMA|PRO2353|S4F|SEMAM|SEMAW|m-Sema-M	2	Chemokines
SEMA4G	57715	semaphorin 4G	-	10	Chemokines
SEMA5A	9037	semaphorin 5A	SEMAF|semF	5	Chemokines
SEMA5B	54437	semaphorin 5B	SEMAG|SemG	3	Chemokines
SEMA6A	57556	semaphorin 6A	HT018|SEMA|SEMA6A1|SEMAQ|VIA	5	Chemokines
SEMA6B	10501	semaphorin 6B	EPM11|SEM-SEMA-Y|SEMA-VIB|SEMAN|semaZ	19	Chemokines
SEMA6C	10500	semaphorin 6C	SEMAY|m-SemaY|m-SemaY2	1	Chemokines
SEMA6D	80031	semaphorin 6D	-	15	Chemokines
SEMA7A	8482	semaphorin 7A (John Milton Hagen blood group)	CD108|CDw108|H-SEMA-K1|H-Sema-L|JMH|SEMAK1|SEMAL	15	Chemokines
SLIT1	6585	slit guidance ligand 1	MEGF4|SLIL1|SLIT-1|SLIT3	10	Chemokines
SLIT2	9353	slit guidance ligand 2	SLIL3|Slit-2	4	Chemokines
TNC	3371	tenascin C	150-225|DFNA56|GMEM|GP|HXB|JI|TN|TN-C	9	Chemokines
TYMP	1890	thymidine phosphorylase	ECGF|ECGF1|MEDPS1|MNGIE|MTDPS1|PDECGF|TP|hPD-ECGF	22	Chemokines
XCL1	6375	X-C motif chemokine ligand 1	ATAC|LPTN|LTN|SCM-1|SCM-1a|SCM1|SCM1A|SCYC1	1	Chemokines
XCL2	6846	X-C motif chemokine ligand 2	SCM-1b|SCM1B|SCYC2	1	Chemokines
C5AR1	728	complement C5a receptor 1	C5A|C5AR|C5R1|CD88	19	Chemokine_Receptors
ACKR2	1238	atypical chemokine receptor 2	CCBP2|CCR10|CCR9|CMKBR9|D6|hD6	3	Chemokine_Receptors
CCR1	1230	C-C motif chemokine receptor 1	CD191|CKR-1|CKR1|CMKBR1|HM145|MIP1aR|SCYAR1	3	Chemokine_Receptors
CCR10	2826	C-C motif chemokine receptor 10	GPR2	17	Chemokine_Receptors
CCR3	1232	C-C motif chemokine receptor 3	C C CKR3|CC-CKR-3|CD193|CKR 3|CKR3|CMKBR3	3	Chemokine_Receptors
CCR4	1233	C-C motif chemokine receptor 4	CC-CKR-4|CD194|CKR4|CMKBR4|ChemR13|HGCN:14099|K5-5	3	Chemokine_Receptors
CCR5	1234	C-C motif chemokine receptor 5	CC-CKR-5|CCCKR5|CCR-5|CD195|CKR-5|CKR5|CMKBR5|IDDM22	3	Chemokine_Receptors
CCR6	1235	C-C motif chemokine receptor 6	BN-1|C-C CKR-6|CC-CKR-6|CCR-6|CD196|CKR-L3|CKRL3|CMKBR6|DCR2|DRY6|GPR29|GPRCY4|STRL22	6	Chemokine_Receptors
CCR7	1236	C-C motif chemokine receptor 7	BLR2|CC-CKR-7|CCR-7|CD197|CDw197|CMKBR7|EBI1	17	Chemokine_Receptors
CCR8	1237	C-C motif chemokine receptor 8	CC-CKR-8|CCR-8|CDw198|CKRL1|CMKBR8|CMKBRL2|CY6|GPRCY6|TER1	3	Chemokine_Receptors
CCR9	10803	C-C motif chemokine receptor 9	CC-CKR-9|CDw199|GPR-9-6|GPR28	3	Chemokine_Receptors
ACKR4	51554	atypical chemokine receptor 4	CC-CKR-11|CCBP2|CCR-11|CCR10|CCR11|CCRL1|CCX CKR|CCX-CKR|CKR-11|PPR1|VSHK1	3	Chemokine_Receptors
CCRL2	9034	C-C motif chemokine receptor like 2	ACKR5|CKRX|CRAM|CRAM-A|CRAM-B|HCR	3	Chemokine_Receptors
CMKLR1	1240	chemerin chemokine-like receptor 1	CHEMERINR|ChemR23|DEZ|RVER1	12	Chemokine_Receptors
CX3CR1	1524	C-X3-C motif chemokine receptor 1	CCRL1|CMKBRL1|CMKDR1|GPR13|GPRV28|V28	3	Chemokine_Receptors
CXCR3	2833	C-X-C motif chemokine receptor 3	CD182|CD183|CKR-L2|CMKAR3|GPR9|IP10-R|Mig-R|MigR	X	Chemokine_Receptors
CXCR4	7852	C-X-C motif chemokine receptor 4	CD184|D2S201E|FB22|HM89|HSY3RR|LAP-3|LAP3|LCR1|LESTR|NPY3R|NPYR|NPYRL|NPYY3R|WHIM|WHIMS	2	Chemokine_Receptors
CXCR5	643	C-X-C motif chemokine receptor 5	BLR1|CD185|MDR15	11	Chemokine_Receptors
CXCR6	10663	C-X-C motif chemokine receptor 6	BONZO|CD186|STRL33|TYMSTR	3	Chemokine_Receptors
ACKR3	57007	atypical chemokine receptor 3	CMKOR1|CXC-R7|CXCR-7|CXCR7|GPR159|RDC-1|RDC1	2	Chemokine_Receptors
CYSLTR1	10800	cysteinyl leukotriene receptor 1	CYSLT1|CYSLT1R|CYSLTR|HMTMF81	X	Chemokine_Receptors
CYSLTR2	57105	cysteinyl leukotriene receptor 2	CYSLT2|CYSLT2R|GPCR21|HG57|HPN321|KPG_011|PSEC0146|hGPCR21	13	Chemokine_Receptors
ACKR1	2532	atypical chemokine receptor 1 (Duffy blood group)	CCBP1|CD234|DARC|DARC/ACKR1|Dfy|FY|GPD|GpFy|WBCQ1	1	Chemokine_Receptors
EDNRA	1909	endothelin receptor type A	ET-A|ETA|ETA-R|ETAR|ETRA|MFDA|hET-AR	4	Chemokine_Receptors
EDNRB	1910	endothelin receptor type B	ABCDS|ET-B|ET-BR|ETB|ETB1|ETBR|ETRB|HSCR|HSCR2|WS4A	13	Chemokine_Receptors
FPR1	2357	formyl peptide receptor 1	FMLP|FPR	19	Chemokine_Receptors
FPR2	2358	formyl peptide receptor 2	ALXR|FMLP-R-II|FMLPX|FPR2A|FPRH1|FPRH2|FPRL1|HM63|LXA4R	19	Chemokine_Receptors
FPR2	2358	formyl peptide receptor 2	ALXR|FMLP-R-II|FMLPX|FPR2A|FPRH1|FPRH2|FPRL1|HM63|LXA4R	19	Chemokine_Receptors
GPR17	2840	G protein-coupled receptor 17	-	2	Chemokine_Receptors
GPR32	2854	G protein-coupled receptor 32	RVDR1	19	Chemokine_Receptors
GPR33	2856	G protein-coupled receptor 33	-	14	Chemokine_Receptors
PTGDR2	11251	prostaglandin D2 receptor 2	CD294|CRTH2|DL1R|DP2|GPR44	11	Chemokine_Receptors
C5AR2	27202	complement component 5a receptor 2	C5L2|GPF77|GPR77	19	Chemokine_Receptors
CXCR1	3577	C-X-C motif chemokine receptor 1	C-C|C-C-CKR-1|CD128|CD181|CDw128a|CKR-1|CMKAR1|IL8R1|IL8RA|IL8RBA	2	Chemokine_Receptors
CXCR2	3579	C-X-C motif chemokine receptor 2	CD182|CDw128b|CMKAR2|IL8R2|IL8RA|IL8RB	2	Chemokine_Receptors
LTB4R	1241	leukotriene B4 receptor	BLT1|BLTR|CMKRL1|GPR16|LTB4R1|LTBR1|P2RY7|P2Y7	14	Chemokine_Receptors
LTB4R2	56413	leukotriene B4 receptor 2	BLT2|BLTR2|JULF2|KPG_004|LTB4-R 2|LTB4-R2|NOP9	14	Chemokine_Receptors
PLAUR	5329	plasminogen activator, urokinase receptor	CD87|U-PAR|UPAR|URKR	19	Chemokine_Receptors
PLXNA1	5361	plexin A1	NOV|NOVP|PLEXIN-A1|PLXN1	3	Chemokine_Receptors
PLXNA2	5362	plexin A2	OCT|PLXN2	1	Chemokine_Receptors
PLXNA3	55558	plexin A3	6.3|HSSEXGENE|PLXN3|PLXN4|XAP-6	X	Chemokine_Receptors
PLXNA4	91584	plexin A4	FAYV2820|PLEXA4|PLXNA4A|PLXNA4B|PRO34003	7	Chemokine_Receptors
PLXNB1	5364	plexin B1	PLEXIN-B1|PLXN5|SEP	3	Chemokine_Receptors
PLXNB2	23654	plexin B2	MM1|Nbla00445|PLEXB2|dJ402G11.3	22	Chemokine_Receptors
PLXNB3	5365	plexin B3	PLEXB3|PLEXR|PLXN6	X	Chemokine_Receptors
PLXNC1	10154	plexin C1	CD232|PLXN-C1|VESPR	12	Chemokine_Receptors
PLXND1	23129	plexin D1	PLEXD1	3	Chemokine_Receptors
PTAFR	5724	platelet activating factor receptor	PAFR	1	Chemokine_Receptors
ROBO1	6091	roundabout guidance receptor 1	DUTT1|SAX3	3	Chemokine_Receptors
ROBO2	6092	roundabout guidance receptor 2	SAX3	3	Chemokine_Receptors
ROBO3	64221	roundabout guidance receptor 3	HGPPS|HGPPS1|HGPS|RBIG1|RIG1	11	Chemokine_Receptors
RXFP3	51289	relaxin family peptide receptor 3	GPCR135|RLN3R1|RXFPR3|SALPR	5	Chemokine_Receptors
XCR1	2829	X-C motif chemokine receptor 1	CCXCR1|GPR5	3	Chemokine_Receptors
ADIPOQ	9370	adiponectin, C1Q and collagen domain containing	ACDC|ACRP30|ADIPQTL1|ADPN|APM-1|APM1|GBP28	3	Cytokines
ADM	133	adrenomedullin	AM|PAMP	11	Cytokines
ADM2	79924	adrenomedullin 2	AM2|dJ579N16.4	22	Cytokines
AGRP	181	agouti related neuropeptide	AGRT|ART|ASIP2	16	Cytokines
AGT	183	angiotensinogen	ANHU|SERPINA8|hFLT1	1	Cytokines
AMBN	258	ameloblastin	AI1F	4	Cytokines
AMELX	265	amelogenin X-linked	AI1E|AIH1|ALGN|AMG|AMGL|AMGX	X	Cytokines
AMH	268	anti-Mullerian hormone	MIF|MIS	19	Cytokines
ANGPTL5	253935	angiopoietin like 5	-	11	Cytokines
ANGPTL7	10218	angiopoietin like 7	AngX|CDT6|dJ647M16.1	1	Cytokines
APLN	8862	apelin	APEL|XNPEP2	X	Cytokines
AREG	374	amphiregulin	AR|AREGB|CRDGF|SDGF	4	Cytokines
MANF	7873	mesencephalic astrocyte derived neurotrophic factor	ARMET|ARP	3	Cytokines
CDNF	441549	cerebral dopamine neurotrophic factor	ARMETL1	10	Cytokines
ARTN	9048	artemin	ART|ENOVIN|EVN|NBN	1	Cytokines
AVP	551	arginine vasopressin	ADH|ARVP|AVP-NPII|AVRP|VP	20	Cytokines
AZU1	566	azurocidin 1	AZAMP|AZU|CAP37|HBP|HUMAZUR|NAZC|hHBP	19	Cytokines
BDNF	627	brain derived neurotrophic factor	ANON2|BULN2	11	Cytokines
BMP1	649	bone morphogenetic protein 1	OI13|PCOLC|PCP|PCP2|TLD	8	Cytokines
BMP10	27302	bone morphogenetic protein 10	-	2	Cytokines
BMP15	9210	bone morphogenetic protein 15	GDF9B|ODG2|POF4	X	Cytokines
BMP2	650	bone morphogenetic protein 2	BDA2|BMP2A|SSFSC	20	Cytokines
BMP3	651	bone morphogenetic protein 3	BMP-3A	4	Cytokines
BMP4	652	bone morphogenetic protein 4	BMP2B|BMP2B1|MCOPS6|OFC11|ZYME	14	Cytokines
BMP5	653	bone morphogenetic protein 5	-	6	Cytokines
BMP6	654	bone morphogenetic protein 6	VGR|VGR1	6	Cytokines
BMP7	655	bone morphogenetic protein 7	OP-1	20	Cytokines
BMP8A	353500	bone morphogenetic protein 8a	OP-2	1	Cytokines
BMP8B	656	bone morphogenetic protein 8b	BMP8|OP2	1	Cytokines
BTC	685	betacellulin	-	4	Cytokines
MYDGF	56005	myeloid derived growth factor	C19orf10|EUROIMAGE1875335|IL25|IL27|IL27w|R33729_1|SF20	19	Cytokines
C3	718	complement C3	AHUS5|ARMD9|ASP|C3a|C3b|CPAMD1|HEL-S-62p	19	Cytokines
C5	727	complement C5	C5D|C5a|C5b|CPAMD4|ECLZB	9	Cytokines
CALCA	796	calcitonin related polypeptide alpha	CALC1|CGRP|CGRP-I|CGRP-alpha|CGRP1|CT|KC|PCT	11	Cytokines
CALCB	797	calcitonin related polypeptide beta	CALC2|CGRP-II|CGRP2	11	Cytokines
CAMP	820	cathelicidin antimicrobial peptide	CAP-18|CAP18|CRAMP|FALL-39|FALL39|HSD26|LL37	3	Cytokines
CAT	847	catalase	-	11	Cytokines
CCK	885	cholecystokinin	-	3	Cytokines
CCL1	6346	C-C motif chemokine ligand 1	I-309|P500|SCYA1|SISe|TCA3	17	Cytokines
CCL11	6356	C-C motif chemokine ligand 11	SCYA11	17	Cytokines
CCL13	6357	C-C motif chemokine ligand 13	CKb10|MCP-4|NCC-1|NCC1|SCYA13|SCYL1	17	Cytokines
CCL14	6358	C-C motif chemokine ligand 14	CC-1|CC-3|CKB1|HCC-1|HCC-1(1-74)|HCC-1/HCC-3|HCC-3|MCIF|NCC-2|NCC2|SCYA14|SCYL2|SY14	17	Cytokines
CCL15-CCL14	348249	CCL15-CCL14 readthrough (NMD candidate)	CCL15|HCC-2|LKN-1|MIP-5|MIP5|Mrp-2b|NCC-3|NCC3|SCYA15	17	Cytokines
CCL15	6359	C-C motif chemokine ligand 15	HCC-2|HMRP-2B|LKN-1|LKN1|MIP-1 delta|MIP-1D|MIP-5|MRP-2B|NCC-3|NCC3|SCYA15|SCYL3|SY15	17	Cytokines
CCL16	6360	C-C motif chemokine ligand 16	CKb12|HCC-4|ILINCK|LCC-1|LEC|LMC|Mtn-1|NCC-4|NCC4|SCYA16|SCYL4	17	Cytokines
CCL17	6361	C-C motif chemokine ligand 17	A-152E5.3|ABCD-2|SCYA17|TARC	16	Cytokines
CCL18	6362	C-C motif chemokine ligand 18	AMAC-1|AMAC1|CKb7|DC-CK1|DCCK1|MIP-4|PARC|SCYA18	17	Cytokines
CCL19	6363	C-C motif chemokine ligand 19	CKb11|ELC|MIP-3b|MIP3B|SCYA19	9	Cytokines
CCL2	6347	C-C motif chemokine ligand 2	GDCF-2|HC11|HSMCR30|MCAF|MCP-1|MCP1|SCYA2|SMC-CF	17	Cytokines
CCL20	6364	C-C motif chemokine ligand 20	CKb4|Exodus|LARC|MIP-3-alpha|MIP-3a|MIP3A|SCYA20|ST38	2	Cytokines
CCL21	6366	C-C motif chemokine ligand 21	6Ckine|CKb9|ECL|SCYA21|SLC|TCA4	9	Cytokines
CCL22	6367	C-C motif chemokine ligand 22	A-152E5.1|ABCD-1|DC/B-CK|MDC|SCYA22|STCP-1	16	Cytokines
CCL23	6368	C-C motif chemokine ligand 23	CK-BETA-8|CKb8|Ckb-8|Ckb-8-1|MIP-3|MIP3|MPIF-1|SCYA23|hmrp-2a	17	Cytokines
CCL24	6369	C-C motif chemokine ligand 24	Ckb-6|MPIF-2|MPIF2|SCYA24	7	Cytokines
CCL25	6370	C-C motif chemokine ligand 25	Ckb15|SCYA25|TECK	19	Cytokines
CCL26	10344	C-C motif chemokine ligand 26	IMAC|MIP-4a|MIP-4alpha|SCYA26|TSC-1	7	Cytokines
CCL27	10850	C-C motif chemokine ligand 27	ALP|CTACK|CTAK|ESKINE|ILC|PESKY|SCYA27	9	Cytokines
CCL28	56477	C-C motif chemokine ligand 28	CCK1|MEC|SCYA28	5	Cytokines
CCL3	6348	C-C motif chemokine ligand 3	G0S19-1|LD78ALPHA|MIP-1-alpha|MIP1A|SCYA3	17	Cytokines
CCL3L1	6349	C-C motif chemokine ligand 3 like 1	464.2|D17S1718|G0S19-2|LD78|LD78-beta(1-70)|LD78BETA|MIP1AP|SCYA3L|SCYA3L1	17	Cytokines
CCL3P1	390788	C-C motif chemokine ligand 3 pseudogene 1	CCL3L2|G0S19-3|LD78gamma|SCYA3L2	17	Cytokines
CCL3L3	414062	C-C motif chemokine ligand 3 like 3	464.2|D17S1718|G0S19-2|LD78|LD78BETA|SCYA3L|SCYA3L1	17	Cytokines
CCL4	6351	C-C motif chemokine ligand 4	ACT2|AT744.1|G-26|HC21|LAG-1|LAG1|MIP-1-beta|MIP1B|MIP1B1|SCYA2|SCYA4	17	Cytokines
CCL4L2	9560	C-C motif chemokine ligand 4 like 2	AT744.2|CCL4L|SCYA4L|SCYQ4L2	17	Cytokines
CCL4L1	388372	C-C motif chemokine ligand 4 like 1	AT744.2|CCL4L|LAG-1|LAG1|MIP-1-beta|SCYA4L|SCYA4L1|SCYA4L2	17	Cytokines
CCL5	6352	C-C motif chemokine ligand 5	D17S136E|RANTES|SCYA5|SIS-delta|SISd|TCP228|eoCP	17	Cytokines
CCL7	6354	C-C motif chemokine ligand 7	FIC|MARC|MCP-3|MCP3|NC28|SCYA6|SCYA7	17	Cytokines
CCL8	6355	C-C motif chemokine ligand 8	HC14|MCP-2|MCP2|SCYA10|SCYA8	17	Cytokines
CD320	51293	CD320 molecule	8D6|8D6A|TCBLR|TCN2R	19	Cytokines
CD40LG	959	CD40 ligand	CD154|CD40L|HIGM1|IGM|IMD3|T-BAM|TNFSF5|TRAP|gp39|hCD40L	X	Cytokines
CD70	970	CD70 molecule	CD27-L|CD27L|CD27LG|LPFS3|TNFSF7|TNLG8A	19	Cytokines
ADA2	51816	adenosine deaminase 2	ADGF|CECR1|IDGFL|PAN|SNEDS|VAIHS	22	Cytokines
CER1	9350	cerberus 1, DAN family BMP antagonist	DAND4	9	Cytokines
CGA	1081	glycoprotein hormones, alpha polypeptide	CG-ALPHA|FSHA|GPA1|GPHA1|GPHa|HCG|LHA|TSHA	6	Cytokines
CGB3	1082	chorionic gonadotropin subunit beta 3	CGB|CGB5|CGB7|CGB8|hCGB	19	Cytokines
CGB1	114335	chorionic gonadotropin subunit beta 1	-	19	Cytokines
CGB2	114336	chorionic gonadotropin subunit beta 2	-	19	Cytokines
CGB5	93659	chorionic gonadotropin subunit beta 5	CGB|HCG|hCGB	19	Cytokines
CGB7	94027	chorionic gonadotropin subunit beta 7	CG-beta-a|CGB6	19	Cytokines
CGB8	94115	chorionic gonadotropin subunit beta 8	-	19	Cytokines
CHGA	1113	chromogranin A	CGA	14	Cytokines
CHGB	1114	chromogranin B	SCG1	20	Cytokines
CKLF	51192	chemokine like factor	C32|CKLF1|CKLF2|CKLF3|CKLF4|HSPC224|UCK-1	16	Cytokines
CLCF1	23529	cardiotrophin like cytokine factor 1	BSF-3|BSF3|CISS2|CLC|NNT-1|NNT1|NR6	11	Cytokines
CLEC11A	6320	C-type lectin domain containing 11A	CLECSF3|LSLCL|P47|SCGF	19	Cytokines
CMA1	1215	chymase 1	CYH|MCT1|chymase	14	Cytokines
CMTM1	113540	CKLF like MARVEL transmembrane domain containing 1	CKLFH|CKLFH1|CKLFSF1	16	Cytokines
CMTM2	146225	CKLF like MARVEL transmembrane domain containing 2	CKLFSF2	16	Cytokines
CMTM3	123920	CKLF like MARVEL transmembrane domain containing 3	BNAS2|CKLFSF3	16	Cytokines
CMTM4	146223	CKLF like MARVEL transmembrane domain containing 4	CKLFSF4	16	Cytokines
CMTM5	116173	CKLF like MARVEL transmembrane domain containing 5	CKLFSF5	14	Cytokines
CMTM6	54918	CKLF like MARVEL transmembrane domain containing 6	CKLFSF6|PRO2219	3	Cytokines
CMTM7	112616	CKLF like MARVEL transmembrane domain containing 7	CKLFSF7	3	Cytokines
CMTM8	152189	CKLF like MARVEL transmembrane domain containing 8	CKLFSF8|CKLFSF8-V2	3	Cytokines
CNTF	1270	ciliary neurotrophic factor	HCNTF	11	Cytokines
CORT	1325	cortistatin	CST-14|CST-17|CST-29	1	Cytokines
CRH	1392	corticotropin releasing hormone	CRF|CRH1	8	Cytokines
CSF1	1435	colony stimulating factor 1	CSF-1|MCSF	1	Cytokines
CSF2	1437	colony stimulating factor 2	CSF|GMCSF	5	Cytokines
CSF3	1440	colony stimulating factor 3	C17orf33|CSF3OS|GCSF	17	Cytokines
CSH1	1442	chorionic somatomammotropin hormone 1	CS-1|CSA|CSMT|GHB3|PL|hCS-1|hCS-A	17	Cytokines
CSH2	1443	chorionic somatomammotropin hormone 2	CS-2|CSB|GHB1|PL|hCS-B	17	Cytokines
CSHL1	1444	chorionic somatomammotropin hormone like 1	CS-5|CSHP1|CSL|GHB4|hCS-L	17	Cytokines
CSPG5	10675	chondroitin sulfate proteoglycan 5	NGC	3	Cytokines
CTF1	1489	cardiotrophin 1	CT-1|CT1	16	Cytokines
CCN2	1490	cellular communication network factor 2	CTGF|HCS24|IGFBP8|NOV2	6	Cytokines
CTSG	1511	cathepsin G	CATG|CG	14	Cytokines
CX3CL1	6376	C-X3-C motif chemokine ligand 1	ABCD-3|C3Xkine|CXC3|CXC3C|NTN|NTT|SCYD1|fractalkine|neurotactin	16	Cytokines
CXCL1	2919	C-X-C motif chemokine ligand 1	FSP|GRO1|GROa|MGSA|MGSA-a|NAP-3|SCYB1	4	Cytokines
CXCL10	3627	C-X-C motif chemokine ligand 10	C7|IFI10|INP10|IP-10|SCYB10|crg-2|gIP-10|mob-1	4	Cytokines
CXCL11	6373	C-X-C motif chemokine ligand 11	H174|I-TAC|IP-9|IP9|SCYB11|SCYB9B|b-R1	4	Cytokines
CXCL12	6387	C-X-C motif chemokine ligand 12	IRH|PBSF|SCYB12|SDF1|TLSF|TPAR1	10	Cytokines
CXCL13	10563	C-X-C motif chemokine ligand 13	ANGIE|ANGIE2|BCA-1|BCA1|BLC|BLR1L|SCYB13	4	Cytokines
CXCL14	9547	C-X-C motif chemokine ligand 14	BMAC|BRAK|KEC|KS1|MIP-2g|MIP2G|NJAC|SCYB14	5	Cytokines
CXCL16	58191	C-X-C motif chemokine ligand 16	CXCLG16|SR-PSOX|SRPSOX	17	Cytokines
CXCL17	284340	C-X-C motif chemokine ligand 17	DMC|Dcip1|UNQ473|VCC-1|VCC1	19	Cytokines
CXCL2	2920	C-X-C motif chemokine ligand 2	CINC-2a|GRO2|GROb|MGSA-b|MIP-2a|MIP2|MIP2A|SCYB2	4	Cytokines
CXCL3	2921	C-X-C motif chemokine ligand 3	CINC-2b|GRO3|GROg|MIP-2b|MIP2B|SCYB3	4	Cytokines
CXCL5	6374	C-X-C motif chemokine ligand 5	ENA-78|SCYB5	4	Cytokines
CXCL6	6372	C-X-C motif chemokine ligand 6	CKA-3|GCP-2|GCP2|SCYB6	4	Cytokines
CXCL9	4283	C-X-C motif chemokine ligand 9	CMK|Humig|MIG|SCYB9|crg-10	4	Cytokines
CCN1	3491	cellular communication network factor 1	CYR61|GIG1|IGFBP10	1	Cytokines
DEFA1	1667	defensin alpha 1	DEF1|DEFA2|HNP-1|HP-1|HP1|MRS	8	Cytokines
DEFA3	1668	defensin alpha 3	DEF3|HNP-3|HNP3|HP-3|HP3	8	Cytokines
DEFA5	1670	defensin alpha 5	DEF5|HD-5	8	Cytokines
DEFB1	1672	defensin beta 1	BD1|DEFB-1|DEFB101|HBD1	8	Cytokines
DEFB103B	55894	defensin beta 103B	BD-3|DEFB-3|DEFB103|DEFB3|HBD-3|HBD3|HBP-3|HBP3	8	Cytokines
DEFB104A	140596	defensin beta 104A	BD-4|DEFB-4|DEFB104|DEFB4|hBD-4	8	Cytokines
DEFB4A	1673	defensin beta 4A	BD-2|DEFB-2|DEFB102|DEFB2|DEFB4|HBD-2|SAP1	8	Cytokines
DKK1	22943	dickkopf WNT signaling pathway inhibitor 1	DKK-1|SK	10	Cytokines
EBI3	10148	Epstein-Barr virus induced 3	IL-27B|IL27B|IL35B	19	Cytokines
EDN1	1906	endothelin 1	ARCND3|ET1|HDLCQ7|PPET1|QME	6	Cytokines
EDN2	1907	endothelin 2	ET-2|ET2|PPET2	1	Cytokines
EDN3	1908	endothelin 3	ET-3|ET3|HSCR4|PPET3|WS4B	20	Cytokines
EGF	1950	epidermal growth factor	HOMG4|URG	4	Cytokines
EPGN	255324	epithelial mitogen	ALGV3072|EPG|PRO9904	4	Cytokines
EPO	2056	erythropoietin	DBAL|ECYT5|EP|MVCD2	7	Cytokines
EREG	2069	epiregulin	EPR|ER|Ep	4	Cytokines
ESM1	11082	endothelial cell specific molecule 1	endocan	5	Cytokines
FAM3B	54097	FAM3 metabolism regulating signaling molecule B	2-21|C21orf11|C21orf76|ORF9|PANDER|PRED44	21	Cytokines
FAM3C	10447	FAM3 metabolism regulating signaling molecule C	GS3786|ILEI	7	Cytokines
FAM3D	131177	FAM3 metabolism regulating signaling molecule D	EF7|OIT1	3	Cytokines
FASLG	356	Fas ligand	ALPS1B|APT1LG1|APTL|CD178|CD95-L|CD95L|FASL|TNFSF6|TNLG1A	1	Cytokines
FGF1	2246	fibroblast growth factor 1	AFGF|ECGF|ECGF-beta|ECGFA|ECGFB|FGF-1|FGF-alpha|FGFA|GLIO703|HBGF-1|HBGF1	5	Cytokines
FGF10	2255	fibroblast growth factor 10	-	5	Cytokines
FGF11	2256	fibroblast growth factor 11	FGF-11|FHF-3|FHF3	17	Cytokines
FGF12	2257	fibroblast growth factor 12	EIEE47|FGF12B|FHF1	3	Cytokines
FGF13	2258	fibroblast growth factor 13	FGF-13|FGF2|FHF-2|FHF2|LINC00889	X	Cytokines
FGF14	2259	fibroblast growth factor 14	FGF-14|FHF-4|FHF4|SCA27	13	Cytokines
FGF16	8823	fibroblast growth factor 16	FGF-16|MF4	X	Cytokines
FGF17	8822	fibroblast growth factor 17	FGF-13|FGF-17|HH20	8	Cytokines
FGF18	8817	fibroblast growth factor 18	FGF-18|ZFGF5	5	Cytokines
FGF19	9965	fibroblast growth factor 19	-	11	Cytokines
FGF2	2247	fibroblast growth factor 2	BFGF|FGF-2|FGFB|HBGF-2	4	Cytokines
FGF20	26281	fibroblast growth factor 20	FGF-20|RHDA2	8	Cytokines
FGF21	26291	fibroblast growth factor 21	-	19	Cytokines
FGF22	27006	fibroblast growth factor 22	-	19	Cytokines
FGF23	8074	fibroblast growth factor 23	ADHR|FGFN|HFTC2|HPDR2|HYPF|PHPTC	12	Cytokines
FGF3	2248	fibroblast growth factor 3	HBGF-3|INT2	11	Cytokines
FGF4	2249	fibroblast growth factor 4	FGF-4|HBGF-4|HST|HST-1|HSTF-1|HSTF1|K-FGF|KFGF	11	Cytokines
FGF5	2250	fibroblast growth factor 5	HBGF-5|Smag-82|TCMGLY	4	Cytokines
FGF6	2251	fibroblast growth factor 6	HBGF-6|HST2	12	Cytokines
FGF7	2252	fibroblast growth factor 7	HBGF-7|KGF	15	Cytokines
FGF8	2253	fibroblast growth factor 8	AIGF|FGF-8|HBGF-8|HH6|KAL6	10	Cytokines
FGF9	2254	fibroblast growth factor 9	FGF-9|GAF|HBFG-9|HBGF-9|SYNS3	13	Cytokines
VEGFD	2277	vascular endothelial growth factor D	FIGF|VEGF-D	X	Cytokines
FIGNL2	401720	fidgetin like 2	-	12	Cytokines
FLT3LG	2323	fms related receptor tyrosine kinase 3 ligand	FL|FLG3L|FLT3L	19	Cytokines
FSHB	2488	follicle stimulating hormone subunit beta	HH24	11	Cytokines
GAL	51083	galanin and GMAP prepropeptide	ETL8|GAL-GMAP|GALN|GLNN|GMAP	11	Cytokines
GALP	85569	galanin like peptide	-	19	Cytokines
GAST	2520	gastrin	GAS	17	Cytokines
GCG	2641	glucagon	GLP-1|GLP1|GLP2|GRPP	2	Cytokines
GDF1	2657	growth differentiation factor 1	CERS1|CHTD6|DORV|DTGA3|LAG1|LASS1|RAI|UOG1	19	Cytokines
GDF10	2662	growth differentiation factor 10	BIP|BMP-3b|BMP3B	10	Cytokines
GDF11	10220	growth differentiation factor 11	BMP-11|BMP11	12	Cytokines
GDF15	9518	growth differentiation factor 15	GDF-15|MIC-1|MIC1|NAG-1|PDF|PLAB|PTGFB	19	Cytokines
GDF2	2658	growth differentiation factor 2	BMP-9|BMP9|HHT5	10	Cytokines
GDF3	9573	growth differentiation factor 3	KFS3|MCOP7|MCOPCB6	12	Cytokines
GDF5	8200	growth differentiation factor 5	BDA1C|BMP-14|BMP14|CDMP1|DUPANS|LAP-4|LAP4|OS5|SYM1B|SYNS2	20	Cytokines
GDF6	392255	growth differentiation factor 6	BMP-13|BMP13|CDMP2|KFM|KFS|KFS1|KFSL|SGM1|SYNS4	8	Cytokines
GDF7	151449	growth differentiation factor 7	BMP12	2	Cytokines
GDF9	2661	growth differentiation factor 9	POF14	5	Cytokines
GDNF	2668	glial cell derived neurotrophic factor	ATF|ATF1|ATF2|HFB1-GDNF|HSCR3	5	Cytokines
GH1	2688	growth hormone 1	GH|GH-N|GHB5|GHN|IGHD1A|IGHD1B|IGHD2|hGH-N	17	Cytokines
GH2	2689	growth hormone 2	GH-V|GHB2|GHL|GHV|hGH-V	17	Cytokines
GHRH	2691	growth hormone releasing hormone	GHRF|GRF|INN	20	Cytokines
GHRL	51738	ghrelin and obestatin prepropeptide	MTLRP	3	Cytokines
GIP	2695	gastric inhibitory polypeptide	-	17	Cytokines
GKN1	56287	gastrokine 1	AMP18|BRICD1|CA11|FOV|foveolin	2	Cytokines
GMFB	2764	glia maturation factor beta	GMF	14	Cytokines
GMFG	9535	glia maturation factor gamma	GMF-GAMMA	19	Cytokines
GNRH1	2796	gonadotropin releasing hormone 1	GNRH|GRH|LHRH|LNRH	8	Cytokines
GNRH2	2797	gonadotropin releasing hormone 2	GnRH-II|LH-RHII	20	Cytokines
GPHA2	170589	glycoprotein hormone subunit alpha 2	A2|GPA2|ZSIG51	11	Cytokines
GPHB5	122876	glycoprotein hormone subunit beta 5	B5|GPB5|ZLUT1	14	Cytokines
GPI	2821	glucose-6-phosphate isomerase	AMF|GNPI|NLK|PGI|PHI|SA-36|SA36	19	Cytokines
GREM1	26585	gremlin 1, DAN family BMP antagonist	C15DUPq|CKTSF1B1|CRAC1|CRCS4|DAND2|DRM|DUP15q|GREMLIN|HMPS|HMPS1|IHG-2|MPSH|PIG2	15	Cytokines
GREM2	64388	gremlin 2, DAN family BMP antagonist	CKTSF1B2|DAND3|PRDC|STHAG9	1	Cytokines
GRN	2896	granulin precursor	CLN11|GEP|GP88|PCDGF|PEPI|PGRN	17	Cytokines
GRP	2922	gastrin releasing peptide	BN|GRP-10|preproGRP|proGRP	18	Cytokines
GUCA2A	2980	guanylate cyclase activator 2A	GCAP-I|GUCA2|STARA	1	Cytokines
HAMP	57817	hepcidin antimicrobial peptide	HEPC|HFE2B|LEAP1|PLTR	19	Cytokines
HBEGF	1839	heparin binding EGF like growth factor	DTR|DTS|DTSF|HEGFL	5	Cytokines
HDGF	3068	heparin binding growth factor	HMG1L2	1	Cytokines
HDGFL3	50810	HDGF like 3	CGI-142|HDGF-2|HDGF2|HDGFRP3|HRP-3	15	Cytokines
HGF	3082	hepatocyte growth factor	DFNB39|F-TCF|HGFB|HPTA|SF	7	Cytokines
HTN3	3347	histatin 3	HIS2|HTN2|HTN5|PB	4	Cytokines
IAPP	3375	islet amyloid polypeptide	DAP|IAP	12	Cytokines
IFNA1	3439	interferon alpha 1	IFL|IFN|IFN-ALPHA|IFN-alphaD|IFNA13|IFNA@|leIF D	9	Cytokines
IFNA10	3446	interferon alpha 10	IFN-alphaC	9	Cytokines
IFNA13	3447	interferon alpha 13	-	9	Cytokines
IFNA14	3448	interferon alpha 14	IFN-alphaH|LEIF2H	9	Cytokines
IFNA16	3449	interferon alpha 16	IFN-alpha-16|IFN-alphaO	9	Cytokines
IFNA17	3451	interferon alpha 17	IFN-alphaI|IFNA|INFA|LEIF2C1	9	Cytokines
IFNA2	3440	interferon alpha 2	IFN-alpha-2|IFN-alphaA|IFNA|IFNA2B|leIF A	9	Cytokines
IFNA21	3452	interferon alpha 21	IFN-alphaI|LeIF F|leIF-F	9	Cytokines
IFNA4	3441	interferon alpha 4	IFN-alpha4a|INFA4	9	Cytokines
IFNA5	3442	interferon alpha 5	IFN-alpha-5|IFN-alphaG|INA5|INFA5|leIF G	9	Cytokines
IFNA6	3443	interferon alpha 6	IFN-alphaK	9	Cytokines
IFNA7	3444	interferon alpha 7	IFN-alphaJ|IFNA-J	9	Cytokines
IFNA8	3445	interferon alpha 8	IFN-alphaB	9	Cytokines
IFNB1	3456	interferon beta 1	IFB|IFF|IFN-beta|IFNB	9	Cytokines
IFNE	338376	interferon epsilon	IFN-E|IFNE1|IFNT1|INFE1|PRO655	9	Cytokines
IFNG	3458	interferon gamma	IFG|IFI	12	Cytokines
IFNK	56832	interferon kappa	IFNT1|INFE1	9	Cytokines
IFNW1	3467	interferon omega 1	-	9	Cytokines
IGF1	3479	insulin like growth factor 1	IGF|IGF-I|IGFI|MGF	12	Cytokines
IGF2	3481	insulin like growth factor 2	C11orf43|GRDF|IGF-II|PP9974	11	Cytokines
IL10	3586	interleukin 10	CSIF|GVHDS|IL-10|IL10A|TGIF	1	Cytokines
IL11	3589	interleukin 11	AGIF|IL-11	19	Cytokines
IL12A	3592	interleukin 12A	CLMF|IL-12A|NFSK|NKSF1|P35	3	Cytokines
IL12B	3593	interleukin 12B	CLMF|CLMF2|IL-12B|IMD28|IMD29|NKSF|NKSF2	5	Cytokines
IL13	3596	interleukin 13	IL-13|P600	5	Cytokines
IL15	3600	interleukin 15	IL-15	4	Cytokines
IL16	3603	interleukin 16	LCF|NIL16|PRIL16|prIL-16	15	Cytokines
IL17A	3605	interleukin 17A	CTLA-8|CTLA8|IL-17|IL-17A|IL17	6	Cytokines
IL17B	27190	interleukin 17B	IL-17B|IL-20|NIRF|ZCYTO7	5	Cytokines
IL17C	27189	interleukin 17C	CX2|IL-17C	16	Cytokines
IL17D	53342	interleukin 17D	IL-17D	13	Cytokines
IL17F	112744	interleukin 17F	CANDF6|IL-17F|ML-1|ML1	6	Cytokines
IL18	3606	interleukin 18	IGIF|IL-18|IL-1g|IL1F4	11	Cytokines
IL19	29949	interleukin 19	IL-10C|MDA1|NG.1|ZMDA1	1	Cytokines
IL1A	3552	interleukin 1 alpha	IL-1 alpha|IL-1A|IL1|IL1-ALPHA|IL1F1	2	Cytokines
IL1B	3553	interleukin 1 beta	IL-1|IL1-BETA|IL1F2|IL1beta	2	Cytokines
IL1F10	84639	interleukin 1 family member 10	FIL1-theta|FKSG75|IL-1HY2|IL-38|IL1-theta|IL1HY2	2	Cytokines
IL36RN	26525	interleukin 36 receptor antagonist	FIL1|FIL1(DELTA)|FIL1D|IL-36Ra|IL1F5|IL1HY1|IL1L1|IL1RP3|IL36RA|PSORP|PSORS14	2	Cytokines
IL36A	27179	interleukin 36 alpha	FIL1|FIL1(EPSILON)|FIL1E|IL-1F6|IL1(EPSILON)|IL1F6	2	Cytokines
IL37	27178	interleukin 37	FIL1|FIL1(ZETA)|FIL1Z|IL-1F7|IL-1H|IL-1H4|IL-1RP1|IL-37|IL1F7|IL1H4|IL1RP1	2	Cytokines
IL36B	27177	interleukin 36 beta	FIL1|FIL1-(ETA)|FIL1H|FILI-(ETA)|IL-1F8|IL-1H2|IL1-ETA|IL1F8|IL1H2	2	Cytokines
IL36G	56300	interleukin 36 gamma	IL-1F9|IL-1H1|IL-1RP2|IL1E|IL1F9|IL1H1|IL1RP2	2	Cytokines
IL1RN	3557	interleukin 1 receptor antagonist	DIRA|ICIL-1RA|IL-1RN|IL-1ra|IL-1ra3|IL1F3|IL1RA|IRAP|MVCD4	2	Cytokines
IL2	3558	interleukin 2	IL-2|TCGF|lymphokine	4	Cytokines
IL20	50604	interleukin 20	IL-20|IL10D|ZCYTO10	1	Cytokines
IL21	59067	interleukin 21	CVID11|IL-21|Za11	4	Cytokines
IL22	50616	interleukin 22	IL-21|IL-22|IL-D110|IL-TIF|ILTIF|TIFIL-23|TIFa|zcyto18	12	Cytokines
IL23A	51561	interleukin 23 subunit alpha	IL-23|IL-23A|IL23P19|P19|SGRF	12	Cytokines
IL24	11009	interleukin 24	C49A|FISP|IL10B|MDA7|MOB5|ST16	1	Cytokines
IL25	64806	interleukin 25	IL17E	14	Cytokines
IL26	55801	interleukin 26	AK155|IL-26	12	Cytokines
IL27	246778	interleukin 27	IL-27|IL-27A|IL27A|IL27p28|IL30|p28	16	Cytokines
IFNL2	282616	interferon lambda 2	IL-28A|IL28A	19	Cytokines
IFNL3	282617	interferon lambda 3	IFN-lambda-3|IFN-lambda-4|IL-28B|IL-28C|IL28B|IL28C	19	Cytokines
IFNL1	282618	interferon lambda 1	IL-29|IL29	19	Cytokines
IL3	3562	interleukin 3	IL-3|MCGF|MULTI-CSF	5	Cytokines
IL31	386653	interleukin 31	IL-31	12	Cytokines
IL32	9235	interleukin 32	IL-32alpha|IL-32beta|IL-32delta|IL-32gamma|NK4|TAIF|TAIFa|TAIFb|TAIFc|TAIFd	16	Cytokines
IL33	90865	interleukin 33	C9orf26|DVS27|IL1F11|NF-HEV|NFEHEV	9	Cytokines
IL34	146433	interleukin 34	C16orf77|IL-34	16	Cytokines
IL4	3565	interleukin 4	BCGF-1|BCGF1|BSF-1|BSF1|IL-4	5	Cytokines
IL5	3567	interleukin 5	EDF|IL-5|TRF	5	Cytokines
IL6	3569	interleukin 6	BSF-2|BSF2|CDF|HGF|HSF|IFN-beta-2|IFNB2|IL-6	7	Cytokines
IL6ST	3572	interleukin 6 signal transducer	CD130|CDW130|GP130|HIES4|IL-6RB|sGP130	5	Cytokines
IL7	3574	interleukin 7	IL-7	8	Cytokines
CXCL8	3576	C-X-C motif chemokine ligand 8	GCP-1|GCP1|IL8|LECT|LUCT|LYNAP|MDNCF|MONAP|NAF|NAP-1|NAP1|SCYB8	4	Cytokines
IL9	3578	interleukin 9	HP40|IL-9|P40	5	Cytokines
INHA	3623	inhibin subunit alpha	-	2	Cytokines
INHBA	3624	inhibin subunit beta A	EDF|FRP	7	Cytokines
INHBB	3625	inhibin subunit beta B	-	2	Cytokines
INHBC	3626	inhibin subunit beta C	IHBC	12	Cytokines
INHBE	83729	inhibin subunit beta E	-	12	Cytokines
INS	3630	insulin	IDDM|IDDM1|IDDM2|ILPR|IRDN|MODY10|PNDM4	11	Cytokines
INS-IGF2	723961	INS-IGF2 readthrough	INSIGF	11	Cytokines
INSL3	3640	insulin like 3	RLF|RLNL|ley-I-L	19	Cytokines
INSL4	3641	insulin like 4	EPIL|PLACENTIN	9	Cytokines
INSL5	10022	insulin like 5	PRO182|UNQ156	1	Cytokines
INSL6	11172	insulin like 6	RIF1	9	Cytokines
JAG1	182	jagged canonical Notch ligand 1	AGS|AGS1|AHD|AWS|CD339|DCHE|HJ1|JAGL1	20	Cytokines
JAG2	3714	jagged canonical Notch ligand 2	HJ2|SER2	14	Cytokines
FGF7P6	387628	fibroblast growth factor 7 pseudogene 6	KGFLP1	9	Cytokines
FGF7P3	654466	fibroblast growth factor 7 pseudogene 3	KGFLP2	9	Cytokines
KITLG	4254	KIT ligand	DCUA|DFNA69|FPH2|FPHH|KL-1|Kitl|MGF|SCF|SF|SHEP7|SLF	12	Cytokines
KL	9365	klotho	HFTC3	13	Cytokines
LACRT	90070	lacritin	-	12	Cytokines
LECT2	3950	leukocyte cell derived chemotaxin 2	chm-II|chm2	5	Cytokines
LEFTY1	10637	left-right determination factor 1	LEFTB|LEFTYB	1	Cytokines
LEFTY2	7044	left-right determination factor 2	EBAF|LEFTA|LEFTYA|TGFB4	1	Cytokines
LEP	3952	leptin	LEPD|OB|OBS	7	Cytokines
LHB	3972	luteinizing hormone subunit beta	CGB4|HH23|LSH-B|LSH-beta	19	Cytokines
LIF	3976	LIF interleukin 6 family cytokine	CDF|DIA|HILDA|MLPLI	22	Cytokines
LRSAM1	90678	leucine rich repeat and sterile alpha motif containing 1	CMT2P|RIFLE|TAL	9	Cytokines
LTA	4049	lymphotoxin alpha	LT|TNFB|TNFSF1|TNLG1E	6	Cytokines
LTB	4050	lymphotoxin beta	TNFC|TNFSF3|TNLG1C|p33	6	Cytokines
LTBP1	4052	latent transforming growth factor beta binding protein 1	-	2	Cytokines
LTBP2	4053	latent transforming growth factor beta binding protein 2	C14orf141|GLC3D|LTBP3|MSPKA|MSTP031|WMS3	14	Cytokines
LTBP3	4054	latent transforming growth factor beta binding protein 3	DASS|GPHYSD3|LTBP-3|LTBP2|STHAG6|pp6425	11	Cytokines
LTBP4	8425	latent transforming growth factor beta binding protein 4	ARCL1C|LTBP-4|LTBP4L|LTBP4S	19	Cytokines
MDK	4192	midkine	ARAP|MK|NEGF2	11	Cytokines
MIA	8190	MIA SH3 domain containing	CD-RAP	19	Cytokines
MIF	4282	macrophage migration inhibitory factor	GIF|GLIF|MMIF	22	Cytokines
MLN	4295	motilin	-	6	Cytokines
MSTN	2660	myostatin	GDF8|MSLHP	2	Cytokines
NAMPT	10135	nicotinamide phosphoribosyltransferase	1110035O14Rik|PBEF|PBEF1|VF|VISFATIN	7	Cytokines
NDP	4693	norrin cystine knot growth factor NDP	EVR2|FEVR|ND	X	Cytokines
NENF	29937	neudesin neurotrophic factor	CIR2|SCIRP10|SPUF	1	Cytokines
NGF	4803	nerve growth factor	Beta-NGF|HSAN5|NGFB	1	Cytokines
NMB	4828	neuromedin B	-	15	Cytokines
NODAL	4838	nodal growth differentiation factor	HTX5	10	Cytokines
CCN3	4856	cellular communication network factor 3	IBP-9|IGFBP-9|IGFBP9|NOV|NOVh	8	Cytokines
NPFF	8620	neuropeptide FF-amide peptide precursor	FMRFAL	12	Cytokines
NPPA	4878	natriuretic peptide A	ANF|ANP|ATFB6|ATRST2|CDD|CDD-ANF|CDP|PND	1	Cytokines
NPPB	4879	natriuretic peptide B	BNP	1	Cytokines
NPPC	4880	natriuretic peptide C	CNP|CNP2	2	Cytokines
NPY	4852	neuropeptide Y	PYY4	7	Cytokines
NRG1	3084	neuregulin 1	ARIA|GGF|GGF2|HGL|HRG|HRG1|HRGA|MST131|MSTP131|NDF|NRG1-IT2|SMDF	8	Cytokines
NRG2	9542	neuregulin 2	DON1|HRG2|NTAK	5	Cytokines
NRG3	10718	neuregulin 3	HRG3|pro-NRG3	10	Cytokines
NRG4	145957	neuregulin 4	HRG4	15	Cytokines
NRTN	4902	neurturin	NTN	19	Cytokines
NTF3	4908	neurotrophin 3	HDNF|NGF-2|NGF2|NT-3|NT3	12	Cytokines
NTF4	4909	neurotrophin 4	GLC10|GLC1O|NT-4|NT-4/5|NT-5|NT4|NT5|NTF5	19	Cytokines
NTS	4922	neurotensin	NMN-125|NN|NT|NT/N|NTS1	12	Cytokines
NUDT6	11162	nudix hydrolase 6	ASFGF2|FGF-AS|FGF2AS|GFG-1|GFG1	4	Cytokines
OGN	4969	osteoglycin	OG|OIF|SLRR3A	9	Cytokines
OSGIN1	29948	oxidative stress induced growth inhibitor 1	BDGI|OKL38	16	Cytokines
OSM	5008	oncostatin M	-	22	Cytokines
OSTN	344901	osteocrin	MUSCLIN	3	Cytokines
OXT	5020	oxytocin/neurophysin I prepropeptide	OT|OT-NPI|OXT-NPI	20	Cytokines
ENDOU	8909	endonuclease, poly(U) specific	P11|PP11|PRSS26	12	Cytokines
PDGFA	5154	platelet derived growth factor subunit A	PDGF-A|PDGF1	7	Cytokines
PDGFB	5155	platelet derived growth factor subunit B	IBGC5|PDGF-2|PDGF2|SIS|SSV|c-sis	22	Cytokines
PDGFC	56034	platelet derived growth factor C	FALLOTEIN|SCDGF	4	Cytokines
PDGFD	80310	platelet derived growth factor D	IEGF|MSTP036|SCDGF-B|SCDGFB	11	Cytokines
PDGFRA	5156	platelet derived growth factor receptor alpha	CD140A|PDGFR-2|PDGFR2	4	Cytokines
PDGFRB	5159	platelet derived growth factor receptor beta	CD140B|IBGC4|IMF1|JTK12|KOGS|PDGFR|PDGFR-1|PDGFR1|PENTT	5	Cytokines
PDGFRL	5157	platelet derived growth factor receptor like	PDGRL|PRLTS	8	Cytokines
PDYN	5173	prodynorphin	ADCA|PENKB|SCA23	20	Cytokines
PENK	5179	proenkephalin	PE|PENK-A	8	Cytokines
PF4	5196	platelet factor 4	CXCL4|PF-4|SCYB4	4	Cytokines
PF4V1	5197	platelet factor 4 variant 1	CXCL4L1|CXCL4V1|PF4-ALT|PF4A|SCYB4V1	4	Cytokines
PGF	5228	placental growth factor	D12S1900|PGFL|PIGF|PLGF|PlGF-2|SHGC-10760	14	Cytokines
PLAU	5328	plasminogen activator, urokinase	ATF|BDPLT5|QPD|UPA|URK|u-PA	10	Cytokines
PMCH	5367	pro-melanin concentrating hormone	MCH|ppMCH	12	Cytokines
PNOC	5368	prepronociceptin	N/OFQ|NOP|OFQ|PPNOC|ppN/OFQ	8	Cytokines
POMC	5443	proopiomelanocortin	ACTH|CLIP|LPH|MSH|NPP|OBAIRH|POC	2	Cytokines
PPBP	5473	pro-platelet basic protein	B-TG1|Beta-TG|CTAP-III|CTAP3|CTAPIII|CXCL7|LA-PF4|LDGF|MDGF|NAP-2|PBP|SCYB7|TC1|TC2|TGB|TGB1|THBGB|THBGB1	4	Cytokines
PPBPP1	728045	pro-platelet basic protein pseudogene 1	PPBPL1|TGB2	4	Cytokines
PPBPP2	10895	pro-platelet basic protein pseudogene 2	PPBPL2|SPBPBP	4	Cytokines
PPY	5539	pancreatic polypeptide	PNP|PP	17	Cytokines
PRL	5617	prolactin	GHA1	6	Cytokines
PRLH	51052	prolactin releasing hormone	PRH|PRRP	2	Cytokines
PROK1	84432	prokineticin 1	EGVEGF|PK1|PRK1	1	Cytokines
PROK2	60675	prokineticin 2	BV8|HH4|KAL4|MIT1|PK2	3	Cytokines
PSPN	5623	persephin	PSP	19	Cytokines
PTH	5741	parathyroid hormone	FIH1|PTH1	11	Cytokines
PTH2	113091	parathyroid hormone 2	TIP39	19	Cytokines
PTHLH	5744	parathyroid hormone like hormone	BDE2|HHM|PLP|PTHR|PTHRP	12	Cytokines
PTN	5764	pleiotrophin	HARP|HB-GAM|HBBM|HBGF-8|HBGF8|HBNF|HBNF-1|NEGF1|OSF-1	7	Cytokines
PYY	5697	peptide YY	PYY-I|PYY1	17	Cytokines
QRFP	347148	pyroglutamylated RFamide peptide	26RFa|P518	9	Cytokines
RABEP1	9135	rabaptin, RAB GTPase binding effector protein 1	RAB5EP|RABPT5	17	Cytokines
RABEP2	79874	rabaptin, RAB GTPase binding effector protein 2	FRA	16	Cytokines
REG1A	5967	regenerating family member 1 alpha	ICRF|P19|PSP|PSPS|PSPS1|PTP|REG	2	Cytokines
RETN	56729	resistin	ADSF|FIZZ3|RETN1|RSTN|XCP1	19	Cytokines
RETNLB	84666	resistin like beta	FIZZ1|FIZZ2|HXCP2|RELM-beta|RELMb|RELMbeta|XCP2	3	Cytokines
RLN1	6013	relaxin 1	H1|H1RLX|RLXH1|bA12D24.3.1|bA12D24.3.2	9	Cytokines
RLN2	6019	relaxin 2	H2|H2-RLX|RLXH2|bA12D24.1.1|bA12D24.1.2	9	Cytokines
RLN3	117579	relaxin 3	H3|RXN3|ZINS4|insl7	19	Cytokines
RNASE2	6036	ribonuclease A family member 2	EDN|RAF3|RNS2	14	Cytokines
S100A6	6277	S100 calcium binding protein A6	2A9|5B10|CABP|CACY|PRA|S10A6	1	Cytokines
SAA1	6288	serum amyloid A1	PIG4|SAA|SAA2|TP53I4	11	Cytokines
SAA2	6289	serum amyloid A2	SAA|SAA1	11	Cytokines
SBDS	51119	SBDS ribosome maturation factor	CGI-97|SDS|SWDS	7	Cytokines
SCG2	7857	secretogranin II	CHGC|EM66|SN|SgII	2	Cytokines
SCGB3A1	92304	secretoglobin family 3A member 1	HIN-1|HIN1|LU105|PnSP-2|UGRP2	5	Cytokines
SCT	6343	secretin	-	11	Cytokines
AIMP1	9255	aminoacyl tRNA synthetase complex interacting multifunctional protein 1	EMAP2|EMAPII|HLD3|SCYE1|p43	4	Cytokines
SECTM1	6398	secreted and transmembrane 1	K12|SECTM	17	Cytokines
SEMA3A	10371	semaphorin 3A	COLL1|HH16|Hsema-I|Hsema-III|SEMA1|SEMAD|SEMAIII|SEMAL|SemD|coll-1	7	Cytokines
SEMA3B	7869	semaphorin 3B	LUCA-1|SEMA5|SEMAA|SemA|semaV	3	Cytokines
SEMA3C	10512	semaphorin 3C	SEMAE|SemE	7	Cytokines
SEMA3D	223117	semaphorin 3D	Sema-Z2|coll-2	7	Cytokines
SEMA3E	9723	semaphorin 3E	M-SEMAH|M-SemaK|SEMAH|coll-5	7	Cytokines
SEMA3F	6405	semaphorin 3F	SEMA-IV|SEMA4|SEMAK	3	Cytokines
SEMA3G	56920	semaphorin 3G	sem2	3	Cytokines
SEMA4A	64218	semaphorin 4A	CORD10|RP35|SEMAB|SEMB	1	Cytokines
SEMA4B	10509	semaphorin 4B	SEMAC|SemC	15	Cytokines
SEMA4C	54910	semaphorin 4C	M-SEMA-F|SEMACL1|SEMAF|SEMAI	2	Cytokines
SEMA4D	10507	semaphorin 4D	A8|BB18|C9orf164|CD100|COLL4|GR3|M-sema-G|SEMAJ|coll-4	9	Cytokines
SEMA4F	10505	ssemaphorin 4F	M-SEMA|PRO2353|S4F|SEMAM|SEMAW|m-Sema-M	2	Cytokines
SEMA4G	57715	semaphorin 4G	-	10	Cytokines
SEMA5A	9037	semaphorin 5A	SEMAF|semF	5	Cytokines
SEMA5B	54437	semaphorin 5B	SEMAG|SemG	3	Cytokines
SEMA6A	57556	semaphorin 6A	HT018|SEMA|SEMA6A1|SEMAQ|VIA	5	Cytokines
SEMA6B	10501	semaphorin 6B	EPM11|SEM-SEMA-Y|SEMA-VIB|SEMAN|semaZ	19	Cytokines
SEMA6C	10500	semaphorin 6C	SEMAY|m-SemaY|m-SemaY2	1	Cytokines
SEMA6D	80031	semaphorin 6D	-	15	Cytokines
SEMA7A	8482	semaphorin 7A (John Milton Hagen blood group)	CD108|CDw108|H-SEMA-K1|H-Sema-L|JMH|SEMAK1|SEMAL	15	Cytokines
SLIT1	6585	slit guidance ligand 1	MEGF4|SLIL1|SLIT-1|SLIT3	10	Cytokines
SLIT2	9353	slit guidance ligand 2	SLIL3|Slit-2	4	Cytokines
SLURP1	57152	secreted LY6/PLAUR domain containing 1	ANUP|ARS|ArsB|LY6-MT|LY6LS|MDM	8	Cytokines
SPP1	6696	secreted phosphoprotein 1	BNSP|BSPI|ETA-1|OPN	4	Cytokines
SST	6750	somatostatin	SMST	3	Cytokines
STC1	6781	stanniocalcin 1	STC	8	Cytokines
STC2	8614	stanniocalcin 2	STC-2|STCRP	5	Cytokines
TAC1	6863	tachykinin precursor 1	Hs.2563|NK2|NKNA|NPK|TAC2	7	Cytokines
TDGF1	6997	teratocarcinoma-derived growth factor 1	CR|CR-1|CRGF|CRIPTO	3	Cytokines
TDGF1P3	6998	teratocarcinoma-derived growth factor 1 pseudogene 3	CR-3|CRIPTO|CRIPTO-3|CRIPTO3|TDGF1|TDGF2|TDGF3	X	Cytokines
TG	7038	thyroglobulin	AITD3|TGN	8	Cytokines
TGFA	7039	transforming growth factor alpha	TFGA	2	Cytokines
TGFB1	7040	transforming growth factor beta 1	CED|DPD1|IBDIMDE|LAP|TGF-beta1|TGFB|TGFbeta	19	Cytokines
TGFB2	7042	transforming growth factor beta 2	G-TSF|LDS4|TGF-beta2	1	Cytokines
TGFB3	7043	transforming growth factor beta 3	ARVD|ARVD1|LDS5|RNHF|TGF-beta3	14	Cytokines
THPO	7066	thrombopoietin	MGDF|MKCSF|ML|MPLLG|THCYT1|TPO	3	Cytokines
TNC	3371	tenascin C	150-225|DFNA56|GMEM|GP|HXB|JI|TN|TN-C	9	Cytokines
TNF	7124	tumor necrosis factor	DIF|TNF-alpha|TNFA|TNFSF2|TNLG1F	6	Cytokines
TNFRSF11B	4982	TNF receptor superfamily member 11b	OCIF|OPG|PDB5|TR1	8	Cytokines
TNFSF10	8743	TNF superfamily member 10	APO2L|Apo-2L|CD253|TL2|TNLG6A|TRAIL	3	Cytokines
TNFSF11	8600	TNF superfamily member 11	CD254|ODF|OPGL|OPTB2|RANKL|TNLG6B|TRANCE|hRANKL2|sOdf	13	Cytokines
TNFSF12	8742	TNF superfamily member 12	APO3L|DR3LG|TNLG4A|TWEAK	17	Cytokines
TNFSF13	8741	TNF superfamily member 13	APRIL|CD256|TALL-2|TALL2|TNLG7B|TRDL-1|UNQ383/PRO715|ZTNF2	17	Cytokines
TNFSF13B	10673	TNF superfamily member 13b	BAFF|BLYS|CD257|DTL|TALL-1|TALL1|THANK|TNFSF20|TNLG7A|ZTNF4	13	Cytokines
TNFSF14	8740	TNF superfamily member 14	CD258|HVEML|LIGHT|LTg	19	Cytokines
TNFSF15	9966	TNF superfamily member 15	TL1|TL1A|TNLG1B|VEGI|VEGI192A	9	Cytokines
TNFSF18	8995	TNF superfamily member 18	AITRL|GITRL|TL6|TNLG2A|hGITRL	1	Cytokines
TNFSF4	7292	TNF superfamily member 4	CD134L|CD252|GP34|OX-40L|OX4OL|TNLG2B|TXGP1	1	Cytokines
TNFSF8	944	TNF superfamily member 8	CD153|CD30L|CD30LG|TNLG3A	9	Cytokines
TNFSF9	8744	TNF superfamily member 9	4-1BB-L|CD137L|TNLG5A	19	Cytokines
TOR2A	27433	torsin family 2 member A	TORP1	9	Cytokines
TRH	7200	thyrotropin releasing hormone	Pro-TRH|TRF	3	Cytokines
TSHB	7252	thyroid stimulating hormone subunit beta	TSH-B|TSH-BETA	1	Cytokines
TSLP	85480	thymic stromal lymphopoietin	-	5	Cytokines
TXLNA	200081	taxilin alpha	IL14|TXLN	1	Cytokines
TYMP	1890	thymidine phosphorylase	ECGF|ECGF1|MEDPS1|MNGIE|MTDPS1|PDECGF|TP|hPD-ECGF	22	Cytokines
UCN	7349	urocortin	UI|UROC	2	Cytokines
UCN2	90226	urocortin 2	SRP|UCN-II|UCNI|UR|URP	3	Cytokines
UCN3	114131	urocortin 3	SCP|SPC|UCNIII	10	Cytokines
UTS2	10911	urotensin 2	PRO1068|U-II|UCN2|UII	1	Cytokines
UTS2B	257313	urotensin 2B	U2B|URP|UTS2D	3	Cytokines
VEGFA	7422	vascular endothelial growth factor A	MVCD1|VEGF|VPF	6	Cytokines
VEGFB	7423	vascular endothelial growth factor B	VEGFL|VRF	11	Cytokines
VEGFC	7424	vascular endothelial growth factor C	Flt4-L|LMPH1D|LMPHM4|VRP	4	Cytokines
VGF	7425	VGF nerve growth factor inducible	SCG7|SgVII	7	Cytokines
VIP	7432	vasoactive intestinal peptide	PHM27	6	Cytokines
XCL1	6375	X-C motif chemokine ligand 1	ATAC|LPTN|LTN|SCM-1|SCM-1a|SCM1|SCM1A|SCYC1	1	Cytokines
XCL2	6846	X-C motif chemokine ligand 2	SCM-1b|SCM1B|SCYC2	1	Cytokines
ACVR1B	91	activin A receptor type 1B	ACTRIB|ACVRLK4|ALK4|SKR2	12	Cytokine_Receptors
ACVR1C	130399	activin A receptor type 1C	ACVRLK7|ALK7	2	Cytokine_Receptors
ACVR2A	92	activin A receptor type 2A	ACTRII|ACVR2	2	Cytokine_Receptors
ACVR2B	93	activin A receptor type 2B	ACTRIIB|ActR-IIB|HTX4	3	Cytokine_Receptors
ACVRL1	94	activin A receptor like type 1	ACVRLK1|ALK-1|ALK1|HHT|HHT2|ORW2|SKR3|TSR-I	12	Cytokine_Receptors
ADCYAP1R1	117	ADCYAP receptor type I	PAC1|PAC1R|PACAPR|PACAPRI	7	Cytokine_Receptors
ADIPOR1	51094	adiponectin receptor 1	ACDCR1|CGI-45|CGI45|PAQR1|TESBP1A	1	Cytokine_Receptors
ADIPOR2	79602	adiponectin receptor 2	ACDCR2|PAQR2	12	Cytokine_Receptors
ADRB1	153	adrenoceptor beta 1	ADRB1R|B1AR|BETA1AR|FNSS2|RHR	10	Cytokine_Receptors
ADRB2	154	adrenoceptor beta 2	ADRB2R|ADRBR|B2AR|BAR|BETA2AR	5	Cytokine_Receptors
AGTR1	185	angiotensin II receptor type 1	AG2S|AGTR1B|AT1|AT1AR|AT1B|AT1BR|AT1R|AT2R1|HAT1R	3	Cytokine_Receptors
AGTR2	186	angiotensin II receptor type 2	AT2|ATGR2|MRX88	X	Cytokine_Receptors
AMHR2	269	anti-Mullerian hormone receptor type 2	AMHR|MISR2|MISRII|MRII	12	Cytokine_Receptors
ANGPT1	284	angiopoietin 1	AGP1|AGPT|ANG1	8	Cytokine_Receptors
ANGPT4	51378	angiopoietin 4	ANG3|ANG4	20	Cytokine_Receptors
ANGPTL1	9068	angiopoietin like 1	ANG3|ANGPT3|ARP1|AngY|UNQ162|dJ595C2.2	1	Cytokine_Receptors
ANGPTL2	23452	angiopoietin like 2	ARP2|HARP	9	Cytokine_Receptors
ANGPTL3	27329	angiopoietin like 3	ANG-5|ANGPT5|ANL3|FHBL2	1	Cytokine_Receptors
ANGPTL4	51129	angiopoietin like 4	ARP4|FIAF|HARP|HFARP|NL2|PGAR|TGQTL|UNQ171|pp1158	19	Cytokine_Receptors
ANGPTL6	83854	angiopoietin like 6	AGF|ARP5	19	Cytokine_Receptors
APLNR	187	apelin receptor	AGTRL1|APJ|APJR|HG11	11	Cytokine_Receptors
AR	367	androgen receptor	AIS|AR8|DHTR|HUMARA|HYSP1|KD|NR3C4|SBMA|SMAX1|TFM	X	Cytokine_Receptors
AVPR1A	552	arginine vasopressin receptor 1A	AVPR V1a|AVPR1|V1aR	12	Cytokine_Receptors
AVPR1B	553	arginine vasopressin receptor 1B	AVPR3|V1bR	1	Cytokine_Receptors
AVPR2	554	arginine vasopressin receptor 2	ADHR|DI1|DIR|DIR3|NDI|V2R	X	Cytokine_Receptors
BMPR1A	657	bone morphogenetic protein receptor type 1A	10q23del|ACVRLK3|ALK3|CD292|SKR5	10	Cytokine_Receptors
BMPR1B	658	bone morphogenetic protein receptor type 1B	ALK-6|ALK6|AMDD|BDA1D|BDA2|CDw293	4	Cytokine_Receptors
BMPR2	659	bone morphogenetic protein receptor type 2	BMPR-II|BMPR3|BMR2|BRK-3|POVD1|PPH1|T-ALK	2	Cytokine_Receptors
BRD8	10902	bromodomain containing 8	SMAP|SMAP2|p120	5	Cytokine_Receptors
C3AR1	719	complement C3a receptor 1	AZ3B|C3AR|HNFAG09	12	Cytokine_Receptors
C5AR1	728	complement C5a receptor 1	C5A|C5AR|C5R1|CD88	19	Cytokine_Receptors
CALCR	799	calcitonin receptor	CRT|CT-R|CTR|CTR1	7	Cytokine_Receptors
CALCRL	10203	calcitonin receptor like receptor	CGRPR|CRLR|LMPHM8	2	Cytokine_Receptors
ACKR2	1238	atypical chemokine receptor 2	CCBP2|CCR10|CCR9|CMKBR9|D6|hD6	3	Cytokine_Receptors
CCR1	1230	C-C motif chemokine receptor 1	CD191|CKR-1|CKR1|CMKBR1|HM145|MIP1aR|SCYAR1	3	Cytokine_Receptors
CCR10	2826	C-C motif chemokine receptor 10	GPR2	17	Cytokine_Receptors
CCR3	1232	C-C motif chemokine receptor 3	C C CKR3|CC-CKR-3|CD193|CKR 3|CKR3|CMKBR3	3	Cytokine_Receptors
CCR4	1233	C-C motif chemokine receptor 4	CC-CKR-4|CD194|CKR4|CMKBR4|ChemR13|HGCN:14099|K5-5	3	Cytokine_Receptors
CCR5	1234	C-C motif chemokine receptor 5	CC-CKR-5|CCCKR5|CCR-5|CD195|CKR-5|CKR5|CMKBR5|IDDM22	3	Cytokine_Receptors
CCR6	1235	C-C motif chemokine receptor 6	BN-1|C-C CKR-6|CC-CKR-6|CCR-6|CD196|CKR-L3|CKRL3|CMKBR6|DCR2|DRY6|GPR29|GPRCY4|STRL22	6	Cytokine_Receptors
CCR7	1236	C-C motif chemokine receptor 7	BLR2|CC-CKR-7|CCR-7|CD197|CDw197|CMKBR7|EBI1	17	Cytokine_Receptors
CCR8	1237	C-C motif chemokine receptor 8	CC-CKR-8|CCR-8|CDw198|CKRL1|CMKBR8|CMKBRL2|CY6|GPRCY6|TER1	3	Cytokine_Receptors
CCR9	10803	C-C motif chemokine receptor 9	CC-CKR-9|CDw199|GPR-9-6|GPR28	3	Cytokine_Receptors
ACKR4	51554	atypical chemokine receptor 4	CC-CKR-11|CCBP2|CCR-11|CCR10|CCR11|CCRL1|CCX CKR|CCX-CKR|CKR-11|PPR1|VSHK1	3	Cytokine_Receptors
CCRL2	9034	C-C motif chemokine receptor like 2	ACKR5|CKRX|CRAM|CRAM-A|CRAM-B|HCR	3	Cytokine_Receptors
CD40	958	CD40 molecule	Bp50|CDW40|TNFRSF5|p50	20	Cytokine_Receptors
CMKLR1	1240	chemerin chemokine-like receptor 1	CHEMERINR|ChemR23|DEZ|RVER1	12	Cytokine_Receptors
CNTFR	1271	ciliary neurotrophic factor receptor	-	9	Cytokine_Receptors
CRHR1	1394	corticotropin releasing hormone receptor 1	CRF-R|CRF-R-1|CRF-R1|CRF1|CRFR-1|CRFR1|CRH-R-1|CRH-R1|CRHR|CRHR1L	17	Cytokine_Receptors
CRHR2	1395	corticotropin releasing hormone receptor 2	CRF-RB|CRF2|CRFR2|HM-CRF	7	Cytokine_Receptors
CRIM1	51232	cysteine rich transmembrane BMP regulator 1	CRIM-1|S52	2	Cytokine_Receptors
CRLF1	9244	cytokine receptor like factor 1	CISS|CISS1|CLF|CLF-1|NR6|zcytor5	19	Cytokine_Receptors
CRLF2	64109	cytokine receptor like factor 2	CRL2|CRLF2Y|TSLPR	X|Y	Cytokine_Receptors
CRLF3	51379	cytokine receptor like factor 3	CREME-9|CREME9|CRLM9|CYTOR4|FRWS|p48.2	17	Cytokine_Receptors
CSF1R	1436	colony stimulating factor 1 receptor	BANDDOS|C-FMS|CD115|CSF-1R|CSFR|FIM2|FMS|HDLS|M-CSF-R	5	Cytokine_Receptors
CSF2RA	1438	colony stimulating factor 2 receptor subunit alpha	CD116|CDw116|CSF2R|CSF2RAX|CSF2RAY|CSF2RX|CSF2RY|GM-CSF-R-alpha|GMCSFR|GMCSFR-alpha|GMR|GMR-alpha|SMDP4|alphaGMR	X|Y	Cytokine_Receptors
CSF2RB	1439	colony stimulating factor 2 receptor subunit beta	CD131|CDw131|IL3RB|IL5RB|SMDP5|betaGMR	22	Cytokine_Receptors
CSF3R	1441	colony stimulating factor 3 receptor	CD114|GCSFR|SCN7	1	Cytokine_Receptors
CX3CR1	1524	C-X3-C motif chemokine receptor 1	CCRL1|CMKBRL1|CMKDR1|GPR13|GPRV28|V28	3	Cytokine_Receptors
CXCR3	2833	C-X-C motif chemokine receptor 3	CD182|CD183|CKR-L2|CMKAR3|GPR9|IP10-R|Mig-R|MigR	X	Cytokine_Receptors
CXCR4	7852	C-X-C motif chemokine receptor 4	CD184|D2S201E|FB22|HM89|HSY3RR|LAP-3|LAP3|LCR1|LESTR|NPY3R|NPYR|NPYRL|NPYY3R|WHIM|WHIMS	2	Cytokine_Receptors
CXCR5	643	C-X-C motif chemokine receptor 5	BLR1|CD185|MDR15	11	Cytokine_Receptors
CXCR6	10663	C-X-C motif chemokine receptor 6	BONZO|CD186|STRL33|TYMSTR	3	Cytokine_Receptors
ACKR3	57007	atypical chemokine receptor 3	CMKOR1|CXC-R7|CXCR-7|CXCR7|GPR159|RDC-1|RDC1	2	Cytokine_Receptors
CYSLTR1	10800	cysteinyl leukotriene receptor 1	CYSLT1|CYSLT1R|CYSLTR|HMTMF81	X	Cytokine_Receptors
CYSLTR2	57105	cysteinyl leukotriene receptor 2	CYSLT2|CYSLT2R|GPCR21|HG57|HPN321|KPG_011|PSEC0146|hGPCR21	13	Cytokine_Receptors
ACKR1	2532	atypical chemokine receptor 1 (Duffy blood group)	CCBP1|CD234|DARC|DARC/ACKR1|Dfy|FY|GPD|GpFy|WBCQ1	1	Cytokine_Receptors
EDNRA	1909	endothelin receptor type A	ET-A|ETA|ETA-R|ETAR|ETRA|MFDA|hET-AR	4	Cytokine_Receptors
EDNRB	1910	endothelin receptor type B	ABCDS|ET-B|ET-BR|ETB|ETB1|ETBR|ETRB|HSCR|HSCR2|WS4A	13	Cytokine_Receptors
EGFR	1956	epidermal growth factor receptor	ERBB|ERBB1|HER1|NISBD2|PIG61|mENA	7	Cytokine_Receptors
ENG	2022	endoglin	END|HHT1|ORW1	9	Cytokine_Receptors
EPOR	2057	erythropoietin receptor	EPO-R	19	Cytokine_Receptors
ESR1	2099	estrogen receptor 1	ER|ESR|ESRA|ESTRR|Era|NR3A1	6	Cytokine_Receptors
ESR2	2100	estrogen receptor 2	ER-BETA|ESR-BETA|ESRB|ESTRB|Erb|NR3A2|ODG8	14	Cytokine_Receptors
ESRRA	2101	estrogen related receptor alpha	ERR1|ERRa|ERRalpha|ESRL1|NR3B1	11	Cytokine_Receptors
ESRRB	2103	estrogen related receptor beta	DFNB35|ERR beta-2|ERR2|ERRb|ERRbeta2|ESRL2|NR3B2	14	Cytokine_Receptors
ESRRG	2104	estrogen related receptor gamma	ERR-gamma|ERR3|ERRg|ERRgamma|NR3B3	1	Cytokine_Receptors
FGFR1	2260	fibroblast growth factor receptor 1	BFGFR|CD331|CEK|ECCL|FGFBR|FGFR-1|FLG|FLT-2|FLT2|HBGFR|HH2|HRTFDS|KAL2|N-SAM|OGD|bFGF-R-1	8	Cytokine_Receptors
FGFR2	2263	fibroblast growth factor receptor 2	BBDS|BEK|BFR-1|CD332|CEK3|CFD1|ECT1|JWS|K-SAM|KGFR|TK14|TK25	10	Cytokine_Receptors
FGFR3	2261	fibroblast growth factor receptor 3	ACH|CD333|CEK2|HSFGFR3EX|JTK4	4	Cytokine_Receptors
FGFR4	2264	fibroblast growth factor receptor 4	CD334|JTK2|TKF	5	Cytokine_Receptors
FGFRL1	53834	fibroblast growth factor receptor like 1	FGFR-5|FGFR5|FHFR	4	Cytokine_Receptors
FLT1	2321	fms related receptor tyrosine kinase 1	FLT|FLT-1|VEGFR-1|VEGFR1	13	Cytokine_Receptors
FLT3	2322	fms related receptor tyrosine kinase 3	CD135|FLK-2|FLK2|STK1	13	Cytokine_Receptors
FLT4	2324	fms related receptor tyrosine kinase 4	CHTD7|FLT-4|FLT41|LMPH1A|LMPHM1|PCL|VEGFR-3|VEGFR3	5	Cytokine_Receptors
FPR1	2357	formyl peptide receptor 1	FMLP|FPR	19	Cytokine_Receptors
FPR2	2358	formyl peptide receptor 2	ALXR|FMLP-R-II|FMLPX|FPR2A|FPRH1|FPRH2|FPRL1|HM63|LXA4R	19	Cytokine_Receptors
FPR2	2358	formyl peptide receptor 2	ALXR|FMLP-R-II|FMLPX|FPR2A|FPRH1|FPRH2|FPRL1|HM63|LXA4R	19	Cytokine_Receptors
FSHR	2492	follicle stimulating hormone receptor	FSHR1|FSHRO|LGR1|ODG1	2	Cytokine_Receptors
GALR2	8811	galanin receptor 2	GAL2-R|GALNR2|GALR-2	17	Cytokine_Receptors
GALR3	8484	galanin receptor 3	-	22	Cytokine_Receptors
GCGR	2642	glucagon receptor	GGR|GL-R	17	Cytokine_Receptors
GHR	2690	growth hormone receptor	GHBP|GHIP	5	Cytokine_Receptors
GHRHR	2692	growth hormone releasing hormone receptor	GHRFR|GRFR|IGHD1B|IGHD4	7	Cytokine_Receptors
GHSR	2693	growth hormone secretagogue receptor	GHDP	3	Cytokine_Receptors
GIPR	2696	gastric inhibitory polypeptide receptor	PGQTL2	19	Cytokine_Receptors
GLP1R	2740	glucagon like peptide 1 receptor	GLP-1|GLP-1-R|GLP-1R	6	Cytokine_Receptors
GLP2R	9340	glucagon like peptide 2 receptor	-	17	Cytokine_Receptors
GNRHR	2798	gonadotropin releasing hormone receptor	GNRHR1|GRHR|HH7|LHRHR|LRHR	4	Cytokine_Receptors
GPER1	2852	G protein-coupled estrogen receptor 1	CEPR|CMKRL2|DRY12|FEG-1|GPCR-Br|GPER|GPR30|LERGU|LERGU2|LyGPR|mER	7	Cytokine_Receptors
GPR17	2840	G protein-coupled receptor 17	-	2	Cytokine_Receptors
GPR32	2854	G protein-coupled receptor 32	RVDR1	19	Cytokine_Receptors
GPR33	2856	G protein-coupled receptor 33	-	14	Cytokine_Receptors
PTGDR2	11251	prostaglandin D2 receptor 2	CD294|CRTH2|DL1R|DP2|GPR44	11	Cytokine_Receptors
C5AR2	27202	complement component 5a receptor 2	C5L2|GPF77|GPR77	19	Cytokine_Receptors
HNF4A	3172	hepatocyte nuclear factor 4 alpha	FRTS4|HNF4|HNF4a7|HNF4a8|HNF4a9|HNF4alpha|MODY|MODY1|NR2A1|NR2A21|TCF|TCF14	20	Cytokine_Receptors
HNF4G	3174	hepatocyte nuclear factor 4 gamma	NR2A2|NR2A3	8	Cytokine_Receptors
HTR3A	3359	5-hydroxytryptamine receptor 3A	5-HT-3|5-HT3A|5-HT3R|5HT3R|HTR3	11	Cytokine_Receptors
HTR3B	9177	5-hydroxytryptamine receptor 3B	5-HT3B	11	Cytokine_Receptors
HTR3C	170572	5-hydroxytryptamine receptor 3C	-	3	Cytokine_Receptors
HTR3D	200909	5-hydroxytryptamine receptor 3D	5HT3D	3	Cytokine_Receptors
HTR3E	285242	5-hydroxytryptamine receptor 3E	5-HT3-E|5-HT3E|5-HT3c1	3	Cytokine_Receptors
IFNAR1	3454	interferon alpha and beta receptor subunit 1	AVP|IFN-alpha-REC|IFNAR|IFNBR|IFRC	21	Cytokine_Receptors
IFNAR2	3455	interferon alpha and beta receptor subunit 2	IFN-R|IFN-alpha-REC|IFNABR|IFNARB|IMD45	21	Cytokine_Receptors
IFNGR1	3459	interferon gamma receptor 1	CD119|IFNGR|IMD27A|IMD27B	6	Cytokine_Receptors
IFNGR2	3460	interferon gamma receptor 2	AF-1|IFGR2|IFNGT1|IMD28	21	Cytokine_Receptors
IGF1R	3480	insulin like growth factor 1 receptor	CD221|IGFIR|IGFR|JTK13	15	Cytokine_Receptors
IGF2R	3482	insulin like growth factor 2 receptor	CD222|CI-M6PR|CIMPR|M6P-R|M6P/IGF2R|MPR 300|MPR1|MPR300|MPRI	6	Cytokine_Receptors
IL10RA	3587	interleukin 10 receptor subunit alpha	CD210|CD210a|CDW210A|HIL-10R|IL-10R1|IL10R	11	Cytokine_Receptors
IL10RB	3588	interleukin 10 receptor subunit beta	CDW210B|CRF2-4|CRFB4|D21S58|D21S66|IL-10R2	21	Cytokine_Receptors
IL11RA	3590	interleukin 11 receptor subunit alpha	CRSDA	9	Cytokine_Receptors
IL12RB1	3594	interleukin 12 receptor subunit beta 1	CD212|IL-12R-BETA1|IL12RB|IMD30	19	Cytokine_Receptors
IL12RB2	3595	interleukin 12 receptor subunit beta 2	-	1	Cytokine_Receptors
IL13RA1	3597	interleukin 13 receptor subunit alpha 1	CD213A1|CT19|IL-13Ra|NR4	X	Cytokine_Receptors
IL13RA2	3598	interleukin 13 receptor subunit alpha 2	CD213A2|CT19|IL-13R|IL13BP	X	Cytokine_Receptors
IL15RA	3601	interleukin 15 receptor subunit alpha	CD215	10	Cytokine_Receptors
IL2RB	3560	interleukin 2 receptor subunit beta	CD122|IL15RB|IMD63|P70-75	22	Cytokine_Receptors
IL17RA	23765	interleukin 17 receptor A	CANDF5|CD217|CDw217|IL-17RA|IL17R|IMD51|hIL-17R	22	Cytokine_Receptors
IL17RB	55540	interleukin 17 receptor B	CRL4|EVI27|IL17BR|IL17RH1	3	Cytokine_Receptors
IL17RC	84818	interleukin 17 receptor C	CANDF9|IL17-RL|IL17RL	3	Cytokine_Receptors
IL17RD	54756	interleukin 17 receptor D	HH18|IL-17RD|IL17RLM|SEF	3	Cytokine_Receptors
IL17RE	132014	interleukin 17 receptor E	-	3	Cytokine_Receptors
IL18R1	8809	interleukin 18 receptor 1	CD218a|CDw218a|IL-18R-alpha|IL-18Ralpha|IL-1Rrp|IL18RA|IL18Ralpha2|IL1RRP	2	Cytokine_Receptors
IL18RAP	8807	interleukin 18 receptor accessory protein	ACPL|CD218b|CDw218b|IL-18R-beta|IL-18RAcP|IL-18Rbeta|IL-1R-7|IL-1R7|IL-1RAcPL|IL18RB	2	Cytokine_Receptors
IL1R1	3554	interleukin 1 receptor type 1	CD121A|D2S1473|IL-1R-alpha|IL1R|IL1RA|P80	2	Cytokine_Receptors
IL1R2	7850	interleukin 1 receptor type 2	CD121b|CDw121b|IL-1R-2|IL-1RT-2|IL-1RT2|IL1R2c|IL1RB	2	Cytokine_Receptors
IL1RAP	3556	interleukin 1 receptor accessory protein	C3orf13|IL-1RAcP|IL1R3	3	Cytokine_Receptors
IL1RL1	9173	interleukin 1 receptor like 1	DER4|FIT-1|IL33R|ST2|ST2L|ST2V|T1	2	Cytokine_Receptors
IL1RL2	8808	interleukin 1 receptor like 2	IL-1Rrp2|IL-36R|IL1R-rp2|IL1RRP2	2	Cytokine_Receptors
IL20RA	53832	interleukin 20 receptor subunit alpha	CRF2-8|IL-20R-alpha|IL-20R1|IL-20RA	6	Cytokine_Receptors
IL20RB	53833	interleukin 20 receptor subunit beta	DIRS1|FNDC6|IL-20R2	3	Cytokine_Receptors
IL21R	50615	interleukin 21 receptor	CD360|IMD56|NILR	16	Cytokine_Receptors
IL22RA1	58985	interleukin 22 receptor subunit alpha 1	CRF2-9|IL22R|IL22R1	1	Cytokine_Receptors
IL22RA2	116379	interleukin 22 receptor subunit alpha 2	CRF2-10|CRF2-S1|CRF2X|IL-22BP|IL-22R-alpha-2|IL-22RA2|ZCYTOR16	6	Cytokine_Receptors
IL23R	149233	interleukin 23 receptor	-	1	Cytokine_Receptors
IL27RA	9466	interleukin 27 receptor subunit alpha	CRL1|IL-27RA|IL27R|TCCR|WSX1|zcytor1	19	Cytokine_Receptors
IFNLR1	163702	interferon lambda receptor 1	CRF2/12|IFNLR|IL-28R1|IL28RA|LICR2	1	Cytokine_Receptors
IL2RA	3559	interleukin 2 receptor subunit alpha	CD25|IDDM10|IL2R|IMD41|TCGFR|p55	10	Cytokine_Receptors
IL2RB	3560	interleukin 2 receptor subunit beta	CD122|IL15RB|IMD63|P70-75	22	Cytokine_Receptors
IL2RG	3561	interleukin 2 receptor subunit gamma	CD132|CIDX|IL-2RG|IMD4|P64|SCIDX|SCIDX1	X	Cytokine_Receptors
IL31RA	133396	interleukin 31 receptor A	CRL|CRL3|GLM-R|GLMR|GPL|IL-31RA|PLCA2|PRO21384|hGLM-R	5	Cytokine_Receptors
IL3RA	3563	interleukin 3 receptor subunit alpha	CD123|IL3R|IL3RAY|IL3RX|IL3RY|hIL-3Ra	X|Y	Cytokine_Receptors
IL4R	3566	interleukin 4 receptor	CD124|IL-4RA|IL4RA	16	Cytokine_Receptors
IL5RA	3568	interleukin 5 receptor subunit alpha	CD125|CDw125|HSIL5R3|IL5R	3	Cytokine_Receptors
IL6R	3570	interleukin 6 receptor	CD126|IL-6R-1|IL-6RA|IL6Q|IL6RA|IL6RQ|gp80	1	Cytokine_Receptors
IL7R	3575	interleukin 7 receptor	CD127|CDW127|IL-7R-alpha|IL7RA|ILRA	5	Cytokine_Receptors
CXCR1	3577	C-X-C motif chemokine receptor 1	C-C|C-C-CKR-1|CD128|CD181|CDw128a|CKR-1|CMKAR1|IL8R1|IL8RA|IL8RBA	2	Cytokine_Receptors
CXCR2	3579	C-X-C motif chemokine receptor 2	CD182|CDw128b|CMKAR2|IL8R2|IL8RA|IL8RB	2	Cytokine_Receptors
IL9R	3581	interleukin 9 receptor	CD129|IL-9R	X|Y	Cytokine_Receptors
INSR	3643	insulin receptor	CD220|HHF5	19	Cytokine_Receptors
KDR	3791	kinase insert domain receptor	CD309|FLK1|VEGFR|VEGFR2	4	Cytokine_Receptors
LEPR	3953	leptin receptor	CD295|LEP-R|LEPRD|OB-R|OBR	1	Cytokine_Receptors
LGR4	55366	leucine rich repeat containing G protein-coupled receptor 4	BNMD17|GPR48	11	Cytokine_Receptors
LGR5	8549	leucine rich repeat containing G protein-coupled receptor 5	FEX|GPR49|GPR67|GRP49|HG38	12	Cytokine_Receptors
LGR6	59352	leucine rich repeat containing G protein-coupled receptor 6	GPCR|VTS20631	1	Cytokine_Receptors
LHCGR	3973	luteinizing hormone/choriogonadotropin receptor	HHG|LCGR|LGR2|LH/CG-R|LH/CGR|LHR|LHRHR|LSH-R|ULG5	2	Cytokine_Receptors
LIFR	3977	LIF receptor subunit alpha	CD118|LIF-R|SJS2|STWS|SWS	5	Cytokine_Receptors
LTB4R	1241	leukotriene B4 receptor	BLT1|BLTR|CMKRL1|GPR16|LTB4R1|LTBR1|P2RY7|P2Y7	14	Cytokine_Receptors
LTB4R2	56413	leukotriene B4 receptor 2	BLT2|BLTR2|JULF2|KPG_004|LTB4-R 2|LTB4-R2|NOP9	14	Cytokine_Receptors
LTBR	4055	lymphotoxin beta receptor	D12S370|LT-BETA-R|TNF-R-III|TNFCR|TNFR-RP|TNFR2-RP|TNFR3|TNFRSF3	12	Cytokine_Receptors
MC1R	4157	melanocortin 1 receptor	CMM5|MSH-R|SHEP2	16	Cytokine_Receptors
MC2R	4158	melanocortin 2 receptor	ACTHR	18	Cytokine_Receptors
MC3R	4159	melanocortin 3 receptor	BMIQ9|MC3|MC3-R|OB20|OQTL	20	Cytokine_Receptors
MC4R	4160	melanocortin 4 receptor	BMIQ20	18	Cytokine_Receptors
MCHR1	2847	melanin concentrating hormone receptor 1	GPR24|MCH-1R|MCH1R|SLC-1|SLC1	22	Cytokine_Receptors
MCHR2	84539	melanin concentrating hormone receptor 2	GPR145|GPRv17|MCH-2R|MCH-R2|MCH2|MCH2R|MCHR-2|SLT	6	Cytokine_Receptors
MET	4233	MET proto-oncogene, receptor tyrosine kinase	AUTS9|DFNB97|HGFR|RCCP2|c-Met	7	Cytokine_Receptors
MLNR	2862	motilin receptor	GPR38|MTLR1	13	Cytokine_Receptors
MPL	4352	MPL proto-oncogene, thrombopoietin receptor	C-MPL|CD110|MPLV|THCYT2|THPOR|TPOR	1	Cytokine_Receptors
MTNR1A	4543	melatonin receptor 1A	MEL-1A-R|MT1	4	Cytokine_Receptors
MTNR1B	4544	melatonin receptor 1B	FGQTL2|MEL-1B-R|MT2	11	Cytokine_Receptors
NGFR	4804	nerve growth factor receptor	CD271|Gp80-LNGFR|TNFRSF16|p75(NTR)|p75NTR	17	Cytokine_Receptors
NMBR	4829	neuromedin B receptor	BB1|BB1R|NMB-R	6	Cytokine_Receptors
NPR1	4881	natriuretic peptide receptor 1	ANPRA|ANPa|GUC2A|GUCY2A|NPRA	1	Cytokine_Receptors
NPR3	4883	natriuretic peptide receptor 3	ANP-C|ANPR-C|ANPRC|C5orf23|GUCY2B|NPR-C|NPRC	5	Cytokine_Receptors
NR0B1	190	nuclear receptor subfamily 0 group B member 1	AHC|AHCH|AHX|DAX-1|DAX1|DSS|GTD|HHG|NROB1|SRXY2	X	Cytokine_Receptors
NR0B2	8431	nuclear receptor subfamily 0 group B member 2	SHP|SHP1	1	Cytokine_Receptors
NR1D1	9572	nuclear receptor subfamily 1 group D member 1	EAR1|REVERBA|REVERBalpha|THRA1|THRAL|ear-1|hRev	17	Cytokine_Receptors
NR1D2	9975	nuclear receptor subfamily 1 group D member 2	BD73|EAR-1R|REVERBB|REVERBbeta|RVR	3	Cytokine_Receptors
NR1H2	7376	nuclear receptor subfamily 1 group H member 2	LXR-b|LXRB|NER|NER-I|RIP15|UNR	19	Cytokine_Receptors
NR1H3	10062	nuclear receptor subfamily 1 group H member 3	LXR-a|LXRA|RLD-1	11	Cytokine_Receptors
NR1H4	9971	nuclear receptor subfamily 1 group H member 4	BAR|FXR|HRR-1|HRR1|PFIC5|RIP14	12	Cytokine_Receptors
NR1I2	8856	nuclear receptor subfamily 1 group I member 2	BXR|ONR1|PAR|PAR1|PAR2|PARq|PRR|PXR|SAR|SXR	3	Cytokine_Receptors
NR1I3	9970	nuclear receptor subfamily 1 group I member 3	CAR|CAR1|MB67	1	Cytokine_Receptors
NR2C1	7181	nuclear receptor subfamily 2 group C member 1	TR2	12	Cytokine_Receptors
NR2C2	7182	nuclear receptor subfamily 2 group C member 2	TAK1|TR4	3	Cytokine_Receptors
NR2E1	7101	nuclear receptor subfamily 2 group E member 1	TLL|TLX|XTLL	6	Cytokine_Receptors
NR2E3	10002	nuclear receptor subfamily 2 group E member 3	ESCS|PNR|RNR|RP37|rd7	15	Cytokine_Receptors
NR2F1	7025	nuclear receptor subfamily 2 group F member 1	BBOAS|BBSOAS|COUP-TFI|COUPTF1|EAR-3|EAR3|ERBAL3|SVP44|TCFCOUP1|TFCOUP1	5	Cytokine_Receptors
NR2F2	7026	nuclear receptor subfamily 2 group F member 2	ARP-1|ARP1|CHTD4|COUPTF2|COUPTFB|COUPTFII|NF-E3|SVP40|TFCOUP2	15	Cytokine_Receptors
NR2F6	2063	nuclear receptor subfamily 2 group F member 6	EAR-2|EAR2|ERBAL2	19	Cytokine_Receptors
NR3C1	2908	nuclear receptor subfamily 3 group C member 1	GCCR|GCR|GCRST|GR|GRL	5	Cytokine_Receptors
NR3C2	4306	nuclear receptor subfamily 3 group C member 2	MCR|MLR|MR|NR3C2VIT	4	Cytokine_Receptors
NR4A1	3164	nuclear receptor subfamily 4 group A member 1	GFRP1|HMR|N10|NAK-1|NGFIB|NP10|NUR77|TR3	12	Cytokine_Receptors
NR4A2	4929	nuclear receptor subfamily 4 group A member 2	HZF-3|NOT|NURR1|RNR1|TINUR	2	Cytokine_Receptors
NR4A3	8013	nuclear receptor subfamily 4 group A member 3	CHN|CSMF|MINOR|NOR1|TEC	9	Cytokine_Receptors
NR5A1	2516	nuclear receptor subfamily 5 group A member 1	AD4BP|ELP|FTZ1|FTZF1|POF7|SF-1|SF1|SPGF8|SRXX4|SRXY3|hSF-1	9	Cytokine_Receptors
NR5A2	2494	nuclear receptor subfamily 5 group A member 2	B1F|B1F2|CPF|FTF|FTZ-F1|FTZ-F1beta|LRH-1|LRH1|hB1F-2	1	Cytokine_Receptors
NR6A1	2649	nuclear receptor subfamily 6 group A member 1	CT150|GCNF|GCNF1|NR61|RTR|hGCNF|hRTR	9	Cytokine_Receptors
NRP1	8829	neuropilin 1	BDCA4|CD304|NP1|NRP|VEGF165R	10	Cytokine_Receptors
NRP2	8828	neuropilin 2	NP2|NPN2|PRO2714|VEGF165R2	2	Cytokine_Receptors
OGFR	11054	opioid growth factor receptor	-	20	Cytokine_Receptors
OPRD1	4985	opioid receptor delta 1	DOP|DOR|DOR1|OPRD	1	Cytokine_Receptors
OPRK1	4986	opioid receptor kappa 1	K-OR-1|KOP|KOR|KOR-1|KOR1|OPRK	8	Cytokine_Receptors
OPRL1	4987	opioid related nociceptin receptor 1	KOR-3|KOR3|NOCIR|NOP|NOPr|OOR|OPRL|ORL1	20	Cytokine_Receptors
OPRM1	4988	opioid receptor mu 1	LMOR|M-OR-1|MOP|MOR|MOR1|OPRM	6	Cytokine_Receptors
OSMR	9180	oncostatin M receptor	IL-31R-beta|IL-31RB|OSMRB|OSMRbeta|PLCA1	5	Cytokine_Receptors
OXTR	5021	oxytocin receptor	OT-R	3	Cytokine_Receptors
PGR	5241	progesterone receptor	NR3C3|PR	11	Cytokine_Receptors
PGRMC2	10424	progesterone receptor membrane component 2	DG6|PMBP	4	Cytokine_Receptors
PLAUR	5329	plasminogen activator, urokinase receptor	CD87|U-PAR|UPAR|URKR	19	Cytokine_Receptors
PLXNA1	5361	plexin A1	NOV|NOVP|PLEXIN-A1|PLXN1	3	Cytokine_Receptors
PLXNA2	5362	plexin A2	OCT|PLXN2	1	Cytokine_Receptors
PLXNA3	55558	plexin A3	6.3|HSSEXGENE|PLXN3|PLXN4|XAP-6	X	Cytokine_Receptors
PLXNA4	91584	plexin A4	FAYV2820|PLEXA4|PLXNA4A|PLXNA4B|PRO34003	7	Cytokine_Receptors
PLXNB1	5364	plexin B1	PLEXIN-B1|PLXN5|SEP	3	Cytokine_Receptors
PLXNB2	23654	plexin B2	MM1|Nbla00445|PLEXB2|dJ402G11.3	22	Cytokine_Receptors
PLXNB3	5365	plexin B3	PLEXB3|PLEXR|PLXN6	X	Cytokine_Receptors
PLXNC1	10154	plexin C1	CD232|PLXN-C1|VESPR	12	Cytokine_Receptors
PLXND1	23129	plexin D1	PLEXD1	3	Cytokine_Receptors
PPARA	5465	peroxisome proliferator activated receptor alpha	NR1C1|PPAR|PPARalpha|hPPAR	22	Cytokine_Receptors
PPARD	5467	peroxisome proliferator activated receptor delta	FAAR|NR1C2|NUC1|NUCI|NUCII|PPARB	6	Cytokine_Receptors
PPARG	5468	peroxisome proliferator activated receptor gamma	CIMT1|GLM1|NR1C3|PPARG1|PPARG2|PPARG5|PPARgamma	3	Cytokine_Receptors
PRLHR	2834	prolactin releasing hormone receptor	GPR10|GR3|PrRPR	10	Cytokine_Receptors
PRLR	5618	prolactin receptor	HPRL|MFAB|RI-PRLR|hPRLrI	5	Cytokine_Receptors
PTAFR	5724	platelet activating factor receptor	PAFR	1	Cytokine_Receptors
PTGDR	5729	prostaglandin D2 receptor	AS1|ASRT1|DP|DP1|PTGDR1	14	Cytokine_Receptors
PTGDS	5730	prostaglandin D2 synthase	L-PGDS|LPGDS|PDS|PGD2|PGDS|PGDS2	9	Cytokine_Receptors
PTGER1	5731	prostaglandin E receptor 1	EP1	19	Cytokine_Receptors
PTGER2	5732	prostaglandin E receptor 2	EP2	14	Cytokine_Receptors
PTGER3	5733	prostaglandin E receptor 3	EP3|EP3-I|EP3-II|EP3-III|EP3-IV|EP3-VI|EP3e|PGE2-R|lnc003875	1	Cytokine_Receptors
PTGER4	5734	prostaglandin E receptor 4	EP4|EP4R	5	Cytokine_Receptors
PTGFR	5737	prostaglandin F receptor	FP	1	Cytokine_Receptors
PTH1R	5745	parathyroid hormone 1 receptor	EKNS|PFE|PTHR|PTHR1	3	Cytokine_Receptors
PTH2R	5746	parathyroid hormone 2 receptor	PTHR2	2	Cytokine_Receptors
RARA	5914	retinoic acid receptor alpha	NR1B1|RAR	17	Cytokine_Receptors
RARB	5915	retinoic acid receptor beta	HAP|MCOPS12|NR1B2|RARbeta1|RRB2	3	Cytokine_Receptors
RARG	5916	retinoic acid receptor gamma	NR1B3|RARC	12	Cytokine_Receptors
ROBO1	6091	roundabout guidance receptor 1	DUTT1|SAX3	3	Cytokine_Receptors
ROBO2	6092	roundabout guidance receptor 2	SAX3	3	Cytokine_Receptors
ROBO3	64221	roundabout guidance receptor 3	HGPPS|HGPPS1|HGPS|RBIG1|RIG1	11	Cytokine_Receptors
RORA	6095	RAR related orphan receptor A	IDDECA|NR1F1|ROR1|ROR2|ROR3|RZR-ALPHA|RZRA	15	Cytokine_Receptors
RORB	6096	RAR related orphan receptor B	EIG15|NR1F2|ROR-BETA|RZR-BETA|RZRB|bA133M9.1	9	Cytokine_Receptors
RORC	6097	RAR related orphan receptor C	IMD42|NR1F3|RORG|RZR-GAMMA|RZRG|TOR	1	Cytokine_Receptors
RXFP1	59350	relaxin family peptide receptor 1	LGR7|RXFPR1	4	Cytokine_Receptors
RXFP2	122042	relaxin family peptide receptor 2	GPR106|GREAT|INSL3R|LGR8|LGR8.1|RXFPR2	13	Cytokine_Receptors
RXFP3	51289	relaxin family peptide receptor 3	GPCR135|RLN3R1|RXFPR3|SALPR	5	Cytokine_Receptors
RXRA	6256	retinoid X receptor alpha	NR2B1	9	Cytokine_Receptors
RXRB	6257	retinoid X receptor beta	DAUDI6|H-2RIIBP|NR2B2|RCoR-1	6	Cytokine_Receptors
RXRG	6258	retinoid X receptor gamma	NR2B3|RXRC	1	Cytokine_Receptors
S1PR1	1901	sphingosine-1-phosphate receptor 1	CD363|CHEDG1|D1S3362|ECGF1|EDG-1|EDG1|S1P1	1	Cytokine_Receptors
S1PR2	9294	sphingosine-1-phosphate receptor 2	AGR16|DFNB68|EDG-5|EDG5|Gpcr13|H218|LPB2|S1P2	19	Cytokine_Receptors
SCTR	6344	secretin receptor	SR	2	Cytokine_Receptors
SDC1	6382	syndecan 1	CD138|SDC|SYND1|syndecan	2	Cytokine_Receptors
SDC2	6383	syndecan 2	CD362|HSPG|HSPG1|SYND2	8	Cytokine_Receptors
SDC3	9672	syndecan 3	SDCN|SYND3	1	Cytokine_Receptors
SDC4	6385	syndecan 4	SYND4	20	Cytokine_Receptors
SORT1	6272	sortilin 1	Gp95|LDLCQ6|NT3|NTR3	1	Cytokine_Receptors
SSTR1	6751	somatostatin receptor 1	SRIF-2|SS-1-R|SS1-R|SS1R	14	Cytokine_Receptors
SSTR2	6752	somatostatin receptor 2	-	17	Cytokine_Receptors
SSTR5	6755	somatostatin receptor 5	SS-5-R	16	Cytokine_Receptors
ST2	6761	-	-	11	Cytokine_Receptors
TACR1	6869	tachykinin receptor 1	NK1R|NKIR|SPR|TAC1R	2	Cytokine_Receptors
TEK	7010	TEK receptor tyrosine kinase	CD202B|GLC3E|TIE-2|TIE2|VMCM|VMCM1	9	Cytokine_Receptors
TGFBR1	7046	transforming growth factor beta receptor 1	AAT5|ACVRLK4|ALK-5|ALK5|ESS1|LDS1|LDS1A|LDS2A|MSSE|SKR4|TBR-i|TBRI|TGFR-1|tbetaR-I	9	Cytokine_Receptors
TGFBR2	7048	transforming growth factor beta receptor 2	AAT3|FAA3|LDS1B|LDS2|LDS2B|MFS2|RIIC|TAAD2|TBR-ii|TBRII|TGFR-2|TGFbeta-RII	3	Cytokine_Receptors
TGFBR3	7049	transforming growth factor beta receptor 3	BGCAN|betaglycan	1	Cytokine_Receptors
THRA	7067	thyroid hormone receptor alpha	AR7|CHNG6|EAR7|ERB-T-1|ERBA|ERBA1|NR1A1|THRA1|THRA2|c-ERBA-1	17	Cytokine_Receptors
THRB	7068	thyroid hormone receptor beta	C-ERBA-2|C-ERBA-BETA|ERBA2|GRTH|NR1A2|PRTH|THR1|THRB1|THRB2	3	Cytokine_Receptors
TIE1	7075	tyrosine kinase with immunoglobulin like and EGF like domains 1	JTK14|TIE	1	Cytokine_Receptors
TNFRSF10A	8797	TNF receptor superfamily member 10a	APO2|CD261|DR4|TRAILR-1|TRAILR1	8	Cytokine_Receptors
TNFRSF10B	8795	TNF receptor superfamily member 10b	CD262|DR5|KILLER|KILLER/DR5|TRAIL-R2|TRAILR2|TRICK2|TRICK2A|TRICK2B|TRICKB|ZTNFR9	8	Cytokine_Receptors
TNFRSF10C	8794	TNF receptor superfamily member 10c	CD263|DCR1|DCR1-TNFR|LIT|TRAIL-R3|TRAILR3|TRID	8	Cytokine_Receptors
TNFRSF10D	8793	TNF receptor superfamily member 10d	CD264|DCR2|TRAIL-R4|TRAILR4|TRUNDD	8	Cytokine_Receptors
TNFRSF11A	8792	TNF receptor superfamily member 11a	CD265|FEO|LOH18CR1|ODFR|OFE|OPTB7|OSTS|PDB2|RANK|TRANCER	18	Cytokine_Receptors
TNFRSF12A	51330	TNF receptor superfamily member 12A	CD266|FN14|TWEAKR	16	Cytokine_Receptors
TNFRSF13B	23495	TNF receptor superfamily member 13B	CD267|CVID|CVID2|IGAD2|RYZN|TACI|TNFRSF14B	17	Cytokine_Receptors
TNFRSF13C	115650	TNF receptor superfamily member 13C	BAFF-R|BAFFR|BROMIX|CD268|CVID4|prolixin	22	Cytokine_Receptors
TNFRSF14	8764	TNF receptor superfamily member 14	ATAR|CD270|HVEA|HVEM|LIGHTR|TR2	1	Cytokine_Receptors
TNFRSF17	608	TNF receptor superfamily member 17	BCM|BCMA|CD269|TNFRSF13A	16	Cytokine_Receptors
TNFRSF18	8784	TNF receptor superfamily member 18	AITR|CD357|ENERGEN|GITR|GITR-D	1	Cytokine_Receptors
TNFRSF19	55504	TNF receptor superfamily member 19	TAJ|TAJ-alpha|TRADE|TROY	13	Cytokine_Receptors
TNFRSF1A	7132	TNF receptor superfamily member 1A	CD120a|FPF|TBP1|TNF-R|TNF-R-I|TNF-R55|TNFAR|TNFR1|TNFR55|TNFR60|p55|p55-R|p60	12	Cytokine_Receptors
TNFRSF1B	7133	TNF receptor superfamily member 1B	CD120b|TBPII|TNF-R-II|TNF-R75|TNFBR|TNFR1B|TNFR2|TNFR80|p75|p75TNFR	1	Cytokine_Receptors
TNFRSF21	27242	TNF receptor superfamily member 21	BM-018|CD358|DR6	6	Cytokine_Receptors
TNFRSF25	8718	TNF receptor superfamily member 25	APO-3|DDR3|DR3|GEF720|LARD|PLEKHG5|TNFRSF12|TR3|TRAMP|WSL-1|WSL-LR	1	Cytokine_Receptors
TNFRSF4	7293	TNF receptor superfamily member 4	ACT35|CD134|IMD16|OX40|TXGP1L	1	Cytokine_Receptors
TNFRSF6B	8771	TNF receptor superfamily member 6b	DCR3|DJ583P15.1.1|M68|M68E|TR6	20	Cytokine_Receptors
TNFRSF8	943	TNF receptor superfamily member 8	CD30|D1S166E|Ki-1	1	Cytokine_Receptors
TNFRSF9	3604	TNF receptor superfamily member 9	4-1BB|CD137|CDw137|ILA	1	Cytokine_Receptors
TRHR	7201	thyrotropin releasing hormone receptor	CHNG7|TRH-R	8	Cytokine_Receptors
TSHR	7253	thyroid stimulating hormone receptor	CHNG1|LGR3|hTSHR-I	14	Cytokine_Receptors
TUBB3	10381	tubulin beta 3 class III	CDCBM|CDCBM1|CFEOM3|CFEOM3A|FEOM3|TUBB4|beta-4	16	Cytokine_Receptors
VDR	7421	vitamin D receptor	NR1I1|PPP1R163	12	Cytokine_Receptors
VIPR1	7433	vasoactive intestinal peptide receptor 1	HVR1|II|PACAP-R-2|PACAP-R2|RDC1|V1RG|VAPC1|VIP-R-1|VIPR|VIRG|VPAC1|VPAC1R|VPCAP1R	3	Cytokine_Receptors
VIPR2	7434	vasoactive intestinal peptide receptor 2	C16DUPq36.3|DUP7q36.3|PACAP-R-3|PACAP-R3|VIP-R-2|VPAC2|VPAC2R|VPCAP2R	7	Cytokine_Receptors
XCR1	2829	X-C motif chemokine receptor 1	CCXCR1|GPR5	3	Cytokine_Receptors
IFNA10	3446	interferon alpha 10	IFN-alphaC	9	Interferons
IFNA13	3447	interferon alpha 13	-	9	Interferons
IFNA14	3448	interferon alpha 14	IFN-alphaH|LEIF2H	9	Interferons
IFNA16	3449	interferon alpha 16	IFN-alpha-16|IFN-alphaO	9	Interferons
IFNA17	3451	interferon alpha 17	IFN-alphaI|IFNA|INFA|LEIF2C1	9	Interferons
IFNA2	3440	interferon alpha 2	IFN-alpha-2|IFN-alphaA|IFNA|IFNA2B|leIF A	9	Interferons
IFNA21	3452	interferon alpha 21	IFN-alphaI|LeIF F|leIF-F	9	Interferons
IFNA4	3441	interferon alpha 4	IFN-alpha4a|INFA4	9	Interferons
IFNA5	3442	interferon alpha 5	IFN-alpha-5|IFN-alphaG|INA5|INFA5|leIF G	9	Interferons
IFNA6	3443	interferon alpha 6	IFN-alphaK	9	Interferons
IFNA7	3444	interferon alpha 7	IFN-alphaJ|IFNA-J	9	Interferons
IFNA8	3445	interferon alpha 8	IFN-alphaB	9	Interferons
IFNB1	3456	interferon beta 1	IFB|IFF|IFN-beta|IFNB	9	Interferons
IFNE	338376	interferon epsilon	IFN-E|IFNE1|IFNT1|INFE1|PRO655	9	Interferons
IFNG	3458	interferon gamma	IFG|IFI	12	Interferons
IFNK	56832	interferon kappa	IFNT1|INFE1	9	Interferons
IFNW1	3467	interferon omega 1	-	9	Interferons
IFNAR2	3455	interferon alpha and beta receptor subunit 2	IFN-R|IFN-alpha-REC|IFNABR|IFNARB|IMD45	21	Interferon_Receptor
IFNGR1	3459	interferon gamma receptor 1	CD119|IFNGR|IMD27A|IMD27B	6	Interferon_Receptor
IFNGR2	3460	interferon gamma receptor 2	AF-1|IFGR2|IFNGT1|IMD28	21	Interferon_Receptor
IL11	3589	interleukin 11	AGIF|IL-11	19	Interleukins
IL12A	3592	interleukin 12A	CLMF|IL-12A|NFSK|NKSF1|P35	3	Interleukins
IL12B	3593	interleukin 12B	CLMF|CLMF2|IL-12B|IMD28|IMD29|NKSF|NKSF2	5	Interleukins
IL13	3596	interleukin 13	IL-13|P600	5	Interleukins
IL15	3600	interleukin 15	IL-15	4	Interleukins
IL16	3603	interleukin 16	LCF|NIL16|PRIL16|prIL-16	15	Interleukins
IL17A	3605	interleukin 17A	CTLA-8|CTLA8|IL-17|IL-17A|IL17	6	Interleukins
IL17B	27190	interleukin 17B	IL-17B|IL-20|NIRF|ZCYTO7	5	Interleukins
IL17C	27189	interleukin 17C	CX2|IL-17C	16	Interleukins
IL17D	53342	interleukin 17D	IL-17D	13	Interleukins
IL17F	112744	interleukin 17F	CANDF6|IL-17F|ML-1|ML1	6	Interleukins
IL18	3606	interleukin 18	IGIF|IL-18|IL-1g|IL1F4	11	Interleukins
IL19	29949	interleukin 19	IL-10C|MDA1|NG.1|ZMDA1	1	Interleukins
IL1A	3552	interleukin 1 alpha	IL-1 alpha|IL-1A|IL1|IL1-ALPHA|IL1F1	2	Interleukins
IL1B	3553	interleukin 1 beta	IL-1|IL1-BETA|IL1F2|IL1beta	2	Interleukins
IL1F10	84639	interleukin 1 family member 10	FIL1-theta|FKSG75|IL-1HY2|IL-38|IL1-theta|IL1HY2	2	Interleukins
IL36RN	26525	interleukin 36 receptor antagonist	FIL1|FIL1(DELTA)|FIL1D|IL-36Ra|IL1F5|IL1HY1|IL1L1|IL1RP3|IL36RA|PSORP|PSORS14	2	Interleukins
IL36A	27179	interleukin 36 alpha	FIL1|FIL1(EPSILON)|FIL1E|IL-1F6|IL1(EPSILON)|IL1F6	2	Interleukins
IL37	27178	interleukin 37	FIL1|FIL1(ZETA)|FIL1Z|IL-1F7|IL-1H|IL-1H4|IL-1RP1|IL-37|IL1F7|IL1H4|IL1RP1	2	Interleukins
IL36B	27177	interleukin 36 beta	FIL1|FIL1-(ETA)|FIL1H|FILI-(ETA)|IL-1F8|IL-1H2|IL1-ETA|IL1F8|IL1H2	2	Interleukins
IL36G	56300	interleukin 36 gamma	IL-1F9|IL-1H1|IL-1RP2|IL1E|IL1F9|IL1H1|IL1RP2	2	Interleukins
IL1RN	3557	interleukin 1 receptor antagonist	DIRA|ICIL-1RA|IL-1RN|IL-1ra|IL-1ra3|IL1F3|IL1RA|IRAP|MVCD4	2	Interleukins
IL2	3558	interleukin 2	IL-2|TCGF|lymphokine	4	Interleukins
IL20	50604	interleukin 20	IL-20|IL10D|ZCYTO10	1	Interleukins
IL21	59067	interleukin 21	CVID11|IL-21|Za11	4	Interleukins
IL22	50616	interleukin 22	IL-21|IL-22|IL-D110|IL-TIF|ILTIF|TIFIL-23|TIFa|zcyto18	12	Interleukins
IL23A	51561	interleukin 23 subunit alpha	IL-23|IL-23A|IL23P19|P19|SGRF	12	Interleukins
IL24	11009	interleukin 24	C49A|FISP|IL10B|MDA7|MOB5|ST16	1	Interleukins
IL25	64806	interleukin 25	IL17E	14	Interleukins
IL26	55801	interleukin 26	AK155|IL-26	12	Interleukins
IL27	246778	interleukin 27	IL-27|IL-27A|IL27A|IL27p28|IL30|p28	16	Interleukins
IFNL2	282616	interferon lambda 2	IL-28A|IL28A	19	Interleukins
IFNL3	282617	interferon lambda 3	IFN-lambda-3|IFN-lambda-4|IL-28B|IL-28C|IL28B|IL28C	19	Interleukins
IFNL1	282618	interferon lambda 1	IL-29|IL29	19	Interleukins
IL3	3562	interleukin 3	IL-3|MCGF|MULTI-CSF	5	Interleukins
IL31	386653	interleukin 31	IL-31	12	Interleukins
IL32	9235	interleukin 32	IL-32alpha|IL-32beta|IL-32delta|IL-32gamma|NK4|TAIF|TAIFa|TAIFb|TAIFc|TAIFd	16	Interleukins
IL33	90865	interleukin 33	C9orf26|DVS27|IL1F11|NF-HEV|NFEHEV	9	Interleukins
IL34	146433	interleukin 34	C16orf77|IL-34	16	Interleukins
IL4	3565	interleukin 4	BCGF-1|BCGF1|BSF-1|BSF1|IL-4	5	Interleukins
IL5	3567	interleukin 5	EDF|IL-5|TRF	5	Interleukins
IL6	3569	interleukin 6	BSF-2|BSF2|CDF|HGF|HSF|IFN-beta-2|IFNB2|IL-6	7	Interleukins
IL6ST	3572	interleukin 6 signal transducer	CD130|CDW130|GP130|HIES4|IL-6RB|sGP130	5	Interleukins
IL7	3574	interleukin 7	IL-7	8	Interleukins
CXCL8	3576	C-X-C motif chemokine ligand 8	GCP-1|GCP1|IL8|LECT|LUCT|LYNAP|MDNCF|MONAP|NAF|NAP-1|NAP1|SCYB8	4	Interleukins
IL9	3578	interleukin 9	HP40|IL-9|P40	5	Interleukins
TXLNA	200081	taxilin alpha	IL14|TXLN	1	Interleukins
IL10RA	3587	interleukin 10 receptor subunit alpha	CD210|CD210a|CDW210A|HIL-10R|IL-10R1|IL10R	11	Interleukins_Receptor
IL10RB	3588	interleukin 10 receptor subunit beta	CDW210B|CRF2-4|CRFB4|D21S58|D21S66|IL-10R2	21	Interleukins_Receptor
IL11RA	3590	interleukin 11 receptor subunit alpha	CRSDA	9	Interleukins_Receptor
IL12RB1	3594	interleukin 12 receptor subunit beta 1	CD212|IL-12R-BETA1|IL12RB|IMD30	19	Interleukins_Receptor
IL12RB2	3595	interleukin 12 receptor subunit beta 2	-	1	Interleukins_Receptor
IL13RA1	3597	interleukin 13 receptor subunit alpha 1	CD213A1|CT19|IL-13Ra|NR4	X	Interleukins_Receptor
IL13RA2	3598	interleukin 13 receptor subunit alpha 2	CD213A2|CT19|IL-13R|IL13BP	X	Interleukins_Receptor
IL15RA	3601	interleukin 15 receptor subunit alpha	CD215	10	Interleukins_Receptor
IL2RB	3560	interleukin 2 receptor subunit beta	CD122|IL15RB|IMD63|P70-75	22	Interleukins_Receptor
IL17RA	23765	interleukin 17 receptor A	CANDF5|CD217|CDw217|IL-17RA|IL17R|IMD51|hIL-17R	22	Interleukins_Receptor
IL17RB	55540	interleukin 17 receptor B	CRL4|EVI27|IL17BR|IL17RH1	3	Interleukins_Receptor
IL17RC	84818	interleukin 17 receptor C	CANDF9|IL17-RL|IL17RL	3	Interleukins_Receptor
IL17RD	54756	interleukin 17 receptor D	HH18|IL-17RD|IL17RLM|SEF	3	Interleukins_Receptor
IL17RE	132014	interleukin 17 receptor E	-	3	Interleukins_Receptor
IL18R1	8809	interleukin 18 receptor 1	CD218a|CDw218a|IL-18R-alpha|IL-18Ralpha|IL-1Rrp|IL18RA|IL18Ralpha2|IL1RRP	2	Interleukins_Receptor
IL18RAP	8807	interleukin 18 receptor accessory protein	ACPL|CD218b|CDw218b|IL-18R-beta|IL-18RAcP|IL-18Rbeta|IL-1R-7|IL-1R7|IL-1RAcPL|IL18RB	2	Interleukins_Receptor
IL1R1	3554	interleukin 1 receptor type 1	CD121A|D2S1473|IL-1R-alpha|IL1R|IL1RA|P80	2	Interleukins_Receptor
IL1R2	7850	interleukin 1 receptor type 2	CD121b|CDw121b|IL-1R-2|IL-1RT-2|IL-1RT2|IL1R2c|IL1RB	2	Interleukins_Receptor
IL1RAP	3556	interleukin 1 receptor accessory protein	C3orf13|IL-1RAcP|IL1R3	3	Interleukins_Receptor
IL1RL1	9173	interleukin 1 receptor like 1	DER4|FIT-1|IL33R|ST2|ST2L|ST2V|T1	2	Interleukins_Receptor
IL1RL2	8808	interleukin 1 receptor like 2	IL-1Rrp2|IL-36R|IL1R-rp2|IL1RRP2	2	Interleukins_Receptor
IL20RA	53832	interleukin 20 receptor subunit alpha	CRF2-8|IL-20R-alpha|IL-20R1|IL-20RA	6	Interleukins_Receptor
IL20RB	53833	interleukin 20 receptor subunit beta	DIRS1|FNDC6|IL-20R2	3	Interleukins_Receptor
IL21R	50615	interleukin 21 receptor	CD360|IMD56|NILR	16	Interleukins_Receptor
IL22RA1	58985	interleukin 22 receptor subunit alpha 1	CRF2-9|IL22R|IL22R1	1	Interleukins_Receptor
IL22RA2	116379	interleukin 22 receptor subunit alpha 2	CRF2-10|CRF2-S1|CRF2X|IL-22BP|IL-22R-alpha-2|IL-22RA2|ZCYTOR16	6	Interleukins_Receptor
IL23R	149233	interleukin 23 receptor	-	1	Interleukins_Receptor
IL27RA	9466	interleukin 27 receptor subunit alpha	CRL1|IL-27RA|IL27R|TCCR|WSX1|zcytor1	19	Interleukins_Receptor
IFNLR1	163702	interferon lambda receptor 1	CRF2/12|IFNLR|IL-28R1|IL28RA|LICR2	1	Interleukins_Receptor
IL2RA	3559	interleukin 2 receptor subunit alpha	CD25|IDDM10|IL2R|IMD41|TCGFR|p55	10	Interleukins_Receptor
IL2RB	3560	interleukin 2 receptor subunit beta	CD122|IL15RB|IMD63|P70-75	22	Interleukins_Receptor
IL2RG	3561	interleukin 2 receptor subunit gamma	CD132|CIDX|IL-2RG|IMD4|P64|SCIDX|SCIDX1	X	Interleukins_Receptor
IL31RA	133396	interleukin 31 receptor A	CRL|CRL3|GLM-R|GLMR|GPL|IL-31RA|PLCA2|PRO21384|hGLM-R	5	Interleukins_Receptor
IL3RA	3563	interleukin 3 receptor subunit alpha	CD123|IL3R|IL3RAY|IL3RX|IL3RY|hIL-3Ra	X|Y	Interleukins_Receptor
IL4R	3566	interleukin 4 receptor	CD124|IL-4RA|IL4RA	16	Interleukins_Receptor
IL5RA	3568	interleukin 5 receptor subunit alpha	CD125|CDw125|HSIL5R3|IL5R	3	Interleukins_Receptor
IL6R	3570	interleukin 6 receptor	CD126|IL-6R-1|IL-6RA|IL6Q|IL6RA|IL6RQ|gp80	1	Interleukins_Receptor
IL7R	3575	interleukin 7 receptor	CD127|CDW127|IL-7R-alpha|IL7RA|ILRA	5	Interleukins_Receptor
CXCR1	3577	C-X-C motif chemokine receptor 1	C-C|C-C-CKR-1|CD128|CD181|CDw128a|CKR-1|CMKAR1|IL8R1|IL8RA|IL8RBA	2	Interleukins_Receptor
CXCR2	3579	C-X-C motif chemokine receptor 2	CD182|CDw128b|CMKAR2|IL8R2|IL8RA|IL8RB	2	Interleukins_Receptor
IL9R	3581	interleukin 9 receptor	CD129|IL-9R	X|Y	Interleukins_Receptor
ST2	6761	-	-	11	Interleukins_Receptor
HLA-A	3105	major histocompatibility complex, class I, A	HLAA	6	NaturalKiller_Cell_Cytotoxicity
HLA-B	3106	major histocompatibility complex, class I, B	AS|B-4901|HLAB	6	NaturalKiller_Cell_Cytotoxicity
HLA-C	3107	major histocompatibility complex, class I, C	D6S204|HLA-JY3|HLAC|HLC-C|MHC|PSORS1	6	NaturalKiller_Cell_Cytotoxicity
HLA-E	3133	major histocompatibility complex, class I, E	HLA-6.2|QA1	6	NaturalKiller_Cell_Cytotoxicity
HLA-G	3135	major histocompatibility complex, class I, G	MHC-G	6	NaturalKiller_Cell_Cytotoxicity
KIR3DL1	3811	killer cell immunoglobulin like receptor, three Ig domains and long cytoplasmic tail 1	CD158E1|KIR|KIR3DL1/S1|NKAT-3|NKAT3|NKB1|NKB1B	19	NaturalKiller_Cell_Cytotoxicity
KIR3DL2	3812	killer cell immunoglobulin like receptor, three Ig domains and long cytoplasmic tail 2	3DL2|CD158K|KIR-3DL2|NKAT-4|NKAT4|NKAT4B|p140	19	NaturalKiller_Cell_Cytotoxicity
KIR2DL1	3802	killer cell immunoglobulin like receptor, two Ig domains and long cytoplasmic tail 1	CD158A|KIR-K64|KIR221|KIR2DL3|NKAT|NKAT-1|NKAT1|p58.1	19	NaturalKiller_Cell_Cytotoxicity
KIR2DL2	3803	killer cell immunoglobulin like receptor, two Ig domains and long cytoplasmic tail 2	CD158B1|CD158b|NKAT-6|NKAT6|p58.2	19	NaturalKiller_Cell_Cytotoxicity
KIR2DL3	3804	killer cell immunoglobulin like receptor, two Ig domains and long cytoplasmic tail 3	CD158B2|CD158b|GL183|KIR-023GB|KIR-K7b|KIR-K7c|KIR2DL|KIR2DS5|KIRCL23|NKAT|NKAT2|NKAT2A|NKAT2B|p58	19	NaturalKiller_Cell_Cytotoxicity
KIR2DL4	3805	killer cell immunoglobulin like receptor, two Ig domains and long cytoplasmic tail 4	CD158D|G9P|KIR-103AS|KIR-2DL4|KIR103|KIR103AS	19	NaturalKiller_Cell_Cytotoxicity
KIR2DL5A	57292	killer cell immunoglobulin like receptor, two Ig domains and long cytoplasmic tail 5A	CD158F|KIR2DL5|KIR2DL5.1|KIR2DL5.3	19	NaturalKiller_Cell_Cytotoxicity
KLRC1	3821	killer cell lectin like receptor C1	CD159A|NKG2|NKG2A	12	NaturalKiller_Cell_Cytotoxicity
KLRC2	3822	killer cell lectin like receptor C2	CD159c|NKG2-C|NKG2C	12	NaturalKiller_Cell_Cytotoxicity
KLRC3	3823	killer cell lectin like receptor C3	NKG2-E|NKG2E	12	NaturalKiller_Cell_Cytotoxicity
KLRD1	3824	killer cell lectin like receptor D1	CD94	12	NaturalKiller_Cell_Cytotoxicity
PTPN6	5777	protein tyrosine phosphatase non-receptor type 6	HCP|HCPH|HPTP1C|PTP-1C|SH-PTP1|SHP-1|SHP-1L|SHP1	12	NaturalKiller_Cell_Cytotoxicity
[truncated: 484 more rows]

## Sheet: Appendix 3
LCS ID	ID	Affy_GSM	Tissue Type	Predicted risk Metastasis Signature	Agilent_GSM	CGH_survival_group	Gender	Age	HBV viral status	ALT(>/<=50U/L)	Main Tumor Size (>/<=5 cm)	Multinodular	Cirrhosis	TNM staging	BCLC staging	CLIP staging	AFP (>/<=300ng/ml)	Survival status	Survival months	Recurr status	Recurr months
LCS_193A	03-195	GSM363205	Tumor	low			M	70	CC	low	small	N	N	I	0	0	high	0	58	0	58
LCS_094A	02-304	GSM363115	Tumor	low			M	74	CC	low	small	N	Y	I	A	0	low	0	66.6	0	66.6
LCS_085A	02-286	GSM362970	Tumor	low			M	39	CC	low	small	N	N	I	0	0	low	0	67.3	0	67.3
LCS_207A	03-228	GSM363354	Tumor	high			M	66	N	low	large	N	Y	I	A	1	high	1	10.4	1	10.4
LCS_272A	03-434	GSM363039	Tumor	low			M	54	N	low	large	N	Y	I	A	0	low	0	52.8	0	52.8
LCS_021A	03-077	GSM363209	Tumor	low			F	45	CC	low	small	N	Y	I	A	1	high	0	60.8	0	60.8
LCS_137A	02-448	GSM363344	Tumor	low			F	52	CC	low	small	N	Y	II	A	0	low	0	38.7	0	38.7
LCS_268A	03-419	GSM363271	Tumor	high			M	52	CC	low	large	N	Y	IIIC	C	0	low	0	28.7	0	28.7
LCS_046A	03-311	GSM363404	Tumor	low			M	46	CC	low	large	N	Y	IIIA	C	4	high	1	12	1	12
LCS_250A	03-342	GSM363217	Tumor	high			M	58	CC	low	small	Y	N	IIIC	C	1	low	0	54.5	0	54.5
LCS_211A	03-234	GSM363053	Tumor	low			F	57	CC	low	small	N	Y	I	A	0	low	0	57	0	57
LCS_048A	03-321	GSM363295	Tumor	low	GSM358056	G2	M	63	CC	low	large	N	Y	I	C	3	high	0	54.9	0	54.9
LCS_222A	03-262	GSM363272	Tumor	low			M	65	CC	low	large	Y	Y	II	A	2	high	0	56.3	0	56.3
LCS_047A	03-309	GSM363164	Tumor	low	GSM358055	G1	F	27	CC	low	small	N	N	I	A	1	high	0	55.2	0	55.2
LCS_095A	02-307	GSM362965	Tumor	high			M	57	CC	low	large	N	N	II	A	0	low	0	66.6	0	66.6
LCS_179A	03-138	GSM363126	Tumor	high			M	65	CC	low	large	N	Y	IIIB	A	1	high	0	59.5	1	59.5
LCS_210A	03-233	GSM363082	Tumor	low			M	64	CC	low	small	N	Y	II	0	0	low	0	57	0	57
LCS_143A	02-458	GSM363176	Tumor	low			F	65	CC	low	small	N	Y	I	A	0	low	0	50.7	0	50.7
LCS_033A	03-150	GSM363099	Tumor	high	GSM358045	G2	M	50	CC	low	large	Y	Y	III	B	2	high	1	30.9	1	30.9
LCS_056A	03-333	GSM363316	Tumor	low	GSM358062	G1	F	35	AVR-CC	low	small	N	Y	I	A	1	high	0	54.7	0	54.7
LCS_199A	03-218	GSM363178	Tumor	high			M	42	CC	low	small	N	N	II	A	0	low	0	57.3	1	41.6
LCS_116A	02-359	GSM363343	Tumor	low			F	30	CC	low	small	N	N	I	A	1	high	0	65.1	0	65.1
LCS_150A	03-017	GSM363033	Tumor	high			M	63	AVR-CC	low	small	N	Y	I	A	1	high	1	36.4	1	36
LCS_230A	03-274	GSM363055	Tumor	high			F	55	CC	low	large	N	Y	I	A	1	high	0	7.3	0	7.3
LCS_164A	03-061	GSM363100	Tumor	high			M	56	CC	low	large	N	Y	IIIB	C	4	high	1	3.4	1	1.5
LCS_182A	03-151	GSM363249	Tumor	high			F	60	CC	low	small	N	Y	II	A	1	high	0	59.2	0	59.2
LCS_333A	LCS-333	GSM363420	Tumor	high	GSM358083	G2	M	72	.	low	small	N	Y	.	.	.	high	1	7.3	1	0.2
LCS_254A	03-356	GSM362952	Tumor	low	GSM358082	G1	M	61	CC	low	small	N	Y	I	A	1	high	0	54.3	0	54.3
LCS_078A	02-269	GSM363130	Tumor	low			M	72	CC	low	large	N	Y	II	A	0	low	0	61.8	0	61.8
LCS_156A	03-042	GSM363149	Tumor	low			M	53	CC	low	large	N	N	I	A	0	low	0	14.4	0	14.4
LCS_341A	LCS-341	GSM363424	Tumor	low	GSM358085	G2	M	43	.	low	small	N	Y	.	.	.	low	0	63.8	0	63.8
LCS_106A	02-339	GSM363337	Tumor	high			F	53	CC	low	small	N	Y	I	A	1	high	0	65.5	0	65.5
LCS_274A	03-438	GSM363031	Tumor	low			M	58	CC	low	small	N	Y	II	A	0	low	0	52.8	1	20.8
LCS_075A	03-381	GSM363166	Tumor	low	GSM358079	G2	M	59	CC	low	large	N	Y	IIIB	A	1	high	0	53.8	0	53.8
LCS_152A	03-024	GSM363049	Tumor	high			M	45	AVR-CC	low	.	N	Y	I	A	0	high	0	62.4	0	62.4
LCS_159A	03-049	GSM363032	Tumor	high			M	52	CC	low	large	N	Y	IIIB	A	1	high	0	24.9	0	24.9
LCS_183A	03-162	GSM363072	Tumor	low			M	49	CC	low	small	N	N	I	A	0	low	0	10.4	0	10.4
LCS_415A	LCS-415	GSM363444	Tumor	high	GSM358098	G2	M	46	.	low	small	N	Y	.	.	.	low	1	7.3	1	5.3
LCS_066A	03-354	GSM363289	Tumor	low	GSM358072	G1	M	46	CC	low	small	N	Y	I	A	1	high	0	54.2	0	54.2
LCS_424A	LCS-424	GSM363446	Tumor	low	GSM358099	G1	M	50	.	low	large	N	Y	.	.	.	high	0	52.1	0	52.1
LCS_012A	03-196	GSM363296	Tumor	high	GSM358033	G2	F	52	AVR-CC	low	small	N	Y	II	A	2	high	1	27.5	1	27.5
LCS_206A	03-227	GSM363235	Tumor	high			M	41	CC	low	large	Y	Y	III	B	2	high	0	32.8	0	32.8
LCS_079A	02-271	GSM362958	Tumor	low			M	56	CC	low	large	N	Y	II	A	0	low	1	28.2	1	28.2
LCS_289A	03-457	GSM363366	Tumor	low			M	73	CC	low	large	N	Y	I	A	0	low	0	52.3	0	52.3
LCS_051A	03-292	GSM363311	Tumor	low	GSM358058	G2	M	77	CC	low	large	N	Y	II	A	0	low	0	19	0	19
LCS_180A	03-139	GSM363071	Tumor	low			M	35	CC	low	large	Y	Y	IIIB	C	3	high	1	13.8	1	13.8
LCS_266A	03-416	GSM363329	Tumor	low			M	56	AVR-CC	low	small	N	Y	I	A	0	low	0	53.2	0	53.2
LCS_044A	03-241	GSM363200	Tumor	low	GSM358053	G2	M	26	CC	low	small	N	Y	II	A	1	high	1	23.9	1	23.9
LCS_130A	02-429	GSM362984	Tumor	low			M	49	CC	low	small	N	Y	II	A	0	low	0	51.4	0	51.4
LCS_339A	LCS-339	GSM363422	Tumor	high	GSM358084	G2	M	67	.	low	small	N	Y	.	.	.	low	0	51.6	0	51.6
LCS_162A	03-057	GSM363037	Tumor	high			M	54	AVR-CC	low	small	N	Y	I	A	0	low	0	61.2	0	61.2
LCS_269A	03-424	GSM363362	Tumor	low			M	53	CC	low	small	N	Y	II	A	0	low	1	5.8	1	5.8
LCS_251A	03-343	GSM363357	Tumor	high			F	47	AVR-CC	low	large	N	Y	II	A	0	low	1	8.8	1	8.8
LCS_069A	03-364	GSM363080	Tumor	high	GSM358075	G2	M	49	CC	low	large	N	Y	IIIB	C	5	high	1	2.3	1	2.3
LCS_160A	03-054	GSM363125	Tumor	high			M	43	AVR-CC	low	large	N	Y	II	A	1	high	1	16.5	1	16.5
LCS_171A	03-102	GSM363106	Tumor	high			M	53	N	low	large	N	Y	IIIA	C	2	high	1	14.6	1	14.6
LCS_135A	02-445	GSM362988	Tumor	low			F	52	AVR-CC	low	small	N	Y	I	0	1	high	0	51.1	0	51.1
LCS_249A	03-336	GSM363107	Tumor	low			F	71	AVR-CC	low	small	N	Y	I	A	1	high	1	7	1	7
LCS_231A	03-277	GSM363355	Tumor	high			M	53	CC	low	small	N	Y	II	A	0	low	1	9.1	1	6.2
LCS_256A	03-374	GSM363087	Tumor	low			M	40	N	low	small	N	Y	I	A	1	high	0	54	1	18.5
LCS_228A	03-272	GSM363268	Tumor	high			M	56	AVR-CC	low	small	N	Y	I	A	1	high	0	56	0	56
LCS_177A	03-131	GSM363015	Tumor	high			M	39	CC	low	large	N	N	I	A	1	high	0	59.7	0	59.7
LCS_023A	03-082	GSM363014	Tumor	low	GSM358039	G1	M	61	CC	low	small	N	Y	I	A	0	low	0	60.7	1	32.7
LCS_273A	03-435	GSM363364	Tumor	low			M	49	CC	low	small	N	Y	I	A	0	low	1	27.1	1	10.2
LCS_014A	03-062	GSM363034	Tumor	low			F	30	CC	low	small	N	N	I	A	0	low	1	45.9	1	45.9
LCS_344A	LCS-344	GSM363428	Tumor	high	GSM358087	G2	M	76	.	low	large	N	Y	.	.	.	high	1	3.8	1	3.8
LCS_015A	03-071	GSM363078	Tumor	high	GSM358034	G1	M	47	CC	low	small	N	Y	IIIB	A	0	low	1	57.9	1	57.9
LCS_174A	03-112	GSM363202	Tumor	low			M	33	CC	low	small	N	Y	I	A	0	low	0	60	1	6.7
LCS_032A	03-148	GSM363332	Tumor	high			M	54	AVR-CC	low	large	N	Y	I	A	1	high	1	12.6	1	2.5
LCS_165A	03-073	GSM363313	Tumor	low			M	71	CC	low	large	N	Y	II	A	0	low	0	36.6	1	36.6
LCS_035A	03-186	GSM363017	Tumor	high			M	50	AVR-CC	low	large	Y	Y	IIIB	B	2	low	1	12.7	1	8.4
LCS_148A	03-012	GSM363294	Tumor	high			M	25	AVR-CC	low	small	Y	Y	II	A	2	high	0	62.6	0	62.6
LCS_167A	03-087	GSM363330	Tumor	high			M	50	CC	low	large	N	Y	I	A	0	low	1	12.6	1	12.6
LCS_343A	LCS-343	GSM363426	Tumor	high	GSM358086	G2	M	33	.	low	large	Y	Y	.	.	.	high	1	1.8	1	1.8
LCS_263A	03-404	GSM363360	Tumor	low			M	71	CC	low	small	N	Y	I	A	0	high	0	53.3	0	53.3
LCS_188A	03-180	GSM363008	Tumor	high			F	50	CC	low	small	Y	Y	II	B	1	low	0	58.4	1	23.6
LCS_253A	03-350	GSM363143	Tumor	high			F	48	CC	low	small	N	Y	II	0	0	low	1	32.6	1	32.6
LCS_426A	LCS-426	GSM363448	Tumor	low	GSM358100	G1	F	60	.	low	small	N	Y	.	.	.	low	0	51.7	0	51.7
LCS_134A	02-437	GSM363127	Tumor	high			M	55	CC	low	small	N	Y	II	A	1	high	1	22.2	1	14.6
LCS_245A	03-314	GSM363102	Tumor	low			M	49	CC	low	large	N	Y	II	A	0	low	1	37.9	1	37.9
LCS_090A	02-295	GSM363151	Tumor	low			F	70	CC	low	small	Y	Y	II	A	1	low	0	67.1	0	67.1
LCS_074A	03-398	GSM363124	Tumor	low			M	67	CC	low	small	N	Y	I	A	0	.	0	53.5	0	53.5
LCS_190A	03-187	GSM712542	Tumor	high			M	61	CC	low	small	N	Y	IIIA	C	2	high	1	7.5	1	4.4
LCS_031A	03-141	GSM363335	Tumor	low			M	45	CC	low	small	N	Y	I	A	0	low	0	59.4	0	59.4
LCS_142A	02-457	GSM363350	Tumor	high			M	43	CC	low	large	N	Y	I	A	1	high	0	62.9	0	62.9
LCS_197A	03-210	GSM363386	Tumor	high			M	61	CC	low	large	N	Y	IIIA	C	2	high	1	10	1	1.9
LCS_215A	03-243	GSM363207	Tumor	high			M	53	CC	low	large	N	Y	I	A	1	high	1	53.3	1	53.3
LCS_123A	02-384	GSM362986	Tumor	high			M	55	AVR-CC	low	small	N	Y	II	0	0	low	0	64.5	0	64.5
LCS_103A	02-325	GSM362972	Tumor	low			M	45	CC	low	small	N	Y	I	0	0	low	0	66	0	66
LCS_184A	03-164	GSM363186	Tumor	low			M	45	AVR-CC	low	small	N	Y	II	A	0	low	1	7.6	1	7.6
LCS_025A	03-101	GSM363288	Tumor	low	GSM358041	G2	M	56	CC	low	small	N	Y	I	A	1	high	0	60.3	1	35.2
LCS_140A	02-455	GSM363016	Tumor	low			M	44	AVR-CC	low	large	Y	Y	IIIA	B	1	low	0	2	0	2
LCS_109A	02-346	GSM363341	Tumor	high			M	32	CC	low	large	N	Y	II	A	1	high	0	65.4	0	65.4
LCS_236A	03-282	GSM363243	Tumor	low			M	69	CC	low	small	N	Y	I	A	1	low	0	55.8	0	55.8
LCS_259A	03-383	GSM363168	Tumor	low			M	51	CC	low	large	Y	Y	IIIA	B	1	low	0	53.8	0	53.8
LCS_209A	03-231	GSM363051	Tumor	high			M	43	CC	low	large	Y	Y	IIIA	B	2	high	0	20.6	0	20.6
LCS_213A	03-237	GSM363098	Tumor	high			M	60	AVR-CC	low	small	N	Y	II	0	1	high	0	56.9	1	21.3
LCS_208A	03-230	GSM363314	Tumor	low			F	48	AVR-CC	low	small	Y	N	II	A	2	high	0	57.1	0	57.1
LCS_264A	03-405	GSM363170	Tumor	low			M	59	CC	low	small	N	Y	I	0	0	low	0	53.3	0	53.3
LCS_132A	02-431	GSM363029	Tumor	high			M	48	CC	low	small	N	Y	I	A	0	low	0	51.3	0	51.3
LCS_039A	03-212	GSM362950	Tumor	high	GSM358050	G2	M	45	CC	low	small	N	Y	I	A	1	high	0	57.5	1	30.1
LCS_260A	03-387	GSM363298	Tumor	high			M	52	CC	low	small	N	N	I	A	1	high	0	53.6	1	40.1
LCS_117A	02-361	GSM363265	Tumor	high			M	41	CC	low	small	Y	Y	II	A	1	low	0	65.1	0	65.1
LCS_104A	02-335	GSM363038	Tumor	low			M	41	CC	low	small	N	Y	II	A	0	low	1	15.1	1	5.8
LCS_247A	03-316	GSM363309	Tumor	high			M	34	CC	low	small	N	Y	II	0	0	low	1	53	1	53
LCS_061A	03-361	GSM363104	Tumor	low	GSM358067	G2	M	59	CC	low	small	N	Y	I	A	0	low	1	35.9	1	29.9
LCS_216A	03-244	GSM363393	Tumor	high			M	46	AVR-CC	low	small	Y	Y	IIIA	C	3	high	1	4	1	4
LCS_120A	02-370	GSM363011	Tumor	high			M	57	CC	low	small	Y	Y	II	B	2	high	1	17.6	1	9.1
LCS_034A	03-149	GSM363180	Tumor	low	GSM358046	G2	M	52	CC	low	large	Y	Y	IIIA	B	2	high	1	47.1	1	3.2
LCS_237A	03-284	GSM363048	Tumor	low			M	50	AVR-CC	low	large	Y	Y	IIIA	B	2	high	1	20.3	1	20.3
LCS_275A	03-439	GSM363077	Tumor	low			M	40	CC	low	small	N	Y	I	0	1	high	0	52.7	0	52.7
LCS_279A	03-450	GSM363144	Tumor	high			M	72	N	low	small	N	Y	I	A	0	low	0	51.1	0	51.1
LCS_016A	03-064	GSM363336	Tumor	low	GSM358035	G2	M	63	CC	low	small	N	Y	I	A	0	low	1	8	1	8
LCS_401A	LCS-401	GSM363438	Tumor	high	GSM358095	G2	M	55	.	low	small	N	Y	.	.	.	low	0	56.6	0	56.6
LCS_153A	03-025	GSM363073	Tumor	high			M	41	CC	low	small	N	Y	II	A	1	high	1	26.5	1	21.8
LCS_099A	02-315	GSM362977	Tumor	low			M	41	CC	low	large	N	Y	I	A	0	low	0	66.3	0	66.3
LCS_286A	03-422	GSM363012	Tumor	low			M	61	CC	low	large	N	Y	I	A	0	low	1	4.5	1	4.5
LCS_240A	03-291	GSM363328	Tumor	low			M	63	AVR-CC	low	large	N	Y	I	A	0	high	1	12	1	12
LCS_084A	02-285	GSM363215	Tumor	low			M	48	CC	low	small	N	Y	I	0	1	high	0	18.6	0	18.6
LCS_238A	03-285	GSM363400	Tumor	low			M	58	CC	low	small	N	Y	II	A	0	low	0	55.6	1	19.1
LCS_072A	03-375	GSM363358	Tumor	low	GSM358077	G1	M	56	CC	low	small	N	Y	II	A	0	low	0	53.9	1	9.4
LCS_201A	03-220	GSM363391	Tumor	low			M	55	CC	low	small	N	Y	II	0	0	low	0	57.3	1	21.5
LCS_050A	03-319	GSM363333	Tumor	high			M	48	CC	low	large	N	Y	II	A	1	high	1	13.5	1	13.5
LCS_265A	03-407	GSM363083	Tumor	high			M	45	AVR-CC	low	small	N	N	I	0	0	low	0	53.3	0	53.3
LCS_011A	02-461	GSM363218	Tumor	high			M	48	CC	low	large	N	Y	IIIB	A	3	high	1	15.2	1	3.9
LCS_169A	03-093	GSM363086	Tumor	low			M	44	AVR-CC	low	small	Y	Y	II	A	2	high	0	60.5	0	60.5
LCS_100A	02-318	GSM363267	Tumor	low			M	54	CC	low	small	Y	Y	II	A	1	low	1	47.9	1	13.4
LCS_136A	02-447	GSM362994	Tumor	low			M	49	CC	low	small	N	Y	II	A	1	high	0	54.8	1	54.8
LCS_194A	03-199	GSM363224	Tumor	low			M	70	CC	low	small	N	Y	I	A	1	high	0	57.9	1	13.1
LCS_054A	03-322	GSM363269	Tumor	low	GSM358060	G2	M	55	AVR-CC	low	small	N	Y	I	A	0	low	1	52.7	1	12.4
LCS_126A	02-415	GSM363297	Tumor	high			F	58	.	low	large	N	Y	IIIB	A	1	high	0	3	0	3
LCS_278A	03-444	GSM363182	Tumor	low			M	50	CC	low	small	N	Y	I	A	0	low	0	52.7	0	52.7
LCS_045A	03-306	GSM363109	Tumor	high	GSM358054	G2	M	50	CC	low	small	N	Y	II	A	0	low	0	55.2	0	55.2
LCS_347A	LCS-347	GSM363432	Tumor	low	GSM358089	G1	M	41	.	low	large	N	Y	.	.	.	low	1	34.4	1	29.1
LCS_073A	03-384	GSM363054	Tumor	high	GSM358078	G1	M	51	CC	low	large	N	Y	II	A	0	low	0	53.8	0	53.8
LCS_018A	03-051	GSM363075	Tumor	low			F	54	CC	low	large	N	Y	IIIB	C	1	low	1	18	1	18
LCS_224A	03-265	GSM363129	Tumor	high			M	34	CC	low	large	Y	Y	IIIA	C	3	high	1	3.5	1	3.2
LCS_223A	03-263	GSM363101	Tumor	high			M	50	CC	low	small	N	Y	I	A	1	high	0	56.3	0	56.3
LCS_161A	03-055	GSM363378	Tumor	high			M	47	AVR-CC	low	small	N	Y	I	A	0	low	1	31.9	1	13.3
LCS_195A	03-200	GSM363232	Tumor	low			M	49	AVR-CC	low	small	N	N	II	A	0	low	0	57.9	1	30.7
LCS_127A	02-423	GSM362993	Tumor	low			M	50	CC	low	small	N	Y	I	A	1	high	0	3.8	1	3.8
LCS_282A	03-456	GSM363150	Tumor	high			M	68	CC	low	large	N	Y	II	A	1	high	1	3.3	1	3.3
LCS_093A	02-302	GSM363142	Tumor	low			M	28	CC	high	small	Y	Y	II	B	2	high	1	46.1	1	46.1
LCS_086A	02-287	GSM363013	Tumor	high			M	58	CC	high	small	N	Y	II	A	1	high	1	7.7	1	7.7
LCS_028A	03-121	GSM363331	Tumor	low	GSM358043	G2	F	54	AVR-CC	high	large	N	Y	I	A	1	high	1	36.5	1	28.4
LCS_009A	02-409	GSM363128	Tumor	high	GSM358032	G2	M	36	AVR-CC	high	small	N	Y	II	A	0	low	1	30.1	1	10
LCS_110A	02-347	GSM363315	Tumor	low			M	43	CC	high	small	N	Y	II	A	1	high	0	65.4	0	65.4
LCS_406A	LCS-406	GSM363442	Tumor	high	GSM358097	G2	M	42	.	high	small	Y	Y	.	.	.	high	1	4.6	1	1.3
LCS_172A	03-105	GSM363384	Tumor	high			M	43	AVR-CC	high	small	N	Y	II	A	0	low	1	51.6	1	51.6
LCS_291A	AN	GSM363147	Tumor	high			M	44	AVR-CC	high	small	Y	Y	II	B	1	low	1	28.7	1	28.7
LCS_290A	03-469	GSM363368	Tumor	low			M	66	.	high	small	N	Y	.	.	.	high	1	15.4	1	11
LCS_005A	02-407	GSM362947	Tumor	low	GSM358029	G1	M	67	CC	high	large	Y	Y	IIIA	B	1	low	1	59.2	1	50
LCS_234A	03-280	GSM363081	Tumor	high			M	34	CC	high	large	N	Y	IIIA	C	1	low	1	5.2	1	0.1
LCS_065A	03-363	GSM363052	Tumor	high	GSM358071	G2	M	46	CC	high	large	Y	Y	IIIA	C	2	low	1	14.3	1	14.3
LCS_102A	02-323	GSM362966	Tumor	low			M	58	AVR-CC	high	small	N	Y	I	A	0	low	0	66.1	0	66.1
LCS_010A	02-424	GSM363169	Tumor	high			M	45	AVR-CC	high	large	Y	Y	IIIA	B	2	high	0	39.4	0	39.4
LCS_040A	03-215	GSM363085	Tumor	high			M	49	CC	high	large	Y	Y	IIIA	B	2	high	1	54.8	1	46.3
LCS_200A	03-219	GSM363388	Tumor	high			F	58	CC	high	small	N	Y	I	0	0	low	0	57.3	1	11.6
LCS_043A	03-208	GSM363196	Tumor	low			M	42	CC	high	small	N	Y	I	A	0	low	0	57.7	1	51.1
LCS_019A	03-050	GSM362948	Tumor	low	GSM358036	G2	M	37	AVR-CC	high	small	Y	Y	II	A	1	low	0	61.4	1	8.8
LCS_267A	03-418	GSM363266	Tumor	low			M	35	CC	high	small	N	Y	IIIB	C	1	low	1	2.5	1	1.5
LCS_147A	02-466	GSM363326	Tumor	high			M	37	CC	high	small	N	Y	I	A	2	high	1	37.2	0	37.2
LCS_261A	03-394	GSM363230	Tumor	low			M	40	CC	high	large	N	Y	II	A	0	low	0	4.8	0	4.8
LCS_036A	03-214	GSM363237	Tumor	high	GSM358047	G2	M	69	CC	high	large	N	Y	I	A	1	high	0	57.5	1	4.7
LCS_166A	03-081	GSM363204	Tumor	high			M	53	CC	high	large	N	Y	IIIA	C	2	high	1	14.1	1	8.4
LCS_125A	02-396	GSM362992	Tumor	low			F	41	CC	high	large	N	Y	I	A	1	.	0	64.3	0	64.3
LCS_277A	03-443	GSM363264	Tumor	low			M	43	CC	high	large	Y	Y	III	B	1	low	1	17.8	1	17.8
LCS_243A	03-303	GSM363312	Tumor	low			F	53	CC	high	small	N	Y	II	A	0	low	0	55.3	0	55.3
LCS_057A	03-326	GSM363123	Tumor	low	GSM358063	G1	M	48	AVR-CC	high	large	N	Y	II	A	0	low	0	42.7	0	42.7
LCS_038A	03-213	GSM363245	Tumor	high	GSM358049	G2	M	47	CC	high	large	Y	Y	IIIA	C	3	high	0	57.5	0	57.5
LCS_284A	03-467	GSM363192	Tumor	low			M	50	CC	high	small	N	Y	I	0	0	low	0	52.2	0	52.2
LCS_121A	02-375	GSM363291	Tumor	low			M	54	CC	high	small	N	Y	I	A	0	low	1	50.1	1	43.2
LCS_192A	03-192	GSM363273	Tumor	low			M	56	CC	high	small	N	Y	I	A	0	low	0	58	0	58
LCS_281A	03-453	GSM363148	Tumor	high			M	64	CC	high	small	N	Y	II	A	2	high	0	52.4	1	11.8
LCS_189A	03-182	GSM363263	Tumor	high			M	39	AVR-CC	high	large	N	Y	IIIA	C	2	high	1	3	1	3
LCS_105A	02-337	GSM362978	Tumor	low			M	61	AVR-CC	high	small	N	Y	I	A	1	low	1	28.8	1	28.8
LCS_262A	03-397	GSM363056	Tumor	high			F	59	AVR-CC	high	small	Y	Y	II	B	2	high	1	19.2	1	19.2
LCS_088A	02-290	GSM363310	Tumor	high			M	41	AVR-CC	high	small	N	Y	II	A	0	low	1	23.5	1	23.5
LCS_175A	03-125	GSM363275	Tumor	low			F	67	CC	high	small	Y	Y	IIIB	A	1	low	0	59.8	0	59.8
LCS_196A	03-205	GSM363352	Tumor	high	GSM358081	G2	M	51	CC	high	small	N	Y	II	A	1	high	1	16.2	1	5.1
LCS_157A	03-043	GSM363293	Tumor	low			M	54	CC	high	small	N	Y	I	A	0	low	0	61.5	1	27.9
LCS_027A	03-119	GSM363292	Tumor	high	GSM358042	G2	M	53	CC	high	small	N	Y	I	A	0	low	0	59.9	0	59.9
LCS_129A	02-428	GSM363211	Tumor	high			M	61	CC	high	large	Y	Y	IIIA	C	3	high	1	8.9	1	8.9
LCS_068A	03-369	GSM362954	Tumor	high	GSM358074	G2	M	40	CC	high	small	N	Y	I	A	0	low	0	5.5	1	1.4
LCS_212A	03-235	GSM363070	Tumor	high			M	50	.	high	large	N	Y	.	.	.	high	0	57	0	57
LCS_107A	02-344	GSM363339	Tumor	high			F	49	AVR-CC	high	small	N	Y	II	0	1	high	0	65.4	0	65.4
LCS_063A	03-346	GSM363270	Tumor	low	GSM358069	G2	M	58	CC	high	small	Y	Y	II	B	1	low	1	21.3	1	21.3
LCS_097A	02-313	GSM363371	Tumor	low			F	69	CC	high	small	N	Y	I	A	0	low	0	66.3	0	66.3
LCS_185A	03-165	GSM363009	Tumor	high			M	50	CC	high	large	N	Y	II	A	1	high	0	58.9	0	58.9
LCS_122A	02-380	GSM362982	Tumor	high			M	39	CC	high	small	N	Y	I	A	0	low	0	64.6	0	64.6
LCS_203A	03-223	GSM363188	Tumor	low			M	35	AVR-CC	high	small	N	Y	II	A	0	low	0	57.3	1	46.3
LCS_002A	02-395	GSM363251	Tumor	low	GSM358026	G2	M	47	CC	high	small	Y	Y	IIIA	C	2	low	1	19.6	1	19.6
LCS_144A	02-459	GSM363057	Tumor	high			M	63	CC	high	small	Y	Y	II	A	1	low	1	60.5	1	22.8
LCS_205A	03-226	GSM363030	Tumor	high			M	58	CC	high	small	N	Y	IIIA	A	2	high	1	4.5	1	4.5
LCS_022A	03-099	GSM363274	Tumor	high	GSM358038	G2	M	53	CC	high	small	Y	Y	II	B	2	high	1	26.9	1	26.9
LCS_049A	03-317	GSM363146	Tumor	high	GSM358057	G2	M	50	CC	high	large	Y	Y	IIIA	C	2	low	0	54.9	0	54.9
LCS_004A	02-404	GSM362983	Tumor	low	GSM358028	G1	M	32	CC	high	small	N	Y	I	A	1	high	0	64.2	0	64.2
LCS_219A	03-255	GSM363222	Tumor	low			M	59	AVR-CC	high	small	N	Y	I	A	0	low	0	48.4	1	49.1
LCS_042A	03-206	GSM363074	Tumor	high	GSM358052	G1	M	41	CC	high	small	N	Y	II	A	0	low	0	57.7	0	57.7
LCS_400A	LCS-400	GSM363436	Tumor	high	GSM358094	G1	M	48	.	high	large	N	Y	.	.	.	high	1	3.8	1	0.8
LCS_248A	03-334	GSM363290	Tumor	high			F	63	CC	high	small	N	Y	I	0	0	low	0	54.7	0	54.7
LCS_007A	02-421	GSM362987	Tumor	low	GSM358031	G2	M	60	AVR-CC	high	small	N	Y	II	A	0	low	0	60.4	1	57.7
LCS_227A	03-270	GSM363035	Tumor	low			M	40	CC	high	large	N	Y	I	A	0	low	0	56.1	1	24.6
LCS_283A	03-460	GSM363036	Tumor	low			M	65	CC	high	small	N	Y	II	A	1	low	1	32.7	1	4.6
LCS_118A	02-363	GSM363079	Tumor	high			M	53	CC	high	large	N	Y	IIIA	C	2	high	1	7.8	1	5.2
LCS_146A	02-462	GSM363317	Tumor	high			M	58	CC	high	small	N	Y	I	0	1	high	0	62.8	1	8
LCS_163A	03-058	GSM363172	Tumor	high			M	67	CC	high	small	N	Y	II	A	0	low	1	6.7	1	6.7
LCS_149A	03-015	GSM363084	Tumor	low			M	67	CC	high	large	N	Y	I	A	0	low	0	62.6	1	48
LCS_145A	02-460	GSM363239	Tumor	high			M	54	AVR-CC	high	small	Y	Y	II	A	1	low	1	42.2	1	6.8
LCS_131A	02-430	GSM363121	Tumor	high			M	39	CC	high	small	Y	Y	IIIC	C	3	high	0	51.2	0	51.2
LCS_020A	03-070	GSM363108	Tumor	low	GSM358037	G1	M	49	CC	high	large	N	Y	II	A	0	low	0	48.8	0	48.8
LCS_151A	03-023	GSM363152	Tumor	low			M	39	CC	high	large	Y	Y	IIIA	C	4	high	1	8.3	1	8.3
LCS_191A	03-188	GSM363105	Tumor	high			M	36	AVR-CC	high	small	N	Y	II	A	1	low	0	9.5	1	9.5
LCS_173A	03-108	GSM363327	Tumor	low			M	52	AVR-CC	high	small	N	Y	I	A	0	low	0	60.1	0	60.1
LCS_108A	02-345	GSM363194	Tumor	high			M	44	AVR-CC	high	small	Y	Y	II	B	2	high	0	4.5	0	4.5
LCS_138A	02-452	GSM363346	Tumor	low			M	51	AVR-CC	high	large	N	Y	IIIB	A	0	low	1	14.3	1	7.3
LCS_403A	LCS-403	GSM363440	Tumor	high	GSM358096	G2	M	73	.	high	large	Y	N	.	.	.	high	0	55.5	1	20
LCS_089A	02-291	GSM363174	Tumor	high			M	48	CC	high	small	Y	Y	II	A	2	high	0	67.1	0	67.1
LCS_091A	02-298	GSM362976	Tumor	low			M	50	CC	high	small	N	Y	I	A	0	low	0	67	1	51.1
LCS_178A	03-133	GSM363190	Tumor	high			M	41	AVR-CC	high	small	N	Y	II	A	1	low	0	4.8	1	2.7
LCS_024A	03-088	GSM363069	Tumor	high	GSM358040	G2	M	34	CC	high	large	N	Y	IIIA	C	2	high	1	13.6	1	1.7
LCS_270A	03-425	GSM363247	Tumor	low			M	44	CC	high	small	N	N	I	A	0	low	0	52.9	0	52.9
LCS_062A	03-345	GSM363076	Tumor	high	GSM358068	G2	M	35	CC	high	large	Y	Y	IIIB	C	3	high	1	23	1	23
LCS_158A	03-047	GSM363376	Tumor	low			M	62	CC	high	small	N	Y	I	0	0	low	0	61.5	0	61.5
LCS_092A	02-301	GSM362959	Tumor	high			M	45	AVR-CC	high	small	N	Y	I	A	1	high	1	9.5	1	9.5
LCS_170A	03-098	GSM363226	Tumor	low			M	54	AVR-CC	high	large	N	Y	IIIC	C	0	low	0	60.4	1	19.4
LCS_154A	03-033	GSM363010	Tumor	high			M	47	CC	high	large	N	Y	I	A	1	.	0	62	0	62
LCS_071A	03-370	GSM363220	Tumor	high	GSM358076	G2	M	59	AVR-CC	high	large	Y	Y	IIIA	B	2	high	0	54.2	1	29.9
LCS_083A	02-284	GSM362964	Tumor	low			M	50	CC	high	small	N	Y	I	A	0	low	0	67.4	0	67.4
LCS_076A	03-464	GSM362956	Tumor	high	GSM358080	G2	M	33	AVR-CC	high	large	Y	Y	IIIA	B	1	.	1	13.3	1	13.3
LCS_139A	02-454	GSM363348	Tumor	high			M	41	CC	high	small	N	Y	I	A	0	low	0	14.3	1	4.2
LCS_198A	03-211	GSM363213	Tumor	low			M	50	N	high	large	N	N	II	C	0	low	0	57.6	1	2.9
LCS_041A	03-197	GSM363198	Tumor	high	GSM358051	G2	M	41	AVR-CC	high	small	N	Y	I	A	0	low	0	57.9	0	57.9
LCS_119A	02-366	GSM363184	Tumor	high			M	34	AVR-CC	high	large	Y	Y	IIIA	B	1	low	0	16.3	0	16.3
LCS_101A	02-321	GSM362960	Tumor	high			M	21	CC	high	small	N	Y	II	A	1	high	0	66.1	0	66.1
LCS_008A	02-416	GSM363145	Tumor	high			M	43	CC	high	small	N	N	I	A	0	low	1	33	1	26.4
LCS_067A	03-365	GSM363050	Tumor	low	GSM358073	G1	M	32	AVR-CC	high	small	Y	Y	II	B	2	high	0	54.2	1	2.8
LCS_029A	03-114	GSM362949	Tumor	high	GSM358044	G2	M	37	.	high	small	Y	Y	.	.	.	low	1	18.2	1	18.2
LCS_346A	LCS-346	GSM363430	Tumor	high	GSM358088	G2	M	47	.	high	small	N	Y	.	.	.	high	1	3.7	1	3.7
LCS_064A	03-360	GSM363241	Tumor	low	GSM358070	G1	M	55	CC	high	large	N	Y	I	A	1	high	0	54.2	0	54.2
LCS_241A	03-295	GSM363122	Tumor	low			M	49	AVR-CC	high	small	N	Y	I	A	0	low	0	55.4	0	55.4
LCS_096A	02-309	GSM362971	Tumor	low			M	52	AVR-CC	high	small	N	Y	I	A	2	high	1	48.1	1	40.4
LCS_204A	03-225	GSM363228	Tumor
LCS_285A	03-468	GSM363334	Tumor
LCS_393A	LCS-393	GSM363434	Tumor		GSM358093	G2
X02_342A	02-342	GSM712532	Tumor
X02_362A	02-362	GSM712534	Tumor
Normal1	Normal1	GSM363450	Normal
Normal2	Normal2	GSM363451	Normal
LCS_003B	02-387	GSM712536	Non-Tumor
LCS_004B	02-404	GSM362985	Non-Tumor
LCS_006B	02-402	GSM712537	Non-Tumor
LCS_007B	02-421	GSM362990	Non-Tumor
LCS_008B	02-416	GSM363155	Non-Tumor
LCS_009B	02-409	GSM363138	Non-Tumor
LCS_011B	02-461	GSM363221	Non-Tumor
LCS_012B	03-196	GSM363307	Non-Tumor
LCS_014B	03-062	GSM363381	Non-Tumor
LCS_015B	03-071	GSM363088	Non-Tumor
LCS_016B	03-064	GSM363262	Non-Tumor
LCS_018B	03-051	GSM363006	Non-Tumor
LCS_020B	03-070	GSM363119	Non-Tumor
LCS_021B	03-077	GSM363210	Non-Tumor
LCS_022B	03-099	GSM363286	Non-Tumor
LCS_023B	03-082	GSM363025	Non-Tumor
LCS_024B	03-088	GSM363000	Non-Tumor
LCS_025B	03-101	GSM363300	Non-Tumor
LCS_026B	03-116	GSM712538	Non-Tumor
LCS_027B	03-119	GSM363303	Non-Tumor
LCS_028B	03-121	GSM363257	Non-Tumor
LCS_031B	03-141	GSM363261	Non-Tumor
LCS_032B	03-148	GSM363258	Non-Tumor
LCS_033B	03-150	GSM363111	Non-Tumor
LCS_034B	03-149	GSM363181	Non-Tumor
LCS_035B	03-186	GSM363027	Non-Tumor
LCS_036B	03-214	GSM363287	Non-Tumor
LCS_038B	03-213	GSM363246	Non-Tumor
LCS_039B	03-212	GSM362951	Non-Tumor
LCS_040B	03-215	GSM363096	Non-Tumor
LCS_041B	03-197	GSM363199	Non-Tumor
LCS_042B	03-206	GSM363005	Non-Tumor
LCS_043B	03-208	GSM363197	Non-Tumor
LCS_044B	03-241	GSM363201	Non-Tumor
LCS_045B	03-306	GSM363120	Non-Tumor
LCS_046B	03-311	GSM363045	Non-Tumor
LCS_047B	03-309	GSM363165	Non-Tumor
LCS_048B	03-321	GSM363306	Non-Tumor
LCS_049B	03-317	GSM363157	Non-Tumor
LCS_050B	03-319	GSM363259	Non-Tumor
LCS_051B	03-292	GSM363319	Non-Tumor
LCS_054B	03-322	GSM363281	Non-Tumor
LCS_056B	03-333	GSM363324	Non-Tumor
LCS_057B	03-326	GSM363133	Non-Tumor
LCS_061B	03-361	GSM363159	Non-Tumor
LCS_062B	03-345	GSM363007	Non-Tumor
LCS_063B	03-346	GSM363282	Non-Tumor
LCS_064B	03-360	GSM363242	Non-Tumor
LCS_065B	03-363	GSM363063	Non-Tumor
LCS_066B	03-354	GSM363301	Non-Tumor
LCS_067B	03-365	GSM363061	Non-Tumor
LCS_068B	03-369	GSM362955	Non-Tumor
LCS_069B	03-364	GSM363091	Non-Tumor
LCS_071B	03-370	GSM363231	Non-Tumor
LCS_072B	03-375	GSM363359	Non-Tumor
LCS_073B	03-384	GSM363065	Non-Tumor
LCS_074B	03-398	GSM363134	Non-Tumor
LCS_075B	03-381	GSM363167	Non-Tumor
LCS_076B	03-464	GSM362957	Non-Tumor
LCS_078B	02-269	GSM363141	Non-Tumor
LCS_079B	02-271	GSM362961	Non-Tumor
LCS_083B	02-284	GSM362967	Non-Tumor
LCS_084B	02-285	GSM363216	Non-Tumor
LCS_085B	02-286	GSM362973	Non-Tumor
LCS_086B	02-287	GSM363024	Non-Tumor
LCS_089B	02-291	GSM363175	Non-Tumor
LCS_090B	02-295	GSM363162	Non-Tumor
LCS_091B	02-298	GSM362979	Non-Tumor
LCS_092B	02-301	GSM362962	Non-Tumor
LCS_093B	02-302	GSM363370	Non-Tumor
LCS_094B	02-304	GSM363114	Non-Tumor
LCS_095B	02-307	GSM362968	Non-Tumor
LCS_096B	02-309	GSM362974	Non-Tumor
LCS_097B	02-313	GSM363372	Non-Tumor
LCS_099B	02-315	GSM362980	Non-Tumor
LCS_100B	02-318	GSM363279	Non-Tumor
LCS_101B	02-321	GSM362963	Non-Tumor
LCS_102B	02-323	GSM362969	Non-Tumor
LCS_103B	02-325	GSM362975	Non-Tumor
LCS_104B	02-335	GSM363373	Non-Tumor
LCS_105B	02-337	GSM362981	Non-Tumor
LCS_106B	02-339	GSM363338	Non-Tumor
LCS_107B	02-344	GSM363340	Non-Tumor
LCS_108B	02-345	GSM363219	Non-Tumor
LCS_109B	02-346	GSM363342	Non-Tumor
LCS_110B	02-347	GSM363323	Non-Tumor
LCS_117B	02-361	GSM363277	Non-Tumor
LCS_118B	02-363	GSM363090	Non-Tumor
LCS_119B	02-366	GSM363185	Non-Tumor
LCS_120B	02-370	GSM363021	Non-Tumor
LCS_121B	02-375	GSM363302	Non-Tumor
LCS_122B	02-380	GSM362998	Non-Tumor
LCS_123B	02-384	GSM362989	Non-Tumor
LCS_125B	02-396	GSM362995	Non-Tumor
LCS_127B	02-423	GSM362996	Non-Tumor
LCS_128B	02-427	GSM712539	Non-Tumor
LCS_129B	02-428	GSM363212	Non-Tumor
LCS_130B	02-429	GSM362999	Non-Tumor
LCS_131B	02-430	GSM363131	Non-Tumor
LCS_132B	02-431	GSM363040	Non-Tumor
LCS_134B	02-437	GSM363137	Non-Tumor
LCS_135B	02-445	GSM362991	Non-Tumor
LCS_136B	02-447	GSM362997	Non-Tumor
LCS_137B	02-448	GSM363345	Non-Tumor
LCS_138B	02-452	GSM363347	Non-Tumor
LCS_139B	02-454	GSM363349	Non-Tumor
LCS_140B	02-455	GSM363374	Non-Tumor
LCS_142B	02-457	GSM363351	Non-Tumor
LCS_143B	02-458	GSM363177	Non-Tumor
LCS_144B	02-459	GSM363068	Non-Tumor
LCS_145B	02-460	GSM363240	Non-Tumor
LCS_146B	02-462	GSM363325	Non-Tumor
LCS_147B	02-466	GSM363139	Non-Tumor
LCS_148B	03-012	GSM363305	Non-Tumor
LCS_149B	03-015	GSM363095	Non-Tumor
LCS_150B	03-017	GSM363375	Non-Tumor
LCS_151B	03-023	GSM363163	Non-Tumor
LCS_152B	03-024	GSM363060	Non-Tumor
LCS_153B	03-025	GSM363004	Non-Tumor
LCS_154B	03-033	GSM363020	Non-Tumor
LCS_156B	03-042	GSM363160	Non-Tumor
LCS_157B	03-043	GSM363304	Non-Tumor
LCS_158B	03-047	GSM363058	Non-Tumor
LCS_159B	03-049	GSM363043	Non-Tumor
LCS_160B	03-054	GSM363135	Non-Tumor
LCS_161B	03-055	GSM363238	Non-Tumor
LCS_162B	03-057	GSM363380	Non-Tumor
LCS_163B	03-058	GSM363173	Non-Tumor
LCS_164B	03-061	GSM363112	Non-Tumor
LCS_165B	03-073	GSM363321	Non-Tumor
LCS_166B	03-081	GSM363382	Non-Tumor
LCS_167B	03-087	GSM363256	Non-Tumor
LCS_168B	03-089	GSM712540	Non-Tumor
LCS_169B	03-093	GSM363097	Non-Tumor
LCS_170B	03-098	GSM363227	Non-Tumor
LCS_171B	03-102	GSM363117	Non-Tumor
LCS_172B	03-105	GSM363156	Non-Tumor
LCS_173B	03-108	GSM363253	Non-Tumor
LCS_174B	03-112	GSM363203	Non-Tumor
LCS_177B	03-131	GSM363026	Non-Tumor
LCS_178B	03-133	GSM363191	Non-Tumor
LCS_179B	03-138	GSM363136	Non-Tumor
LCS_180B	03-139	GSM363002	Non-Tumor
LCS_181B	03-147	GSM712541	Non-Tumor
LCS_182B	03-151	GSM363250	Non-Tumor
LCS_183B	03-162	GSM363003	Non-Tumor
LCS_184B	03-164	GSM363187	Non-Tumor
LCS_185B	03-165	GSM363019	Non-Tumor
LCS_188B	03-180	GSM363018	Non-Tumor
LCS_190B	03-187	GSM363089	Non-Tumor
LCS_191B	03-188	GSM363116	Non-Tumor
LCS_192B	03-192	GSM363285	Non-Tumor
LCS_193B	03-195	GSM363206	Non-Tumor
LCS_194B	03-199	GSM363225	Non-Tumor
LCS_195B	03-200	GSM363233	Non-Tumor
LCS_196B	03-205	GSM363353	Non-Tumor
LCS_197B	03-210	GSM363252	Non-Tumor
LCS_198B	03-211	GSM363214	Non-Tumor
LCS_199B	03-218	GSM363179	Non-Tumor
LCS_200B	03-219	GSM363234	Non-Tumor
LCS_201B	03-220	GSM363132	Non-Tumor
LCS_203B	03-223	GSM363189	Non-Tumor
LCS_204B	03-225	GSM363229	Non-Tumor
LCS_205B	03-226	GSM363041	Non-Tumor
LCS_206B	03-227	GSM363236	Non-Tumor
LCS_208B	03-230	GSM363322	Non-Tumor
LCS_209B	03-231	GSM363062	Non-Tumor
LCS_210B	03-233	GSM363093	Non-Tumor
LCS_211B	03-234	GSM363064	Non-Tumor
LCS_212B	03-235	GSM363001	Non-Tumor
LCS_213B	03-237	GSM363110	Non-Tumor
LCS_215B	03-243	GSM363208	Non-Tumor
LCS_216B	03-244	GSM363397	Non-Tumor
LCS_219B	03-255	GSM363223	Non-Tumor
LCS_222B	03-262	GSM363284	Non-Tumor
LCS_223B	03-263	GSM363299	Non-Tumor
LCS_224B	03-265	GSM363140	Non-Tumor
LCS_227B	03-270	GSM363044	Non-Tumor
LCS_228B	03-272	GSM363280	Non-Tumor
LCS_230B	03-274	GSM363066	Non-Tumor
LCS_231B	03-277	GSM363356	Non-Tumor
LCS_234B	03-280	GSM363092	Non-Tumor
LCS_236B	03-282	GSM363244	Non-Tumor
LCS_237B	03-284	GSM363059	Non-Tumor
LCS_238B	03-285	GSM363023	Non-Tumor
LCS_240B	03-291	GSM363254	Non-Tumor
LCS_241B	03-295	GSM363402	Non-Tumor
LCS_243B	03-303	GSM363320	Non-Tumor
LCS_245B	03-314	GSM363113	Non-Tumor
LCS_247B	03-316	GSM363318	Non-Tumor
LCS_248B	03-334	GSM363407	Non-Tumor
LCS_249B	03-336	GSM363118	Non-Tumor
LCS_253B	03-350	GSM363153	Non-Tumor
LCS_254B	03-356	GSM362953	Non-Tumor
LCS_259B	03-383	GSM363417	Non-Tumor
LCS_260B	03-387	GSM363308	Non-Tumor
LCS_261B	03-394	GSM363195	Non-Tumor
LCS_262B	03-397	GSM363067	Non-Tumor
LCS_263B	03-404	GSM363361	Non-Tumor
LCS_264B	03-405	GSM363171	Non-Tumor
LCS_265B	03-407	GSM363094	Non-Tumor
LCS_266B	03-416	GSM363255	Non-Tumor
LCS_267B	03-418	GSM363278	Non-Tumor
LCS_268B	03-419	GSM363283	Non-Tumor
LCS_269B	03-424	GSM363363	Non-Tumor
LCS_270B	03-425	GSM363248	Non-Tumor
LCS_272B	03-434	GSM363047	Non-Tumor
LCS_273B	03-435	GSM363365	Non-Tumor
LCS_274B	03-438	GSM363042	Non-Tumor
LCS_275B	03-439	GSM363028	Non-Tumor
LCS_277B	03-443	GSM363276	Non-Tumor
LCS_278B	03-444	GSM363183	Non-Tumor
LCS_279B	03-450	GSM363154	Non-Tumor
LCS_281B	03-453	GSM363103	Non-Tumor
LCS_282B	03-456	GSM363161	Non-Tumor
LCS_283B	03-460	GSM363046	Non-Tumor
LCS_284B	03-467	GSM363193	Non-Tumor
LCS_285B	03-468	GSM363260	Non-Tumor
LCS_286B	03-422	GSM363022	Non-Tumor
LCS_289B	03-457	GSM363367	Non-Tumor
LCS_290B	03-469	GSM363369	Non-Tumor
LCS_291B	AN	GSM363158	Non-Tumor
LCS_333B	LCS-333	GSM363421	Non-Tumor
LCS_339B	LCS-339	GSM363423	Non-Tumor
LCS_341B	LCS-341	GSM363425	Non-Tumor
LCS_343B	LCS-343	GSM363427	Non-Tumor
LCS_344B	LCS-344	GSM363429	Non-Tumor
LCS_346B	LCS-346	GSM363431	Non-Tumor
LCS_347B	LCS-347	GSM363433	Non-Tumor
LCS_393B	LCS-393	GSM363435	Non-Tumor
LCS_400B	LCS-400	GSM363437	Non-Tumor
LCS_401B	LCS-401	GSM363439	Non-Tumor
LCS_403B	LCS-403	GSM363441	Non-Tumor
LCS_406B	LCS-406	GSM363443	Non-Tumor
LCS_415B	LCS-415	GSM363445	Non-Tumor
LCS_424B	LCS-424	GSM363447	Non-Tumor
LCS_426B	LCS-426	GSM363449	Non-Tumor
X02_342B	02-342	GSM712533	Non-Tumor
X02_362B	02-362	GSM712535	Non-Tumor

## Sheet: Appendix 4
id	TMB
TCGA-HP-A5N0	2.76316
TCGA-DD-AACT	4.02632
TCGA-FV-A4ZQ	1.47368
TCGA-BC-A216	1.21053
TCGA-G3-AAV7	1.71053
TCGA-G3-A3CH	0.868421
TCGA-DD-A3A9	7.68421
TCGA-CC-A9FU	0.973684
TCGA-GJ-A9DB	1.55263
TCGA-DD-AAVV	2.63158
TCGA-MI-A75G	5.07895
TCGA-ES-A2HT	1.55263
TCGA-DD-A4NG	1.55263
TCGA-BC-A8YO	1.5
TCGA-UB-AA0V	0.789474
TCGA-CC-A3MB	1.44737
TCGA-2Y-A9H6	1.07895
TCGA-CC-A9FW	3.10526
TCGA-XR-A8TC	1.13158
TCGA-DD-A4NB	0.552632
TCGA-UB-A7ME	1.84211
TCGA-DD-AAW0	2.02632
TCGA-BC-A10R	2.5
TCGA-CC-A8HT	4.5
TCGA-G3-A25T	0.815789
TCGA-DD-A11B	1.07895
TCGA-DD-A4NL	0.552632
TCGA-DD-A113	3.23684
TCGA-DD-AAE6	1.65789
TCGA-DD-A4NV	2.63158
TCGA-DD-AAVZ	0.868421
TCGA-CC-5259	3.13158
TCGA-WX-AA47	0.842105
TCGA-DD-AAD5	2.68421
TCGA-FV-A3R2	1.63158
TCGA-EP-A12J	1.10526
TCGA-HP-A5MZ	1.07895
TCGA-ED-A5KG	0.289474
TCGA-2V-A95S	2.02632
TCGA-ED-A7PY	0.526316
TCGA-DD-AAE1	1
TCGA-DD-A39X	1.39474
TCGA-DD-A11A	2.73684
TCGA-DD-A4NK	1.55263
TCGA-DD-A4NA	0.657895
TCGA-DD-A73C	1.81579
TCGA-2Y-A9H1	2.76316
TCGA-CC-A3MA	0.868421
TCGA-ED-A7XP	1.39474
TCGA-BW-A5NP	1.55263
TCGA-CC-A7IJ	3.18421
TCGA-2Y-A9GW	1.71053
TCGA-2Y-A9GY	1.44737
TCGA-ED-A8O5	2.42105
TCGA-DD-A114	2.18421
TCGA-KR-A7K7	1.39474
TCGA-FV-A3I0	1.81579
TCGA-DD-AAW3	2.07895
TCGA-2Y-A9H8	1.5
TCGA-DD-AACX	2.63158
TCGA-2Y-A9GU	3.05263
TCGA-G3-AAUZ	1.71053
TCGA-DD-AAE8	1.34211
TCGA-O8-A75V	1.60526
TCGA-DD-A4ND	1.26316
TCGA-5C-A9VG	2.81579
TCGA-DD-AACP	3.63158
TCGA-MI-A75I	3.76316
TCGA-FV-A495	2.23684
TCGA-BC-A3KG	4.02632
TCGA-DD-AADP	2.18421
TCGA-DD-A11D	2.60526
TCGA-UB-A7MF	2.23684
TCGA-DD-AAD2	1.78947
TCGA-CC-A5UC	1.13158
TCGA-GJ-A6C0	1
TCGA-DD-A3A7	2.57895
TCGA-DD-AACC	1.86842
TCGA-RC-A6M6	4.15789
TCGA-DD-AADC	1.81579
TCGA-DD-A1EC	0.5
TCGA-DD-A4NI	2.94737
TCGA-3K-AAZ8	2.84211
TCGA-DD-A3A5	1.26316
TCGA-ED-A82E	0.578947
TCGA-DD-A4NJ	1.63158
TCGA-BC-A10X	0.0263158
TCGA-ZS-A9CE	2.68421
TCGA-DD-AAED	1.39474
TCGA-WQ-A9G7	10.6842
TCGA-2Y-A9GV	1.44737
TCGA-DD-AAEI	2.52632
TCGA-DD-A73E	2.15789
TCGA-RC-A6M3	1.60526
TCGA-K7-A6G5	1.5
TCGA-EP-A2KB	1.78947
TCGA-DD-AAW1	2.44737
TCGA-FV-A2QR	2.36842
TCGA-YA-A8S7	1.47368
TCGA-DD-AACN	1.02632
TCGA-CC-5263	2.5
TCGA-DD-AAC9	1.81579
TCGA-DD-AACF	2.73684
TCGA-DD-AACS	1.15789
TCGA-DD-AAE4	1.31579
TCGA-5R-AA1C	1.89474
TCGA-DD-A4NQ	1.78947
TCGA-G3-AAV2	1.02632
TCGA-FV-A23B	1.78947
TCGA-2Y-A9H4	1.44737
TCGA-DD-A1EF	2.47368
TCGA-DD-AADF	4.71053
TCGA-DD-AADN	2.36842
TCGA-DD-A1E9	1.28947
TCGA-G3-A7M8	0.473684
TCGA-K7-A5RF	1.05263
TCGA-DD-AADS	3.05263
TCGA-DD-AA3A	0.868421
TCGA-CC-A7II	3.57895
TCGA-DD-AAE0	1.44737
TCGA-ES-A2HS	1.39474
TCGA-WQ-AB4B	1.5
TCGA-DD-A1EH	0.842105
TCGA-EP-A2KA	2.23684
TCGA-DD-AAVQ	1.21053
TCGA-2Y-A9H0	1.65789
TCGA-CC-A8HS	1.15789
TCGA-DD-AACH	1.97368
TCGA-XR-A8TE	0.263158
TCGA-ZP-A9D2	1.23684
TCGA-UB-A7MC	1.57895
TCGA-DD-A118	2.5
TCGA-2Y-A9GZ	1.97368
TCGA-G3-A25S	2.55263
TCGA-DD-AADR	2.02632
TCGA-CC-A9FV	0.263158
TCGA-XR-A8TF	2.94737
TCGA-DD-AAVU	1.10526
TCGA-ED-A66Y	1.92105
TCGA-ED-A4XI	3
TCGA-ED-A7PZ	5.76316
TCGA-RC-A6M4	3.63158
TCGA-ED-A459	5.10526
TCGA-DD-AADE	2.34211
TCGA-DD-A4NO	1.21053
TCGA-DD-A3A2	1.57895
TCGA-BC-A10T	1.47368
TCGA-CC-A7IL	2.18421
TCGA-EP-A26S	1.94737
TCGA-FV-A3I1	1.5
TCGA-DD-AAEA	4
TCGA-UB-AA0U	1.73684
TCGA-CC-A5UE	2.86842
TCGA-CC-A7IG	3
TCGA-DD-AACE	1.52632
TCGA-2Y-A9HA	3.05263
TCGA-DD-AAEK	1.68421
TCGA-RC-A7SK	2.78947
TCGA-DD-AAVY	2.02632
TCGA-DD-AAVW	0.710526
TCGA-LG-A9QD	2.18421
TCGA-BC-4073	2.86842
TCGA-KR-A7K2	1.07895
TCGA-G3-A7M6	1.94737
TCGA-CC-5260	1.15789
TCGA-DD-A73F	1.31579
TCGA-EP-A3RK	1.28947
TCGA-5R-AAAM	1.71053
TCGA-2Y-A9H3	3.47368
TCGA-G3-AAV5	1.57895
TCGA-ZS-A9CF	4.52632
TCGA-2Y-A9HB	1.5
TCGA-DD-AAEB	2.65789
TCGA-CC-5264	1.97368
TCGA-DD-AAEG	2.28947
TCGA-RC-A7SB	1.13158
TCGA-DD-A116	2.42105
TCGA-DD-AAE3	3.52632
TCGA-CC-A7IK	6.86842
TCGA-PD-A5DF	0.921053
TCGA-G3-A5SM	2.31579
TCGA-BD-A3ER	1.13158
TCGA-RC-A6M5	0.447368
TCGA-G3-A5SL	2.94737
TCGA-DD-A119	1.34211
TCGA-UB-A7MD	2.36842
TCGA-DD-AADQ	2.55263
TCGA-DD-A39W	0.736842
TCGA-LG-A6GG	3.97368
TCGA-DD-A4NF	2.55263
TCGA-MI-A75H	2.68421
TCGA-DD-A4NN	1.10526
TCGA-DD-A39Y	8.47368
TCGA-DD-AACQ	4.5
TCGA-ED-A7PX	0.710526
TCGA-G3-A3CG	2.10526
TCGA-DD-A4NS	0.947368
TCGA-CC-A3M9	2.68421
TCGA-DD-A3A3	1.18421
TCGA-MR-A8JO	0.684211
TCGA-MR-A520	0.368421
TCGA-DD-AAD8	2.39474
TCGA-G3-A7M9	2.5
TCGA-FV-A496	2.5
TCGA-DD-A4NH	1.07895
TCGA-DD-AAC8	11.8158
TCGA-WX-AA44	1.60526
TCGA-5R-AA1D	0.263158
TCGA-CC-A1HT	1.81579
TCGA-DD-AAVS	1.15789
TCGA-DD-AACJ	2.05263
TCGA-2Y-A9GT	1.86842
TCGA-ZP-A9D4	1.26316
TCGA-G3-A5SK	1.86842
TCGA-DD-A1EJ	1.26316
TCGA-DD-AADJ	1.34211
TCGA-G3-A3CK	4.76316
TCGA-BW-A5NQ	2.15789
TCGA-G3-AAV0	3.78947
TCGA-BC-A69H	1.65789
TCGA-2Y-A9H2	1.05263
TCGA-ED-A8O6	1.5
TCGA-ZP-A9D0	1.15789
TCGA-DD-AAE2	1.65789
TCGA-K7-AAU7	1.57895
TCGA-G3-AAV4	2.07895
TCGA-BC-A10Z	3.86842
TCGA-DD-A3A4	0.684211
TCGA-BC-A5W4	1.39474
TCGA-DD-AAD6	2.13158
TCGA-ZP-A9CZ	1.07895
TCGA-EP-A2KC	1.60526
TCGA-FV-A2QQ	2.68421
TCGA-BW-A5NO	2.44737
TCGA-ED-A7XO	1.26316
TCGA-DD-A3A0	8.15789
TCGA-UB-A7MA	1.71053
TCGA-T1-A6J8	1.76316
TCGA-DD-A4NR	1.05263
TCGA-KR-A7K0	2.02632
TCGA-2Y-A9H5	1.76316
TCGA-G3-A3CI	0.289474
TCGA-CC-5262	2.65789
TCGA-G3-A5SI	0.605263
TCGA-DD-AACW	1.05263
TCGA-CC-A8HU	1.92105
TCGA-G3-AAV3	1.92105
TCGA-LG-A9QC	1.02632
TCGA-5C-A9VH	2.28947
TCGA-G3-A25U	1.18421
TCGA-DD-AACY	1.71053
TCGA-5C-AAPD	1.39474
TCGA-DD-AADY	0.973684
TCGA-FV-A4ZP	1.78947
TCGA-DD-AADW	0.973684
TCGA-WJ-A86L	2.76316
TCGA-MI-A75E	2.60526
TCGA-DD-A4NE	1.21053
TCGA-DD-AAVR	1.31579
TCGA-DD-AADO	4.60526
TCGA-UB-A7MB	29.9737
TCGA-BC-A3KF	1.76316
TCGA-DD-AADU	2.02632
TCGA-DD-AACO	0.921053
TCGA-ZP-A9CV	2.21053
TCGA-2Y-A9GX	1.07895
TCGA-DD-AACU	2.44737
TCGA-G3-A25Y	1.73684
TCGA-DD-AAD1	2.68421
TCGA-G3-A25W	1.68421
TCGA-ED-A97K	1.07895
TCGA-BC-A217	2.26316
TCGA-2Y-A9GS	1.52632
TCGA-G3-A25Z	1.55263
TCGA-DD-A73D	1.47368
TCGA-QA-A7B7	1.81579
TCGA-G3-AAV6	1.39474
TCGA-NI-A8LF	2.13158
TCGA-KR-A7K8	1.02632
TCGA-NI-A4U2	2.52632
TCGA-DD-A115	1.73684
TCGA-2Y-A9H7	1.71053
TCGA-DD-AACA	8.15789
TCGA-DD-AAW2	2.5
TCGA-EP-A3JL	1.92105
TCGA-G3-A5SJ	2.21053
TCGA-DD-A1EK	1.18421
TCGA-DD-AADK	1.34211
TCGA-G3-A3CJ	9.23684
TCGA-CC-5258	2.76316
TCGA-DD-A1EA	1.92105
TCGA-DD-AACZ	3.71053
TCGA-DD-AADA	2.68421
TCGA-G3-A7M5	3.94737
TCGA-DD-AAEE	1.63158
TCGA-ZS-A9CD	2
TCGA-DD-AACK	3.10526
TCGA-DD-AAE7	5.23684
TCGA-WX-AA46	1.26316
TCGA-G3-A6UC	2.47368
TCGA-BD-A3EP	2.18421
TCGA-ZP-A9CY	1.76316
TCGA-G3-AAV1	1.13158
TCGA-CC-A8HV	3.02632
TCGA-XR-A8TD	1.18421
TCGA-G3-A25V	1.05263
TCGA-BC-A10U	3.07895
TCGA-DD-AADG	3.55263
TCGA-DD-A1EG	10.4737
TCGA-DD-AACL	6.31579
TCGA-DD-A3A8	2.81579
TCGA-DD-AAD3	1.39474
TCGA-ZP-A9D1	2.78947
TCGA-BC-A10Y	1.18421
TCGA-DD-AACM	1.18421
TCGA-K7-A5RG	2.65789
TCGA-DD-AACV	2.28947
TCGA-DD-AADB	2.52632
TCGA-DD-A1EB	3.44737
TCGA-BC-A10W	2.07895
TCGA-CC-A7IE	3.44737
TCGA-DD-AACG	2.15789
TCGA-DD-A1EL	1.94737
TCGA-DD-AADL	2.76316
TCGA-DD-AACB	2.21053
TCGA-DD-AADM	4.13158
TCGA-DD-AADV	2.26316
TCGA-DD-AADD	1.76316
TCGA-CC-A7IF	2.68421
TCGA-DD-A1ED	0.421053
TCGA-MI-A75C	2.5
TCGA-CC-A5UD	4.05263
TCGA-DD-AACD	1.78947
TCGA-DD-A4NP	0.473684
TCGA-CC-A9FS	2.31579
TCGA-GJ-A3OU	1.21053
TCGA-DD-A11C	1.97368
TCGA-DD-AACI	7.63158
TCGA-DD-A73A	2.23684
TCGA-DD-A39V	1.47368
TCGA-DD-AAVP	1.55263
TCGA-DD-AADI	2.23684
TCGA-CC-A3MC	2.15789
TCGA-DD-A1EI	1.21053
TCGA-XR-A8TG	1.71053
TCGA-BC-A10Q	0.736842
TCGA-DD-A3A1	4.02632
TCGA-CC-A7IH	15.2632
TCGA-RC-A7S9	1.23684
TCGA-RC-A7SF	1.73684
TCGA-DD-AAVX	1.47368
TCGA-BD-A2L6	1.71053
TCGA-FV-A3R3	1.13158
TCGA-DD-AAE9	2.28947
TCGA-2Y-A9H9	2.76316
TCGA-ZS-A9CG	1.68421
TCGA-DD-A3A6	0.5
TCGA-DD-A73G	2.36842
TCGA-DD-A73B	1.71053
TCGA-RG-A7D4	2
TCGA-ED-A66X	0.894737
TCGA-DD-A39Z	1.5
TCGA-CC-A123	1.65789
TCGA-DD-AAD0	2.23684
TCGA-DD-AAEH	1.94737
TCGA-RC-A7SH	1.44737
TCGA-4R-AA8I	24.9474
TCGA-BC-A112	24.0263

## Sheet: Appendix 5
id	TCGA-EP-A3RK-11A-11R-A22L-07	TCGA-DD-A1EJ-11A-11R-A155-07	TCGA-BC-A216-11A-11R-A155-07	TCGA-DD-A114-11A-12R-A131-07	TCGA-BC-A10T-11A-11R-A131-07	TCGA-BC-A10U-11A-11R-A131-07	TCGA-FV-A2QR-11A-11R-A213-07	TCGA-DD-A3A4-11A-11R-A22L-07	TCGA-DD-A3A5-11A-11R-A22L-07	TCGA-DD-A39X-11A-11R-A213-07	TCGA-DD-A39V-11A-11R-A213-07	TCGA-FV-A3R2-11A-11R-A22L-07	TCGA-DD-A11D-11A-12R-A131-07	TCGA-BD-A2L6-11A-21R-A213-07	TCGA-DD-A11B-11A-11R-A131-07	TCGA-DD-A39W-11A-11R-A213-07	TCGA-G3-A3CH-11A-11R-A22L-07	TCGA-DD-A118-11A-11R-A131-07	TCGA-DD-A1EE-11A-11R-A131-07	TCGA-EP-A26S-11A-12R-A16W-07	TCGA-DD-A3A6-11A-11R-A22L-07	TCGA-EP-A12J-11A-11R-A131-07	TCGA-BC-A10X-11A-11R-A131-07	TCGA-DD-A116-11A-12R-A26B-07	TCGA-BD-A3EP-11A-12R-A22L-07	TCGA-FV-A23B-11A-11R-A16W-07	TCGA-BC-A10W-11A-11R-A131-07	TCGA-DD-A11A-11A-11R-A131-07	TCGA-BC-A10Z-11A-11R-A131-07	TCGA-BC-A10Q-11A-11R-A131-07	TCGA-FV-A3I1-11A-11R-A22L-07	TCGA-DD-A113-11A-12R-A131-07	TCGA-DD-A11C-11A-11R-A131-07	TCGA-DD-A3A3-11A-11R-A22L-07	TCGA-DD-A1EC-11A-11R-A131-07	TCGA-DD-A1EB-11A-11R-A131-07	TCGA-DD-A119-11A-11R-A131-07	TCGA-DD-A1EL-11A-11R-A155-07	TCGA-DD-A1EI-11A-11R-A131-07	TCGA-BC-A10Y-11A-11R-A131-07	TCGA-ES-A2HT-11A-11R-A180-07	TCGA-DD-A3A2-11A-11R-A213-07	TCGA-BC-A10R-11A-11R-A131-07	TCGA-DD-A39Z-11A-21R-A213-07	TCGA-FV-A3I0-11A-11R-A22L-07	TCGA-DD-A1EH-11A-11R-A131-07	TCGA-BC-A110-11A-11R-A131-07	TCGA-DD-A1EG-11A-11R-A213-07	TCGA-DD-A3A1-11A-11R-A213-07
aDCs	0.661274	0.665159	0.634372	0.805087	0.679319	0.726326	0.701678	0.633838	0.631321	0.628344	0.644923	0.691582	0.793858	0.841371	0.642596	0.646556	0.681688	0.680622	0.680989	0.687688	0.633486	0.749165	0.652537	0.701018	0.716923	0.701541	0.684924	0.665932	0.696121	0.610049	0.665373	0.636481	0.653123	0.697823	0.623646	0.640195	0.659027	0.699025	0.678103	0.689631	0.806265	0.697123	0.672606	0.610107	0.680302	0.656588	0.686696	0.707836	0.646145
APC_co_inhibition	0.772293	0.809424	0.818751	0.855686	0.818031	0.813473	0.836064	0.830333	0.727338	0.784464	0.78134	0.82605	0.838863	0.869901	0.779232	0.783834	0.829754	0.8071	0.824714	0.789921	0.720493	0.839531	0.800566	0.789855	0.821594	0.802963	0.811618	0.839554	0.811596	0.796807	0.786851	0.7549	0.809185	0.861101	0.805919	0.808278	0.824011	0.81893	0.787831	0.81362	0.848847	0.796877	0.869895	0.726139	0.792238	0.784412	0.856448	0.842047	0.818458
APC_co_stimulation	0.666042	0.697309	0.690965	0.748898	0.701842	0.695583	0.738836	0.720096	0.694306	0.698121	0.698373	0.705217	0.750238	0.770768	0.720534	0.698022	0.7111	0.726644	0.726427	0.724276	0.602937	0.729981	0.687972	0.734327	0.752331	0.744551	0.71622	0.725937	0.712168	0.683233	0.712538	0.690084	0.668843	0.726038	0.714485	0.689307	0.684275	0.73381	0.707369	0.736673	0.766209	0.701019	0.704802	0.682612	0.667528	0.720991	0.720013	0.724701	0.700957
B_cells	0.669842	0.693693	0.7071	0.755011	0.699855	0.665175	0.70883	0.732622	0.644686	0.700111	0.6851	0.679021	0.788331	0.775798	0.739969	0.676179	0.75416	0.691052	0.789515	0.683066	0.518136	0.697295	0.685359	0.710839	0.75463	0.741861	0.697355	0.742891	0.654341	0.638257	0.755291	0.657478	0.705917	0.679689	0.693194	0.695281	0.696864	0.703555	0.700772	0.686606	0.735161	0.720048	0.700772	0.684685	0.650484	0.694097	0.695258	0.71326	0.692416
CCR	0.68151	0.692347	0.698157	0.719797	0.705007	0.709192	0.724966	0.696376	0.670671	0.666875	0.689818	0.700218	0.720948	0.73187	0.68853	0.673546	0.702924	0.688261	0.701551	0.701717	0.633626	0.700388	0.694732	0.69154	0.72131	0.714724	0.697888	0.707717	0.692332	0.693808	0.68714	0.682216	0.671957	0.7044	0.688222	0.696454	0.696865	0.692917	0.688156	0.691932	0.724289	0.683794	0.703571	0.658745	0.678446	0.689674	0.69639	0.717561	0.70467
CD8+_T_cells	0.769618	0.817916	0.824683	0.93241	0.801554	0.833551	0.925663	0.854418	0.759983	0.822057	0.855206	0.872941	0.91015	0.953236	0.840157	0.775698	0.923744	0.835167	0.839955	0.81525	0.752771	0.872254	0.792969	0.859185	0.837026	0.900676	0.882395	0.850984	0.818522	0.774769	0.773456	0.764103	0.820502	0.846055	0.794807	0.855064	0.809473	0.812826	0.821876	0.818724	0.882213	0.776991	0.842803	0.746933	0.724895	0.855993	0.805049	0.854115	0.862922
Check-point	0.679632	0.708732	0.709684	0.766983	0.724444	0.717593	0.753522	0.713346	0.672221	0.701034	0.709374	0.732957	0.749442	0.797954	0.718724	0.702558	0.754243	0.713967	0.738185	0.709251	0.575204	0.731168	0.701892	0.722538	0.746941	0.743249	0.726452	0.732191	0.71538	0.663018	0.722469	0.703573	0.691369	0.734487	0.696052	0.71671	0.702813	0.717852	0.719944	0.729295	0.759865	0.698048	0.71571	0.663257	0.674222	0.701558	0.717588	0.740662	0.725882
Cytolytic_activity	0.842058	0.888044	0.910037	0.940485	0.876063	0.833642	0.925585	0.923918	0.834074	0.899461	0.88897	0.918727	0.890473	0.962427	0.87346	0.891712	0.93542	0.900614	0.886468	0.9086	0.771411	0.894277	0.880051	0.906777	0.90819	0.91715	0.889211	0.917277	0.82541	0.860268	0.865057	0.833203	0.901762	0.892934	0.867359	0.895593	0.863467	0.877704	0.877861	0.890937	0.912138	0.901834	0.877055	0.846017	0.798965	0.859683	0.872602	0.902236	0.916141
DCs	0.675977	0.678479	0.696446	0.756364	0.751639	0.721376	0.717413	0.548995	0.652164	0.539129	0.708703	0.730085	0.752281	0.818851	0.682401	0.583277	0.723531	0.702415	0.713672	0.694895	0.553631	0.73524	0.671972	0.686174	0.791902	0.745827	0.690811	0.714967	0.666227	0.689939	0.704436	0.67112	0.417377	0.693205	0.630859	0.705318	0.70897	0.674706	0.682792	0.720759	0.745801	0.695305	0.720124	0.515643	0.739628	0.645986	0.744165	0.734223	0.762014
HLA	0.869305	0.897132	0.897448	0.936915	0.892542	0.877686	0.925907	0.895789	0.815708	0.892463	0.889995	0.924684	0.926622	0.945096	0.897365	0.865103	0.914105	0.873674	0.872348	0.894189	0.857005	0.906054	0.889009	0.900624	0.904388	0.918314	0.910543	0.891555	0.880196	0.865616	0.89382	0.886895	0.895273	0.921451	0.90574	0.899445	0.883973	0.88218	0.898856	0.906137	0.924116	0.833659	0.91003	0.86422	0.870563	0.903198	0.876332	0.910495	0.924301
iDCs	0.623059	0.54683	0.546775	0.730172	0.65763	0.568748	0.648756	0.557641	0.368938	0.64195	0.683857	0.677787	0.661255	0.79897	0.64711	0.615691	0.644707	0.644186	0.464981	0.629741	0.404348	0.463542	0.624046	0.616259	0.723469	0.731576	0.633292	0.452188	0.312413	0.405803	0.471876	0.370033	0.458373	0.594292	0.616421	0.628572	0.399894	0.64751	0.611219	0.695314	0.726739	0.607777	0.380142	0.404558	0.386104	0.594682	0.434503	0.674385	0.652461
Inflammation-promoting	0.754373	0.746746	0.762041	0.830553	0.767204	0.739838	0.817952	0.784346	0.691737	0.728087	0.760493	0.803783	0.826998	0.85309	0.755515	0.720949	0.807052	0.76907	0.813308	0.763864	0.663039	0.761997	0.771008	0.797355	0.781336	0.812262	0.794209	0.754808	0.792704	0.759808	0.775777	0.733507	0.709041	0.769561	0.750541	0.788971	0.727747	0.766755	0.755417	0.755248	0.83859	0.766753	0.759091	0.74025	0.627503	0.780409	0.753039	0.806862	0.790748
Macrophages	0.700648	0.752834	0.758221	0.745889	0.730403	0.747769	0.821404	0.73037	0.674138	0.740035	0.715073	0.78187	0.739772	0.812333	0.735059	0.717097	0.736042	0.736068	0.757149	0.763348	0.653917	0.722001	0.72051	0.750731	0.75189	0.771304	0.743516	0.759256	0.772603	0.736339	0.752268	0.748652	0.728167	0.759213	0.732631	0.734359	0.777178	0.739111	0.731032	0.798848	0.74167	0.744765	0.743104	0.649634	0.721328	0.702044	0.727496	0.780893	0.757689
Mast_cells	0.704794	0.557133	0.68806	0.734541	0.760557	0.772884	0.62797	0.542018	0.651098	0.471862	0.761958	0.759313	0.724569	0.708342	0.703186	0.665332	0.631157	0.689221	0.679827	0.735048	0.544756	0.696107	0.60312	0.625569	0.697662	0.688256	0.615746	0.786711	0.524702	0.547027	0.640496	0.712714	0.700023	0.783958	0.687244	0.676603	0.654338	0.637896	0.644713	0.72435	0.449318	0.704038	0.573801	0.538278	0.537012	0.582976	0.685084	0.684875	0.69315
MHC_class_I	0.956992	0.95986	0.957678	0.988033	0.961839	0.96255	0.975785	0.96948	0.945674	0.956105	0.964107	0.967617	0.980877	0.984859	0.964945	0.953989	0.972931	0.955563	0.974736	0.957668	0.932834	0.987087	0.953338	0.965353	0.958384	0.974934	0.964118	0.963775	0.958587	0.962726	0.958243	0.951662	0.965359	0.960453	0.959662	0.968778	0.968053	0.971608	0.969227	0.958497	0.989397	0.954248	0.976849	0.949644	0.968424	0.957386	0.971568	0.970971	0.948811
Neutrophils	0.826373	0.848759	0.840193	0.857952	0.846243	0.821972	0.850682	0.834317	0.824425	0.822247	0.847445	0.828048	0.868084	0.852139	0.824425	0.841165	0.824015	0.849345	0.841873	0.876286	0.756694	0.839549	0.850021	0.822478	0.86617	0.863857	0.839883	0.865499	0.831912	0.834933	0.836478	0.841608	0.77071	0.849667	0.842151	0.847246	0.861666	0.831385	0.825837	0.85147	0.830896	0.820523	0.843094	0.805572	0.858166	0.819878	0.846853	0.843454	0.840747
NK_cells	0.70746	0.704227	0.752521	0.698907	0.698422	0.627077	0.691317	0.729461	0.675239	0.656246	0.699216	0.632573	0.663043	0.738095	0.6712	0.73165	0.752036	0.747639	0.743272	0.678164	0.309911	0.698961	0.731183	0.683015	0.722269	0.655058	0.717223	0.705384	0.603668	0.635934	0.722848	0.648618	0.672772	0.723067	0.716322	0.709616	0.705081	0.632238	0.687882	0.704641	0.67036	0.734529	0.714964	0.653412	0.671712	0.71166	0.672705	0.707109	0.700196
Parainflammation	0.833281	0.868011	0.858958	0.897616	0.861699	0.859014	0.885435	0.861447	0.838155	0.845171	0.857003	0.879573	0.897956	0.891199	0.864709	0.844058	0.874942	0.861219	0.890331	0.848871	0.836872	0.885079	0.867168	0.866584	0.873448	0.882595	0.865696	0.870598	0.86143	0.865823	0.849733	0.854165	0.845285	0.879681	0.86431	0.868465	0.869372	0.875975	0.872702	0.866757	0.89773	0.85524	0.875445	0.839182	0.866014	0.855382	0.869187	0.891137	0.874342
pDCs	0.67255	0.679676	0.711623	0.778781	0.698	0.693366	0.773698	0.734935	0.673912	0.698028	0.718557	0.777423	0.755397	0.788919	0.727435	0.687864	0.753776	0.692202	0.773283	0.741884	0.565021	0.698064	0.691315	0.733831	0.770197	0.772541	0.702452	0.749808	0.70854	0.667897	0.750648	0.685369	0.712578	0.754119	0.715149	0.718047	0.726216	0.769624	0.750479	0.744747	0.761559	0.707904	0.698559	0.708835	0.656593	0.672571	0.668815	0.718932	0.743999
T_cell_co-inhibition	0.698333	0.734108	0.74278	0.798545	0.734395	0.737497	0.782136	0.738757	0.683524	0.736966	0.731964	0.75602	0.783616	0.829265	0.71036	0.725215	0.790502	0.755346	0.767985	0.730498	0.584248	0.746228	0.705213	0.73843	0.759206	0.760594	0.760778	0.779111	0.702433	0.665216	0.74372	0.695108	0.723203	0.772715	0.728504	0.747918	0.741472	0.735889	0.735446	0.735234	0.770824	0.733208	0.771024	0.676509	0.706906	0.73256	0.753489	0.771632	0.738951
T_cell_co-stimulation	0.672386	0.703398	0.694472	0.772141	0.71782	0.70772	0.770832	0.732632	0.660739	0.68386	0.701758	0.709483	0.762738	0.829768	0.708417	0.67628	0.751586	0.692515	0.751814	0.709683	0.525837	0.721452	0.672203	0.725264	0.7571	0.784837	0.705649	0.741901	0.713837	0.611878	0.715402	0.689808	0.685482	0.716826	0.653821	0.706308	0.690666	0.710405	0.71123	0.71853	0.77541	0.683488	0.696033	0.669945	0.621699	0.703355	0.71061	0.749376	0.740051
T_helper_cells	0.992849	0.968993	0.97578	0.97584	0.982102	0.960509	0.968649	0.977315	0.978143	0.98998	0.962751	0.98491	0.977416	0.989273	0.976265	0.98487	0.982244	0.979577	0.979315	0.985294	0.946732	0.97178	0.978062	0.990607	0.984607	0.976527	0.967356	0.981436	0.941682	0.966245	0.987839	0.973558	0.974729	0.988223	0.987476	0.978588	0.98287	0.975376	0.979759	0.980163	0.947742	0.986183	0.97778	0.981092	0.97178	0.978163	0.976123	0.987516	0.960711
Tfh	0.66878	0.536188	0.639136	0.696683	0.582916	0.538745	0.633241	0.623781	0.65731	0.59941	0.544306	0.589637	0.750623	0.674274	0.693538	0.580474	0.745815	0.577653	0.781524	0.538246	0.701421	0.753897	0.578705	0.645303	0.682062	0.611525	0.576758	0.499407	0.642334	0.690105	0.649598	0.565114	0.538767	0.556415	0.702431	0.67998	0.551575	0.567132	0.505474	0.510806	0.75557	0.601784	0.590378	0.551856	0.54158	0.672491	0.532722	0.651352	0.554265
Th1_cells	0.656579	0.659709	0.658735	0.729742	0.691691	0.655507	0.70836	0.66769	0.567324	0.640262	0.677926	0.703003	0.725175	0.775926	0.675886	0.608386	0.72203	0.676459	0.693752	0.676058	0.507272	0.678713	0.658908	0.679933	0.642156	0.715178	0.667769	0.702672	0.655069	0.580608	0.675504	0.673074	0.661699	0.696125	0.647259	0.670059	0.652944	0.667687	0.669452	0.674231	0.718909	0.666115	0.678137	0.633082	0.586356	0.654842	0.689629	0.712821	0.685056
Th2_cells	0.673413	0.669563	0.67777	0.699477	0.60531	0.680691	0.696291	0.679115	0.651453	0.590269	0.689989	0.679293	0.682062	0.802169	0.66863	0.684724	0.710915	0.690377	0.675542	0.66325	0.543318	0.599495	0.665435	0.698437	0.685998	0.593946	0.693625	0.711837	0.656397	0.582742	0.547965	0.643865	0.666493	0.71961	0.645937	0.673977	0.56049	0.668764	0.675518	0.674051	0.701406	0.693656	0.715273	0.67196	0.662559	0.56204	0.705515	0.689396	0.58874
TIL	0.76042	0.782003	0.788677	0.846451	0.779678	0.759752	0.825957	0.809851	0.730463	0.781978	0.789144	0.805368	0.830916	0.886771	0.784164	0.771273	0.835313	0.783083	0.82919	0.788695	0.684634	0.799525	0.776003	0.801594	0.813194	0.838321	0.798959	0.817237	0.755063	0.747527	0.7967	0.754147	0.790749	0.806184	0.783456	0.795953	0.790269	0.79302	0.79129	0.798046	0.821284	0.780609	0.796663	0.742698	0.721641	0.781747	0.775029	0.806405	0.800672
Treg	0.790709	0.797075	0.809416	0.836624	0.810357	0.813779	0.829855	0.803047	0.774939	0.78508	0.802565	0.804409	0.831541	0.848494	0.809317	0.801662	0.820528	0.7953	0.827259	0.806907	0.764153	0.81541	0.798255	0.806454	0.830842	0.828899	0.809829	0.826822	0.812811	0.794574	0.807989	0.799873	0.792461	0.80462	0.801384	0.807574	0.813791	0.807799	0.808438	0.809928	0.833572	0.789999	0.807704	0.7756	0.800711	0.79273	0.814461	0.810294	0.80013
Type_I_IFN_Reponse	0.804427	0.825775	0.810342	0.917433	0.80419	0.807604	0.83813	0.840755	0.822076	0.818362	0.829822	0.883719	0.913074	0.839731	0.816188	0.831777	0.861823	0.822178	0.86946	0.821555	0.807601	0.916217	0.836849	0.840311	0.809515	0.839482	0.812756	0.816077	0.812233	0.824304	0.847809	0.803224	0.821206	0.858971	0.825578	0.834146	0.836786	0.863077	0.857401	0.82845	0.921381	0.828114	0.858628	0.826706	0.8379	0.820307	0.841578	0.872582	0.838169
Type_II_IFN_Reponse	0.815953	0.845753	0.81088	0.809914	0.846215	0.82695	0.824891	0.865538	0.840285	0.849825	0.82667	0.817113	0.83816	0.793547	0.850155	0.850114	0.840117	0.852954	0.835578	0.812566	0.817338	0.833254	0.837589	0.82544	0.853843	0.848471	0.834582	0.847774	0.816185	0.836851	0.841871	0.846279	0.83608	0.834164	0.84253	0.828323	0.854134	0.841284	0.844925	0.838143	0.813543	0.832713	0.821376	0.810504	0.834574	0.833917	0.831563	0.812844	0.780683
[truncated: 206 more columns]

## Sheet: Appendix 6
TCGA-G3-A25X-01A-11R-A16W-07	Immunity_H
TCGA-DD-AADS-01A-11R-A41C-07	Immunity_L
TCGA-G3-AAV3-01A-11R-A37K-07	Immunity_H
TCGA-T1-A6J8-01A-11R-A32O-07	Immunity_L
TCGA-2Y-A9GU-01A-11R-A38B-07	Immunity_L
TCGA-2Y-A9HB-01A-11R-A39D-07	Immunity_L
TCGA-DD-A73E-01A-12R-A32O-07	Immunity_L
TCGA-UB-A7MB-01A-11R-A33R-07	Immunity_L
TCGA-DD-A73A-01A-12R-A32O-07	Immunity_L
TCGA-DD-AAEG-01A-11R-A39D-07	Immunity_L
TCGA-ED-A8O6-01A-11R-A36F-07	Immunity_L
TCGA-G3-AAV7-01A-11R-A38B-07	Immunity_L
TCGA-CC-A7IJ-01A-11R-A33R-07	Immunity_H
TCGA-2Y-A9H9-01A-21R-A39D-07	Immunity_L
TCGA-CC-5261-01A-01R-A131-07	Immunity_H
TCGA-RC-A7SH-01A-11R-A38B-07	Immunity_L
TCGA-DD-A1EI-01A-11R-A131-07	Immunity_L
TCGA-G3-A3CJ-01A-11R-A213-07	Immunity_L
TCGA-GJ-A9DB-01A-11R-A37K-07	Immunity_L
TCGA-ED-A7PY-01A-11R-A33R-07	Immunity_L
TCGA-K7-A5RG-01A-11R-A28V-07	Immunity_H
TCGA-G3-A7M5-01A-11R-A33R-07	Immunity_L
TCGA-DD-AADN-01A-11R-A41C-07	Immunity_H
TCGA-CC-A8HS-01A-11R-A36F-07	Immunity_L
TCGA-WQ-AB4B-01A-11R-A41C-07	Immunity_L
TCGA-FV-A23B-01A-11R-A16W-07	Immunity_L
TCGA-FV-A3R3-01A-11R-A22L-07	Immunity_L
TCGA-G3-AAV0-01A-11R-A37K-07	Immunity_L
TCGA-5C-A9VG-01A-11R-A37K-07	Immunity_L
TCGA-BC-4072-01B-11R-A155-07	Immunity_H
TCGA-DD-AAVV-01A-11R-A41C-07	Immunity_H
TCGA-DD-AADB-01A-11R-A41C-07	Immunity_H
TCGA-DD-AAVQ-01A-11R-A41C-07	Immunity_H
TCGA-CC-5258-01A-01R-A131-07	Immunity_H
TCGA-EP-A3JL-01A-11R-A213-07	Immunity_H
TCGA-DD-A73C-01A-12R-A33J-07	Immunity_L
TCGA-G3-AAV1-01A-11R-A38B-07	Immunity_L
TCGA-DD-AAEE-01A-11R-A41C-07	Immunity_L
TCGA-G3-A25T-01A-11R-A16W-07	Immunity_L
TCGA-LG-A9QC-01A-11R-A37K-07	Immunity_L
TCGA-ED-A82E-01A-11R-A352-07	Immunity_L
TCGA-DD-AACF-01A-11R-A41C-07	Immunity_L
TCGA-QA-A7B7-01A-11R-A32O-07	Immunity_L
TCGA-DD-AAC9-01A-11R-A41C-07	Immunity_L
TCGA-DD-AAE6-01A-11R-A41C-07	Immunity_L
TCGA-DD-A3A2-01A-11R-A213-07	Immunity_L
TCGA-DD-A39Y-01A-11R-A213-07	Immunity_L
TCGA-BC-A112-01A-11R-A131-07	Immunity_L
TCGA-ZP-A9CZ-01A-11R-A38B-07	Immunity_H
TCGA-CC-A3MB-01A-11R-A213-07	Immunity_L
TCGA-DD-AAE1-01A-11R-A41C-07	Immunity_L
TCGA-EP-A3RK-01A-11R-A22L-07	Immunity_H
TCGA-G3-A3CG-01A-11R-A213-07	Immunity_L
TCGA-DD-AA3A-01A-11R-A37K-07	Immunity_L
TCGA-BC-4073-01B-02R-A131-07	Immunity_H
TCGA-DD-AACK-01A-11R-A41C-07	Immunity_L
TCGA-XR-A8TE-01A-11R-A36F-07	Immunity_L
TCGA-G3-A25V-01A-11R-A16W-07	Immunity_H
TCGA-DD-A4NA-01A-11R-A266-07	Immunity_L
TCGA-DD-AAD3-01A-11R-A41C-07	Immunity_H
TCGA-DD-A118-01A-11R-A131-07	Immunity_L
TCGA-CC-A9FV-01A-11R-A37K-07	Immunity_L
TCGA-ED-A459-01A-11R-A266-07	Immunity_L
TCGA-RC-A7SB-01A-21R-A352-07	Immunity_L
TCGA-WQ-A9G7-01A-11R-A37K-07	Immunity_L
TCGA-DD-AAEA-01A-11R-A41C-07	Immunity_L
TCGA-G3-A7M7-01A-12R-A352-07	Immunity_L
TCGA-BC-A10T-01A-11R-A131-07	Immunity_L
TCGA-DD-AADP-01A-11R-A39D-07	Immunity_L
TCGA-DD-AACT-01A-11R-A41C-07	Immunity_L
TCGA-UB-A7MA-01A-11R-A33R-07	Immunity_L
TCGA-DD-A73D-01A-12R-A32O-07	Immunity_L
TCGA-DD-A4NB-01A-12R-A266-07	Immunity_L
TCGA-2Y-A9GT-01A-11R-A38B-07	Immunity_H
TCGA-DD-AADL-01A-11R-A41C-07	Immunity_L
TCGA-DD-A1EG-01A-11R-A213-07	Immunity_H
TCGA-DD-A4ND-01A-11R-A266-07	Immunity_H
TCGA-2Y-A9H6-01A-11R-A39D-07	Immunity_H
TCGA-DD-AAW1-01A-11R-A41C-07	Immunity_L
TCGA-DD-A1EA-01A-11R-A131-07	Immunity_L
TCGA-ED-A66Y-01A-11R-A311-07	Immunity_L
TCGA-DD-AACH-01A-11R-A41C-07	Immunity_L
TCGA-XR-A8TC-01A-11R-A36F-07	Immunity_L
TCGA-DD-A3A4-01A-11R-A22L-07	Immunity_L
TCGA-DD-A11A-01A-11R-A131-07	Immunity_L
TCGA-DD-AADF-01A-11R-A41C-07	Immunity_L
TCGA-ZP-A9D0-01A-11R-A37K-07	Immunity_L
TCGA-UB-AA0V-01A-11R-A38B-07	Immunity_L
TCGA-MR-A520-01A-11R-A266-07	Immunity_L
TCGA-RC-A6M5-01A-11R-A32O-07	Immunity_L
TCGA-EP-A2KA-01A-11R-A180-07	Immunity_H
TCGA-DD-AAE7-01A-11R-A41C-07	Immunity_L
TCGA-DD-AAE4-01A-11R-A41C-07	Immunity_H
TCGA-DD-A4NF-01A-11R-A27V-07	Immunity_L
TCGA-BW-A5NP-01A-11R-A27V-07	Immunity_L
TCGA-RC-A6M3-01A-11R-A32O-07	Immunity_L
TCGA-DD-AACP-01A-11R-A41C-07	Immunity_L
TCGA-DD-AAE0-01A-11R-A41C-07	Immunity_L
TCGA-BC-A8YO-01A-11R-A37K-07	Immunity_H
TCGA-DD-A3A9-01A-11R-A266-07	Immunity_L
TCGA-CC-A7II-01A-11R-A33J-07	Immunity_L
TCGA-DD-AAD1-01A-11R-A41C-07	Immunity_H
TCGA-XR-A8TF-01A-11R-A36F-07	Immunity_L
TCGA-G3-A6UC-01A-21R-A33J-07	Immunity_L
TCGA-DD-A1ED-01A-11R-A155-07	Immunity_L
TCGA-CC-5262-01A-01R-A131-07	Immunity_L
TCGA-ZS-A9CF-01A-11R-A38B-07	Immunity_L
TCGA-FV-A3I1-01A-11R-A22L-07	Immunity_H
TCGA-DD-AAW0-01A-11R-A41C-07	Immunity_H
TCGA-DD-AAD8-01A-11R-A41C-07	Immunity_L
TCGA-ZP-A9D4-01A-11R-A37K-07	Immunity_L
TCGA-RC-A7SK-01A-11R-A352-07	Immunity_L
TCGA-DD-AAC8-01A-11R-A41C-07	Immunity_L
TCGA-GJ-A3OU-01A-31R-A38B-07	Immunity_H
TCGA-KR-A7K8-01A-11R-A33J-07	Immunity_H
TCGA-CC-A1HT-01A-11R-A131-07	Immunity_H
TCGA-BC-A69H-01A-11R-A311-07	Immunity_L
TCGA-DD-AAVR-01A-11R-A41C-07	Immunity_H
TCGA-DD-AAE3-01A-11R-A41C-07	Immunity_L
TCGA-DD-A4NN-01A-11R-A28V-07	Immunity_L
TCGA-DD-AACC-01A-11R-A41C-07	Immunity_H
TCGA-DD-AADI-01A-11R-A41C-07	Immunity_H
TCGA-DD-AAEB-01A-11R-A41C-07	Immunity_L
TCGA-2Y-A9H1-01A-11R-A38B-07	Immunity_H
TCGA-DD-AACB-01A-11R-A41C-07	Immunity_H
TCGA-WX-AA46-01A-11R-A39D-07	Immunity_L
TCGA-DD-A1EJ-01A-11R-A155-07	Immunity_L
TCGA-EP-A2KB-01A-11R-A180-07	Immunity_L
TCGA-ED-A66X-01A-11R-A311-07	Immunity_L
TCGA-DD-AACW-01A-11R-A41C-07	Immunity_L
TCGA-NI-A4U2-01A-11R-A28V-07	Immunity_L
TCGA-ED-A97K-01A-21R-A38B-07	Immunity_L
TCGA-G3-A3CK-01A-11R-A213-07	Immunity_L
TCGA-DD-AADW-01A-11R-A39D-07	Immunity_L
TCGA-DD-AAVP-01A-11R-A41C-07	Immunity_L
TCGA-DD-A39W-01A-11R-A213-07	Immunity_L
TCGA-DD-A4NR-01A-11R-A311-07	Immunity_H
TCGA-DD-AACU-01A-11R-A41C-07	Immunity_L
TCGA-KR-A7K7-01A-11R-A33J-07	Immunity_L
TCGA-DD-AACQ-01A-11R-A41C-07	Immunity_L
TCGA-DD-A11B-01A-11R-A131-07	Immunity_L
TCGA-DD-A4NS-01A-11R-A311-07	Immunity_H
TCGA-DD-A1EH-01A-11R-A131-07	Immunity_L
TCGA-DD-AAW3-01A-11R-A41C-07	Immunity_L
TCGA-DD-AADA-01A-11R-A41C-07	Immunity_H
TCGA-UB-A7MF-01A-11R-A33J-07	Immunity_L
TCGA-DD-A119-01A-11R-A131-07	Immunity_L
TCGA-2Y-A9H8-01A-11R-A39D-07	Immunity_L
TCGA-K7-A6G5-01A-11R-A311-07	Immunity_L
TCGA-WJ-A86L-01A-12R-A39D-07	Immunity_L
TCGA-ZS-A9CG-01A-11R-A37K-07	Immunity_L
TCGA-O8-A75V-01A-11R-A32O-07	Immunity_H
TCGA-ED-A7PZ-01A-11R-A33R-07	Immunity_L
TCGA-DD-A1EL-01A-11R-A155-07	Immunity_L
TCGA-G3-A5SL-01A-11R-A27V-07	Immunity_L
TCGA-DD-A1EE-01A-11R-A131-07	Immunity_L
TCGA-CC-5263-01A-01R-A131-07	Immunity_L
TCGA-G3-A3CI-01A-11R-A213-07	Immunity_L
TCGA-ED-A5KG-01A-11R-A27V-07	Immunity_H
TCGA-DD-AAVS-01A-11R-A41C-07	Immunity_L
TCGA-DD-A4NO-01A-11R-A28V-07	Immunity_L
TCGA-CC-A3MA-01A-11R-A213-07	Immunity_L
TCGA-NI-A8LF-01A-11R-A36F-07	Immunity_L
TCGA-5C-A9VH-01A-11R-A37K-07	Immunity_L
TCGA-DD-A4NE-01A-11R-A27V-07	Immunity_L
TCGA-FV-A4ZQ-01A-11R-A266-07	Immunity_H
TCGA-DD-AACA-02A-11R-A41C-07	Immunity_L
TCGA-K7-A5RF-01A-11R-A28V-07	Immunity_H
TCGA-DD-A1EB-01A-11R-A131-07	Immunity_L
TCGA-DD-AAVU-01A-11R-A41C-07	Immunity_L
TCGA-DD-AADU-01A-11R-A41C-07	Immunity_L
TCGA-2Y-A9H0-01A-11R-A38B-07	Immunity_L
TCGA-GJ-A6C0-01A-12R-A311-07	Immunity_L
TCGA-DD-AACA-02B-11R-A41C-07	Immunity_L
TCGA-ED-A4XI-01A-11R-A266-07	Immunity_L
TCGA-G3-A7M8-01A-11R-A33R-07	Immunity_L
TCGA-CC-A3M9-01A-11R-A213-07	Immunity_H
TCGA-FV-A2QR-01A-11R-A213-07	Immunity_L
TCGA-MR-A8JO-01A-12R-A36F-07	Immunity_H
TCGA-DD-A3A6-01A-11R-A22L-07	Immunity_L
TCGA-G3-AAV4-01A-11R-A38B-07	Immunity_L
TCGA-DD-A11D-01A-11R-A131-07	Immunity_L
TCGA-BD-A3EP-01A-11R-A22L-07	Immunity_H
TCGA-EP-A12J-01A-11R-A131-07	Immunity_L
TCGA-4R-AA8I-01A-11R-A38B-07	Immunity_L
TCGA-CC-A7IF-01A-11R-A33J-07	Immunity_L
TCGA-KR-A7K0-01A-12R-A33R-07	Immunity_L
TCGA-CC-A5UE-01A-11R-A28V-07	Immunity_L
TCGA-HP-A5MZ-01A-21R-A27V-07	Immunity_H
TCGA-CC-A8HU-01A-11R-A36F-07	Immunity_L
TCGA-DD-AADO-01A-11R-A41C-07	Immunity_H
TCGA-DD-AAD5-01A-11R-A41C-07	Immunity_L
TCGA-LG-A6GG-01A-11R-A311-07	Immunity_L
TCGA-G3-A5SI-01A-31R-A27V-07	Immunity_L
TCGA-RG-A7D4-01A-12R-A33R-07	Immunity_H
TCGA-BW-A5NQ-01A-11R-A27V-07	Immunity_H
TCGA-KR-A7K2-01A-12R-A33R-07	Immunity_L
TCGA-DD-AADM-01A-11R-A41C-07	Immunity_L
TCGA-XR-A8TG-01A-11R-A36F-07	Immunity_L
TCGA-DD-AACD-01A-11R-A41C-07	Immunity_L
TCGA-3K-AAZ8-01A-12R-A39D-07	Immunity_L
TCGA-DD-AAD0-01A-11R-A41C-07	Immunity_L
TCGA-DD-AADJ-01A-11R-A41C-07	Immunity_L
TCGA-ES-A2HS-01A-11R-A180-07	Immunity_L
TCGA-HP-A5N0-01A-11R-A28V-07	Immunity_L
TCGA-2V-A95S-01A-11R-A37K-07	Immunity_H
TCGA-ED-A7XP-01A-11R-A352-07	Immunity_L
TCGA-G3-A7M9-01A-23R-A352-07	Immunity_L
TCGA-G3-A3CH-01A-11R-A22L-07	Immunity_L
TCGA-G3-A25S-01A-11R-A16W-07	Immunity_L
TCGA-2Y-A9GW-01A-11R-A38B-07	Immunity_H
TCGA-BC-A217-01A-11R-A155-07	Immunity_L
TCGA-DD-AACX-01A-11R-A41C-07	Immunity_L
TCGA-CC-A5UD-01A-11R-A28V-07	Immunity_L
TCGA-EP-A26S-01A-11R-A16W-07	Immunity_L
TCGA-MI-A75E-01A-11R-A32O-07	Immunity_L
TCGA-DD-AACO-01A-11R-A41C-07	Immunity_L
TCGA-G3-A5SK-01A-11R-A27V-07	Immunity_L
TCGA-BC-A110-01A-11R-A131-07	Immunity_L
TCGA-G3-A5SM-01A-12R-A28V-07	Immunity_H
TCGA-ED-A8O5-01A-11R-A36F-07	Immunity_L
TCGA-FV-A3R2-01A-11R-A22L-07	Immunity_L
TCGA-DD-A116-01A-11R-A131-07	Immunity_L
TCGA-DD-A39X-01A-11R-A213-07	Immunity_L
TCGA-2Y-A9H2-01A-12R-A38B-07	Immunity_L
TCGA-CC-A9FS-01A-11R-A37K-07	Immunity_L
TCGA-XR-A8TD-01A-12R-A39D-07	Immunity_H
TCGA-ZP-A9D2-01A-11R-A38B-07	Immunity_L
TCGA-DD-A4NK-01A-11R-A28V-07	Immunity_L
TCGA-FV-A4ZP-01A-12R-A266-07	Immunity_L
TCGA-DD-AAE2-01A-11R-A41C-07	Immunity_H
TCGA-DD-A39Z-01A-11R-A213-07	Immunity_L
TCGA-5R-AA1D-01A-11R-A38B-07	Immunity_H
TCGA-2Y-A9H7-01A-11R-A39D-07	Immunity_L
TCGA-CC-5264-01A-01R-A131-07	Immunity_L
TCGA-ZS-A9CF-02A-11R-A38B-07	Immunity_L
TCGA-UB-A7ME-01A-11R-A33J-07	Immunity_H
TCGA-UB-A7MD-01A-12R-A352-07	Immunity_L
TCGA-RC-A6M6-01A-11R-A32O-07	Immunity_L
TCGA-DD-A3A8-01A-11R-A22L-07	Immunity_L
TCGA-ED-A7PX-01A-51R-A352-07	Immunity_L
TCGA-DD-AACZ-01A-11R-A41C-07	Immunity_H
TCGA-DD-A39V-01A-11R-A213-07	Immunity_H
TCGA-ZS-A9CE-01A-11R-A37K-07	Immunity_L
TCGA-5R-AA1C-01A-11R-A41C-07	Immunity_L
TCGA-G3-A25Z-01A-11R-A16W-07	Immunity_L
TCGA-5R-AAAM-01A-12R-A41C-07	Immunity_L
TCGA-ES-A2HT-01A-12R-A180-07	Immunity_L
TCGA-DD-A3A7-01A-11R-A22L-07	Immunity_L
TCGA-BD-A2L6-01A-11R-A213-07	Immunity_L
TCGA-DD-AAE9-01A-11R-A41C-07	Immunity_L
TCGA-CC-A7IH-01A-11R-A33J-07	Immunity_L
TCGA-DD-AACL-01A-11R-A41C-07	Immunity_H
TCGA-CC-5259-01A-31R-A213-07	Immunity_L
TCGA-G3-A7M6-01A-11R-A33R-07	Immunity_L
TCGA-DD-AAD6-01A-11R-A41C-07	Immunity_L
TCGA-FV-A2QQ-01A-11R-A22L-07	Immunity_L
TCGA-2Y-A9GX-01A-11R-A38B-07	Immunity_H
TCGA-BD-A3ER-01A-11R-A213-07	Immunity_L
TCGA-DD-AADC-01A-11R-A41C-07	Immunity_L
TCGA-BC-A10Z-01A-11R-A131-07	Immunity_L
TCGA-5C-AAPD-01A-21R-A39D-07	Immunity_H
TCGA-DD-AAED-01A-12R-A41C-07	Immunity_L
TCGA-DD-AACI-01A-11R-A41C-07	Immunity_H
TCGA-G3-A25Y-01A-11R-A16W-07	Immunity_H
TCGA-ZP-A9CY-01A-11R-A38B-07	Immunity_L
TCGA-PD-A5DF-01A-11R-A27V-07	Immunity_L
TCGA-DD-A114-01A-11R-A131-07	Immunity_H
TCGA-DD-AAVY-01A-11R-A41C-07	Immunity_L
TCGA-BC-A10S-01A-22R-A131-07	Immunity_L
TCGA-CC-A123-01A-11R-A131-07	Immunity_L
TCGA-MI-A75H-01A-11R-A32O-07	Immunity_L
TCGA-DD-AADG-01A-11R-A41C-07	Immunity_L
TCGA-BC-A10U-01A-11R-A131-07	Immunity_L
TCGA-CC-A7IG-01A-11R-A33J-07	Immunity_L
TCGA-DD-A3A3-01A-11R-A22L-07	Immunity_L
TCGA-2Y-A9GZ-01A-11R-A39D-07	Immunity_L
TCGA-K7-AAU7-01A-11R-A38B-07	Immunity_L
TCGA-BW-A5NO-01A-11R-A27V-07	Immunity_L
TCGA-DD-AAVX-01A-11R-A41C-07	Immunity_L
TCGA-DD-A4NJ-01A-11R-A27V-07	Immunity_L
TCGA-DD-AACS-01A-11R-A41C-07	Immunity_L
TCGA-UB-AA0U-01A-11R-A38B-07	Immunity_L
TCGA-CC-A9FW-01A-11R-A37K-07	Immunity_L
TCGA-CC-A8HT-01A-11R-A36F-07	Immunity_L
TCGA-G3-AAUZ-01A-11R-A38B-07	Immunity_H
TCGA-G3-A25U-01A-11R-A16W-07	Immunity_L
TCGA-DD-AAEK-01A-11R-A41C-07	Immunity_H
TCGA-DD-AAEH-01A-11R-A41C-07	Immunity_H
TCGA-DD-A73F-01A-11R-A32O-07	Immunity_H
TCGA-2Y-A9HA-01A-11R-A39D-07	Immunity_L
TCGA-UB-A7MC-01A-11R-A33R-07	Immunity_L
TCGA-DD-AACG-01A-11R-A41C-07	Immunity_L
TCGA-2Y-A9GY-01A-11R-A38B-07	Immunity_H
TCGA-DD-A1EF-01A-11R-A131-07	Immunity_H
TCGA-DD-AADQ-01A-11R-A41C-07	Immunity_L
TCGA-DD-AACA-01A-11R-A41C-07	Immunity_L
TCGA-DD-A1EK-01A-11R-A213-07	Immunity_L
TCGA-DD-AAD2-01A-11R-A41C-07	Immunity_L
TCGA-DD-A11C-01A-11R-A131-07	Immunity_L
TCGA-DD-AAEI-01A-11R-A41C-07	Immunity_L
TCGA-G3-AAV5-01A-11R-A37K-07	Immunity_L
TCGA-DD-AADK-01A-11R-A41C-07	Immunity_H
TCGA-2Y-A9H5-01A-11R-A38B-07	Immunity_L
TCGA-FV-A3I0-01A-11R-A22L-07	Immunity_L
TCGA-CC-A7IL-01A-11R-A33R-07	Immunity_L
TCGA-DD-A115-01A-11R-A131-07	Immunity_L
TCGA-2Y-A9GS-01A-12R-A38B-07	Immunity_L
TCGA-ZP-A9CV-01A-11R-A38B-07	Immunity_L
TCGA-BC-A69I-01A-11R-A311-07	Immunity_L
TCGA-ZP-A9D1-01A-11R-A38B-07	Immunity_L
TCGA-MI-A75C-01A-11R-A32O-07	Immunity_L
TCGA-DD-AADV-01A-11R-A39D-07	Immunity_L
TCGA-BC-A10Y-01A-11R-A131-07	Immunity_L
TCGA-DD-AACV-01A-11R-A41C-07	Immunity_L
TCGA-DD-AADR-01A-11R-A41C-07	Immunity_L
TCGA-EP-A2KC-01A-11R-A213-07	Immunity_L
TCGA-DD-AACJ-01A-11R-A41C-07	Immunity_L
TCGA-BC-A10R-01A-11R-A131-07	Immunity_L
TCGA-LG-A9QD-01A-11R-A38B-07	Immunity_L
TCGA-WX-AA44-01A-11R-A39D-07	Immunity_L
TCGA-DD-A113-01A-11R-A131-07	Immunity_L
TCGA-FV-A496-01A-11R-A266-07	Immunity_L
TCGA-DD-A1EC-01A-21R-A131-07	Immunity_H
TCGA-BC-A10Q-01A-11R-A131-07	Immunity_L
TCGA-DD-AAVW-01A-11R-A41C-07	Immunity_H
TCGA-2Y-A9H3-01A-11R-A38B-07	Immunity_L
TCGA-DD-A4NH-01A-11R-A27V-07	Immunity_L
TCGA-CC-A7IE-01A-21R-A38B-07	Immunity_H
TCGA-DD-A4NQ-01A-21R-A28V-07	Immunity_L
TCGA-DD-A4NG-01A-11R-A27V-07	Immunity_L
TCGA-DD-AAW2-01A-11R-A41C-07	Immunity_L
TCGA-DD-A73B-01A-12R-A32O-07	Immunity_L
TCGA-DD-A4NI-01A-11R-A27V-07	Immunity_H
TCGA-MI-A75G-01A-11R-A32O-07	Immunity_L
TCGA-BC-A10X-01A-11R-A131-07	Immunity_L
TCGA-CC-A3MC-01A-11R-A22L-07	Immunity_L
TCGA-2Y-A9GV-01A-11R-A38B-07	Immunity_L
TCGA-DD-A73G-01A-22R-A32O-07	Immunity_L
TCGA-CC-5260-01A-01R-A131-07	Immunity_L
TCGA-CC-A7IK-01A-12R-A33R-07	Immunity_L
TCGA-DD-A4NL-01A-11R-A28V-07	Immunity_L
TCGA-DD-A3A1-01A-11R-A213-07	Immunity_L
TCGA-G3-AAV2-01A-11R-A37K-07	Immunity_L
TCGA-BC-A216-01A-11R-A155-07	Immunity_L
TCGA-DD-A4NV-01A-11R-A311-07	Immunity_L
TCGA-ED-A627-01A-12R-A311-07	Immunity_H
TCGA-RC-A7S9-01A-11R-A33R-07	Immunity_L
TCGA-DD-AADD-01A-11R-A41C-07	Immunity_L
TCGA-BC-A10W-01A-11R-A131-07	Immunity_L
TCGA-BC-A3KG-01A-11R-A213-07	Immunity_L
TCGA-DD-AACN-01A-11R-A41C-07	Immunity_L
TCGA-G3-AAV6-01A-21R-A37K-07	Immunity_L
TCGA-DD-AAVZ-01A-11R-A41C-07	Immunity_L
TCGA-CC-A9FU-01A-11R-A37K-07	Immunity_L
TCGA-DD-AACE-01A-11R-A41C-07	Immunity_L
TCGA-BC-A3KF-01A-11R-A213-07	Immunity_L
TCGA-ZS-A9CD-01A-11R-A37K-07	Immunity_L
TCGA-DD-AADY-01A-11R-A41C-07	Immunity_L
TCGA-2Y-A9H4-01A-11R-A38B-07	Immunity_L
TCGA-WX-AA47-01A-11R-A39D-07	Immunity_L
TCGA-G3-A5SJ-01A-11R-A27V-07	Immunity_H
TCGA-YA-A8S7-01A-11R-A37K-07	Immunity_L
TCGA-FV-A495-01A-11R-A266-07	Immunity_H
TCGA-DD-A4NP-01A-11R-A28V-07	Immunity_L
TCGA-MI-A75I-01A-11R-A32O-07	Immunity_L
TCGA-DD-A3A5-01A-11R-A22L-07	Immunity_L
TCGA-DD-AACY-01A-11R-A41C-07	Immunity_L
TCGA-CC-A5UC-01A-11R-A28V-07	Immunity_L
TCGA-CC-A8HV-01A-11R-A36F-07	Immunity_L
TCGA-BC-A5W4-01A-11R-A28V-07	Immunity_L
TCGA-RC-A7SF-01A-11R-A352-07	Immunity_L
TCGA-RC-A6M4-01A-11R-A32O-07	Immunity_L
TCGA-ED-A7XO-01A-11R-A352-07	Immunity_L

## Sheet: Appendix 7
ID	StromalScore	ImmuneScore	ESTIMATEScore	TumorPurity
TCGA-G3-A25X-01A-11R-A16W-07	61.3139	1561.65	1622.97	0.665061
TCGA-DD-AADS-01A-11R-A41C-07	-533.268	1440.71	907.441	0.739688
TCGA-G3-AAV3-01A-11R-A37K-07	-159.591	1414.99	1255.4	0.704367
TCGA-T1-A6J8-01A-11R-A32O-07	-358.78	262.513	-96.2669	0.830464
TCGA-2Y-A9GU-01A-11R-A38B-07	-850.399	-127.873	-978.272	0.895435
TCGA-2Y-A9HB-01A-11R-A39D-07	-88.2582	999.611	911.353	0.739302
TCGA-DD-A73E-01A-12R-A32O-07	-1012.64	-691.979	-1704.62	0.937727
TCGA-UB-A7MB-01A-11R-A33R-07	-1101.53	-400.242	-1501.78	0.92697
TCGA-DD-A73A-01A-12R-A32O-07	-731.701	922.9	191.199	0.806225
TCGA-DD-AAEG-01A-11R-A39D-07	-837.414	-170.816	-1008.23	0.897384
TCGA-ED-A8O6-01A-11R-A36F-07	-796.49	85.0873	-711.402	0.877313
TCGA-G3-AAV7-01A-11R-A38B-07	-528.03	894.374	366.345	0.79075
TCGA-CC-A7IJ-01A-11R-A33R-07	919.086	1956.63	2875.71	0.517295
TCGA-2Y-A9H9-01A-21R-A39D-07	-520.442	388.836	-131.606	0.833342
TCGA-CC-5261-01A-01R-A131-07	236.567	1158.92	1395.48	0.689623
TCGA-RC-A7SH-01A-11R-A38B-07	-1102.78	-346.81	-1449.59	0.924069
TCGA-DD-A1EI-01A-11R-A131-07	155.202	591.114	746.316	0.755396
TCGA-G3-A3CJ-01A-11R-A213-07	-637.265	320.921	-316.344	0.848024
TCGA-GJ-A9DB-01A-11R-A37K-07	-56.0197	409.301	353.281	0.791923
TCGA-ED-A7PY-01A-11R-A33R-07	-1170.15	-175.937	-1346.09	0.918155
TCGA-K7-A5RG-01A-11R-A28V-07	-46.0415	2507.26	2461.22	0.568376
TCGA-G3-A7M5-01A-11R-A33R-07	-793.129	422.675	-370.454	0.852206
TCGA-DD-AADN-01A-11R-A41C-07	-959.124	2018.95	1059.82	0.724452
TCGA-CC-A8HS-01A-11R-A36F-07	-997.134	-339.416	-1336.55	0.9176
TCGA-WQ-AB4B-01A-11R-A41C-07	-129.142	685.496	556.354	0.773372
TCGA-FV-A23B-01A-11R-A16W-07	-510.243	564.325	54.0828	0.817968
TCGA-FV-A3R3-01A-11R-A22L-07	566.109	884.667	1450.78	0.683723
TCGA-G3-AAV0-01A-11R-A37K-07	-665.556	292.078	-373.478	0.852438
TCGA-5C-A9VG-01A-11R-A37K-07	-269.535	-218.43	-487.966	0.861104
TCGA-BC-4072-01B-11R-A155-07	-185.595	1432.34	1246.75	0.705268
TCGA-DD-AAVV-01A-11R-A41C-07	215.126	1504.11	1719.23	0.654443
TCGA-DD-AADB-01A-11R-A41C-07	-723.148	1264.66	541.517	0.774751
TCGA-DD-AAVQ-01A-11R-A41C-07	-160.709	2050.86	1890.15	0.635269
TCGA-CC-5258-01A-01R-A131-07	-408.278	697.478	289.2	0.797631
TCGA-EP-A3JL-01A-11R-A213-07	149.415	1412.34	1561.76	0.671745
TCGA-DD-A73C-01A-12R-A33J-07	18.5981	326.958	345.556	0.792615
TCGA-G3-AAV1-01A-11R-A38B-07	-614.733	32.5699	-582.163	0.868051
TCGA-DD-AAEE-01A-11R-A41C-07	-818.552	-157.274	-975.826	0.895275
TCGA-G3-A25T-01A-11R-A16W-07	-332.167	425.067	92.8998	0.814677
TCGA-LG-A9QC-01A-11R-A37K-07	-802.247	-322.776	-1125.02	0.904817
TCGA-ED-A82E-01A-11R-A352-07	-228.834	330.377	101.543	0.813941
TCGA-DD-AACF-01A-11R-A41C-07	-825.059	762.837	-62.2222	0.82767
TCGA-QA-A7B7-01A-11R-A32O-07	-1172.8	23.5896	-1149.21	0.906323
TCGA-DD-AAC9-01A-11R-A41C-07	295.271	1178.64	1473.91	0.68124
TCGA-DD-AAE6-01A-11R-A41C-07	-1469.9	-797.979	-2267.88	0.963212
TCGA-DD-A3A2-01A-11R-A213-07	-403.983	247.436	-156.547	0.835361
TCGA-DD-A39Y-01A-11R-A213-07	-1038.86	112.163	-926.698	0.892039
TCGA-BC-A112-01A-11R-A131-07	-120.316	554.786	434.47	0.78459
TCGA-ZP-A9CZ-01A-11R-A38B-07	-69.4802	1195.59	1126.11	0.717711
TCGA-CC-A3MB-01A-11R-A213-07	-808.269	95.2781	-712.991	0.877425
TCGA-DD-AAE1-01A-11R-A41C-07	-984.997	391.822	-593.175	0.868853
TCGA-EP-A3RK-01A-11R-A22L-07	61.2356	1812.87	1874.11	0.637086
TCGA-G3-A3CG-01A-11R-A213-07	-267.372	518.394	251.021	0.800999
TCGA-DD-AA3A-01A-11R-A37K-07	-1299.83	34.8117	-1265.02	0.913376
TCGA-BC-4073-01B-02R-A131-07	126.623	1949.16	2075.78	0.613992
TCGA-DD-AACK-01A-11R-A41C-07	-900.573	216.737	-683.836	0.875364
TCGA-XR-A8TE-01A-11R-A36F-07	-397.274	85.3362	-311.938	0.847681
TCGA-G3-A25V-01A-11R-A16W-07	206.435	1232.84	1439.27	0.684954
TCGA-DD-A4NA-01A-11R-A266-07	-259.787	662.74	402.953	0.78745
TCGA-DD-AAD3-01A-11R-A41C-07	168.745	757.498	926.243	0.737828
TCGA-DD-A118-01A-11R-A131-07	-225.45	117.555	-107.895	0.831414
TCGA-CC-A9FV-01A-11R-A37K-07	1177.06	2282.71	3459.77	0.442114
TCGA-ED-A459-01A-11R-A266-07	-704.158	607.628	-96.5305	0.830485
TCGA-RC-A7SB-01A-21R-A352-07	-893.268	102.675	-790.593	0.882833
TCGA-WQ-A9G7-01A-11R-A37K-07	-1139.66	-186.358	-1326.02	0.916984
TCGA-DD-AAEA-01A-11R-A41C-07	-860.072	750.859	-109.214	0.831521
TCGA-G3-A7M7-01A-12R-A352-07	-640.747	3.36629	-637.381	0.872047
TCGA-BC-A10T-01A-11R-A131-07	285.277	279.137	564.415	0.772621
TCGA-DD-AADP-01A-11R-A39D-07	-371.199	440.348	69.1494	0.816694
TCGA-DD-AACT-01A-11R-A41C-07	-218.178	1019.44	801.263	0.750087
TCGA-UB-A7MA-01A-11R-A33R-07	-668.636	28.8334	-639.802	0.872221
TCGA-DD-A73D-01A-12R-A32O-07	-1376.67	-597.847	-1974.52	0.95075
TCGA-DD-A4NB-01A-12R-A266-07	1122.27	953.833	2076.1	0.613955
TCGA-2Y-A9GT-01A-11R-A38B-07	-20.9825	1547.54	1526.56	0.675563
TCGA-DD-AADL-01A-11R-A41C-07	-1055.62	-264.012	-1319.63	0.916609
TCGA-DD-A1EG-01A-11R-A213-07	138.039	1438.05	1576.09	0.670184
TCGA-DD-A4ND-01A-11R-A266-07	757.848	1203.41	1961.26	0.627174
TCGA-2Y-A9H6-01A-11R-A39D-07	118.504	1122.14	1240.65	0.705902
TCGA-DD-AAW1-01A-11R-A41C-07	-769.983	-64.7339	-834.717	0.885856
TCGA-DD-A1EA-01A-11R-A131-07	-750.293	784.283	33.9896	0.819661
TCGA-ED-A66Y-01A-11R-A311-07	-1084.17	-785.618	-1869.79	0.945872
TCGA-DD-AACH-01A-11R-A41C-07	-582.369	432.63	-149.739	0.834811
TCGA-XR-A8TC-01A-11R-A36F-07	-660.546	-164.979	-825.524	0.885229
TCGA-DD-A3A4-01A-11R-A22L-07	-707.998	-374.925	-1082.92	0.902168
TCGA-DD-A11A-01A-11R-A131-07	-884.313	-138.327	-1022.64	0.898316
TCGA-DD-AADF-01A-11R-A41C-07	-996.425	360.382	-636.043	0.871951
TCGA-ZP-A9D0-01A-11R-A37K-07	-582.158	-119.331	-701.489	0.876614
TCGA-UB-AA0V-01A-11R-A38B-07	278.934	693.563	972.496	0.733229
TCGA-MR-A520-01A-11R-A266-07	-571.65	277.706	-293.943	0.846276
TCGA-RC-A6M5-01A-11R-A32O-07	470.154	291.04	761.194	0.753963
TCGA-EP-A2KA-01A-11R-A180-07	-619.83	1505.37	885.536	0.741848
TCGA-DD-AAE7-01A-11R-A41C-07	-70.3359	934.585	864.249	0.74394
TCGA-DD-AAE4-01A-11R-A41C-07	178.904	1779.69	1958.59	0.627478
TCGA-DD-A4NF-01A-11R-A27V-07	-683.817	-340.417	-1024.23	0.898418
TCGA-BW-A5NP-01A-11R-A27V-07	-1187.85	-457.043	-1644.9	0.934645
TCGA-RC-A6M3-01A-11R-A32O-07	-1239.99	328.506	-911.485	0.891028
TCGA-DD-AACP-01A-11R-A41C-07	-1464.81	-232.353	-1697.16	0.937346
TCGA-DD-AAE0-01A-11R-A41C-07	-524.096	129.519	-394.577	0.854053
TCGA-BC-A8YO-01A-11R-A37K-07	-749.031	1263.97	514.936	0.777212
TCGA-DD-A3A9-01A-11R-A266-07	75.4494	921.669	997.118	0.730766
TCGA-CC-A7II-01A-11R-A33J-07	-625.209	-254.937	-880.146	0.88893
TCGA-DD-AAD1-01A-11R-A41C-07	416.136	1388.11	1804.25	0.644956
TCGA-XR-A8TF-01A-11R-A36F-07	-959.506	-40.2322	-999.738	0.896834
TCGA-G3-A6UC-01A-21R-A33J-07	-1023.26	-199.869	-1223.13	0.910855
TCGA-DD-A1ED-01A-11R-A155-07	59.8682	1201	1260.87	0.703797
TCGA-CC-5262-01A-01R-A131-07	372.638	1242.06	1614.7	0.665967
TCGA-ZS-A9CF-01A-11R-A38B-07	-695.519	458.154	-237.365	0.841823
TCGA-FV-A3I1-01A-11R-A22L-07	-178.469	955.928	777.459	0.752393
TCGA-DD-AAW0-01A-11R-A41C-07	144.563	1147.23	1291.79	0.700565
TCGA-DD-AAD8-01A-11R-A41C-07	-815.076	178.561	-636.515	0.871985
TCGA-ZP-A9D4-01A-11R-A37K-07	-817.976	-148.587	-966.562	0.894669
TCGA-RC-A7SK-01A-11R-A352-07	-1012.22	-306.137	-1318.36	0.916535
TCGA-DD-AAC8-01A-11R-A41C-07	-761.271	482.731	-278.54	0.84507
TCGA-GJ-A3OU-01A-31R-A38B-07	1050.47	2614.22	3664.69	0.414938
TCGA-KR-A7K8-01A-11R-A33J-07	-50.3781	1665.88	1615.5	0.66588
TCGA-CC-A1HT-01A-11R-A131-07	308.374	2146.26	2454.63	0.569171
TCGA-BC-A69H-01A-11R-A311-07	-645.876	982.303	336.427	0.793431
TCGA-DD-AAVR-01A-11R-A41C-07	518.532	1749.3	2267.83	0.5915
TCGA-DD-AAE3-01A-11R-A41C-07	-48.3513	472.334	423.982	0.785543
TCGA-DD-A4NN-01A-11R-A28V-07	-690.005	-334.014	-1024.02	0.898405
TCGA-DD-AACC-01A-11R-A41C-07	262.133	2632.31	2894.45	0.51494
TCGA-DD-AADI-01A-11R-A41C-07	-49.7719	1616.27	1566.5	0.671228
TCGA-DD-AAEB-01A-11R-A41C-07	-610.158	454.895	-155.264	0.835257
TCGA-2Y-A9H1-01A-11R-A38B-07	-680.715	1165.24	484.521	0.780013
TCGA-DD-AACB-01A-11R-A41C-07	-532.371	1472.55	940.179	0.736446
TCGA-WX-AA46-01A-11R-A39D-07	-143.934	511.317	367.383	0.790657
TCGA-DD-A1EJ-01A-11R-A155-07	-893.904	360.562	-533.342	0.864471
TCGA-EP-A2KB-01A-11R-A180-07	-961.673	50.911	-910.762	0.89098
TCGA-ED-A66X-01A-11R-A311-07	484.724	1004.28	1489	0.679617
TCGA-DD-AACW-01A-11R-A41C-07	-956.404	231.232	-725.172	0.878281
TCGA-NI-A4U2-01A-11R-A28V-07	-306.185	267.207	-38.9777	0.82575
TCGA-ED-A97K-01A-21R-A38B-07	-200.674	601.973	401.299	0.787599
TCGA-G3-A3CK-01A-11R-A213-07	-543.333	787.819	244.486	0.801573
TCGA-DD-AADW-01A-11R-A39D-07	-380.693	-299.821	-680.515	0.875128
TCGA-DD-AAVP-01A-11R-A41C-07	-468.965	174.479	-294.486	0.846319
TCGA-DD-A39W-01A-11R-A213-07	-833.281	31.1901	-802.091	0.883624
TCGA-DD-A4NR-01A-11R-A311-07	309.705	2323.99	2633.7	0.547365
TCGA-DD-AACU-01A-11R-A41C-07	-541.025	486.094	-54.931	0.827069
TCGA-KR-A7K7-01A-11R-A33J-07	-951.504	1250.67	299.164	0.796748
TCGA-DD-AACQ-01A-11R-A41C-07	-1322.36	-480.906	-1803.26	0.942658
TCGA-DD-A11B-01A-11R-A131-07	-714.98	-234.71	-949.691	0.89356
TCGA-DD-A4NS-01A-11R-A311-07	734.452	1283.7	2018.15	0.620647
TCGA-DD-A1EH-01A-11R-A131-07	-323.687	-16.0883	-339.775	0.849841
TCGA-DD-AAW3-01A-11R-A41C-07	-775.871	-247.525	-1023.4	0.898364
TCGA-DD-AADA-01A-11R-A41C-07	-159.726	1072.69	912.965	0.739143
TCGA-UB-A7MF-01A-11R-A33J-07	-463.493	1841.69	1378.2	0.691458
TCGA-DD-A119-01A-11R-A131-07	-200.438	417.722	217.284	0.803954
TCGA-2Y-A9H8-01A-11R-A39D-07	-771.931	958.415	186.483	0.806634
TCGA-K7-A6G5-01A-11R-A311-07	-209.823	922.344	712.521	0.758638
TCGA-WJ-A86L-01A-12R-A39D-07	-1207.3	-85.409	-1292.71	0.915023
TCGA-ZS-A9CG-01A-11R-A37K-07	-576.312	168.102	-408.211	0.855093
TCGA-O8-A75V-01A-11R-A32O-07	-78.8745	1230.46	1151.59	0.715102
TCGA-ED-A7PZ-01A-11R-A33R-07	-1338.74	-444.316	-1783.06	0.941664
TCGA-DD-A1EL-01A-11R-A155-07	-1135.89	292.469	-843.42	0.886448
TCGA-G3-A5SL-01A-11R-A27V-07	-513.551	31.4865	-482.065	0.860663
TCGA-DD-A1EE-01A-11R-A131-07	-879.526	-153.535	-1033.06	0.898987
TCGA-CC-5263-01A-01R-A131-07	-651.37	702.312	50.9416	0.818234
TCGA-G3-A3CI-01A-11R-A213-07	-180.848	1027.49	846.645	0.745664
TCGA-ED-A5KG-01A-11R-A27V-07	686.661	3178.85	3865.51	0.387941
TCGA-DD-AAVS-01A-11R-A41C-07	-531.311	278.759	-252.552	0.843024
TCGA-DD-A4NO-01A-11R-A28V-07	-194.273	234.837	40.5639	0.819108
TCGA-CC-A3MA-01A-11R-A213-07	-327.984	2.98953	-324.994	0.848696
TCGA-NI-A8LF-01A-11R-A36F-07	-230.91	146.823	-84.0867	0.829467
TCGA-5C-A9VH-01A-11R-A37K-07	-151.655	134.467	-17.1878	0.823942
TCGA-DD-A4NE-01A-11R-A27V-07	-568.782	-167.845	-736.627	0.879084
TCGA-FV-A4ZQ-01A-11R-A266-07	-813.451	1792.55	979.096	0.73257
TCGA-DD-AACA-02A-11R-A41C-07	-786.982	-644.855	-1431.84	0.92307
TCGA-K7-A5RF-01A-11R-A28V-07	443.857	1402.97	1846.83	0.640168
TCGA-DD-A1EB-01A-11R-A131-07	-421.142	190.136	-231.006	0.841319
TCGA-DD-AAVU-01A-11R-A41C-07	-1043.67	76.2169	-967.451	0.894727
TCGA-DD-AADU-01A-11R-A41C-07	-1106.4	75.5358	-1030.87	0.898846
TCGA-2Y-A9H0-01A-11R-A38B-07	-918.919	860.846	-58.0736	0.827328
TCGA-GJ-A6C0-01A-12R-A311-07	-402.12	1164.06	761.943	0.753891
TCGA-DD-AACA-02B-11R-A41C-07	-1232.39	-560.082	-1792.47	0.942128
TCGA-ED-A4XI-01A-11R-A266-07	347.416	1209.34	1556.76	0.672288
TCGA-G3-A7M8-01A-11R-A33R-07	-133.202	366.752	233.55	0.802532
TCGA-CC-A3M9-01A-11R-A213-07	996.365	2848.47	3844.83	0.390737
TCGA-FV-A2QR-01A-11R-A213-07	-76.4928	286.282	209.789	0.804608
TCGA-MR-A8JO-01A-12R-A36F-07	874.003	1507.81	2381.81	0.577927
TCGA-DD-A3A6-01A-11R-A22L-07	792.231	1369.07	2161.3	0.604036
TCGA-G3-AAV4-01A-11R-A38B-07	-767.426	-26.0511	-793.477	0.883031
TCGA-DD-A11D-01A-11R-A131-07	-495.825	109.553	-386.272	0.853419
TCGA-BD-A3EP-01A-11R-A22L-07	312.059	1520.56	1832.62	0.641768
TCGA-EP-A12J-01A-11R-A131-07	-708.958	119.018	-589.94	0.868618
TCGA-4R-AA8I-01A-11R-A38B-07	-561.116	248.2	-312.916	0.847757
TCGA-CC-A7IF-01A-11R-A33J-07	-944.005	-286.406	-1230.41	0.911295
TCGA-KR-A7K0-01A-12R-A33R-07	-383.18	378.529	-4.65145	0.822898
TCGA-CC-A5UE-01A-11R-A28V-07	-1347.14	68.5219	-1278.61	0.914186
TCGA-HP-A5MZ-01A-21R-A27V-07	757.949	1594.55	2352.5	0.581433
TCGA-CC-A8HU-01A-11R-A36F-07	-1040.58	-173.458	-1214.04	0.910303
TCGA-DD-AADO-01A-11R-A41C-07	-615.309	1482.33	867.018	0.743668
TCGA-DD-AAD5-01A-11R-A41C-07	-822.717	908.256	85.5387	0.815303
TCGA-LG-A6GG-01A-11R-A311-07	-931.736	-31.1396	-962.875	0.894427
TCGA-G3-A5SI-01A-31R-A27V-07	-887.267	-436.217	-1323.48	0.916836
TCGA-RG-A7D4-01A-12R-A33R-07	-944.118	1573.18	629.06	0.766562
TCGA-BW-A5NQ-01A-11R-A27V-07	-637.836	1460.3	822.46	0.748025
TCGA-KR-A7K2-01A-12R-A33R-07	-247.606	650.546	402.94	0.787451
TCGA-DD-AADM-01A-11R-A41C-07	-425.45	583.5	158.049	0.809094
TCGA-XR-A8TG-01A-11R-A36F-07	-325.445	355.487	30.0419	0.819993
TCGA-DD-AACD-01A-11R-A41C-07	-240.243	1130.28	890.039	0.741405
TCGA-3K-AAZ8-01A-12R-A39D-07	-876.23	493.29	-382.94	0.853164
TCGA-DD-AAD0-01A-11R-A41C-07	-1290.61	-191.241	-1481.86	0.925869
TCGA-DD-AADJ-01A-11R-A41C-07	-843.004	516.86	-326.144	0.848785
TCGA-ES-A2HS-01A-11R-A180-07	-337.297	85.2337	-252.064	0.842985
TCGA-HP-A5N0-01A-11R-A28V-07	316.27	640.899	957.169	0.734757
TCGA-2V-A95S-01A-11R-A37K-07	-254.234	2211.85	1957.61	0.62759
TCGA-ED-A7XP-01A-11R-A352-07	-191.132	567.683	376.551	0.789833
TCGA-G3-A7M9-01A-23R-A352-07	-1187.37	-255.005	-1442.37	0.923663
TCGA-G3-A3CH-01A-11R-A22L-07	-272.617	649.827	377.21	0.789773
TCGA-G3-A25S-01A-11R-A16W-07	-858.146	722.694	-135.453	0.833654
TCGA-2Y-A9GW-01A-11R-A38B-07	183.095	1520.61	1703.7	0.656165
TCGA-BC-A217-01A-11R-A155-07	-967.344	739.875	-227.469	0.841038
TCGA-DD-AACX-01A-11R-A41C-07	-1123.12	262.315	-860.808	0.887626
TCGA-CC-A5UD-01A-11R-A28V-07	-992.507	-112.519	-1105.03	0.903563
TCGA-EP-A26S-01A-11R-A16W-07	-740.958	-218.278	-959.236	0.894188
TCGA-MI-A75E-01A-11R-A32O-07	6.06556	1000.41	1006.48	0.729828
TCGA-DD-AACO-01A-11R-A41C-07	-328.854	976.126	647.272	0.764843
TCGA-G3-A5SK-01A-11R-A27V-07	-161.412	1065.03	903.617	0.740066
TCGA-BC-A110-01A-11R-A131-07	791.27	1624.52	2415.79	0.57385
TCGA-G3-A5SM-01A-12R-A28V-07	235.606	1044.46	1280.06	0.701792
TCGA-ED-A8O5-01A-11R-A36F-07	-559.303	-122.972	-682.275	0.875253
TCGA-FV-A3R2-01A-11R-A22L-07	-926.162	209.09	-717.072	0.877712
TCGA-DD-A116-01A-11R-A131-07	-495.106	530.6	35.4935	0.819535
TCGA-DD-A39X-01A-11R-A213-07	-282.876	614.734	331.858	0.793839
TCGA-2Y-A9H2-01A-12R-A38B-07	-828.956	649.461	-179.496	0.837208
TCGA-CC-A9FS-01A-11R-A37K-07	-803.186	82.196	-720.99	0.877988
TCGA-XR-A8TD-01A-12R-A39D-07	519.509	1945.73	2465.24	0.56789
TCGA-ZP-A9D2-01A-11R-A38B-07	-366.997	305.211	-61.7867	0.827634
TCGA-DD-A4NK-01A-11R-A28V-07	-552.128	-9.1058	-561.233	0.866522
TCGA-FV-A4ZP-01A-12R-A266-07	-576.047	1286.82	710.773	0.758805
TCGA-DD-AAE2-01A-11R-A41C-07	-81.8526	978.087	896.235	0.740794
TCGA-DD-A39Z-01A-11R-A213-07	-1206.33	-131.036	-1337.37	0.917647
TCGA-5R-AA1D-01A-11R-A38B-07	1270.55	1093.53	2364.08	0.58005
TCGA-2Y-A9H7-01A-11R-A39D-07	-1013.97	387.194	-626.777	0.871284
TCGA-CC-5264-01A-01R-A131-07	-837.155	134.431	-702.724	0.876701
TCGA-ZS-A9CF-02A-11R-A38B-07	-705.048	205.146	-499.903	0.861993
TCGA-UB-A7ME-01A-11R-A33J-07	-267.115	1243.93	976.817	0.732797
TCGA-UB-A7MD-01A-12R-A352-07	-99.2033	999.073	899.869	0.740436
TCGA-RC-A6M6-01A-11R-A32O-07	-1246.76	50.3641	-1196.4	0.909228
TCGA-DD-A3A8-01A-11R-A22L-07	-983.098	-85.0779	-1068.18	0.901232
TCGA-ED-A7PX-01A-51R-A352-07	183.108	458.021	641.129	0.765423
TCGA-DD-AACZ-01A-11R-A41C-07	-313.384	2083.16	1769.78	0.648815
TCGA-DD-A39V-01A-11R-A213-07	-213.105	1429.45	1216.35	0.708424
TCGA-ZS-A9CE-01A-11R-A37K-07	-1047.23	-436.444	-1483.68	0.92597
TCGA-5R-AA1C-01A-11R-A41C-07	-706.02	420.784	-285.236	0.845595
TCGA-G3-A25Z-01A-11R-A16W-07	-299.001	504.525	205.524	0.804979
TCGA-5R-AAAM-01A-12R-A41C-07	660.324	1162.67	1823	0.642851
TCGA-ES-A2HT-01A-12R-A180-07	-62.33	797.843	735.513	0.756434
TCGA-DD-A3A7-01A-11R-A22L-07	-960.732	374.76	-585.972	0.868329
TCGA-BD-A2L6-01A-11R-A213-07	-514.684	480.39	-34.2944	0.825362
TCGA-DD-AAE9-01A-11R-A41C-07	-1228.2	91.327	-1136.88	0.905556
TCGA-CC-A7IH-01A-11R-A33J-07	-829.167	-379.675	-1208.84	0.909987
TCGA-DD-AACL-01A-11R-A41C-07	-338.992	1810.08	1471.08	0.681544
TCGA-CC-5259-01A-31R-A213-07	-1110.46	632.848	-477.608	0.86033
TCGA-G3-A7M6-01A-11R-A33R-07	-496.101	328.745	-167.357	0.836232
TCGA-DD-AAD6-01A-11R-A41C-07	-1296.86	124.568	-1172.29	0.90775
TCGA-FV-A2QQ-01A-11R-A22L-07	-294.652	925.121	630.469	0.766429
TCGA-2Y-A9GX-01A-11R-A38B-07	863.042	1725.44	2588.48	0.552908
TCGA-BD-A3ER-01A-11R-A213-07	238.045	684.081	922.126	0.738236
TCGA-DD-AADC-01A-11R-A41C-07	-930.603	-41.838	-972.441	0.895054
TCGA-BC-A10Z-01A-11R-A131-07	-1337.1	-668.422	-2005.52	0.95215
TCGA-5C-AAPD-01A-21R-A39D-07	-106.869	1767.95	1661.08	0.660873
TCGA-DD-AAED-01A-12R-A41C-07	-1386	233.331	-1152.67	0.906537
TCGA-DD-AACI-01A-11R-A41C-07	-12.1014	1877.79	1865.69	0.638038
TCGA-G3-A25Y-01A-11R-A16W-07	-23.1812	673.152	649.971	0.764587
TCGA-ZP-A9CY-01A-11R-A38B-07	59.673	692.992	752.665	0.754785
TCGA-PD-A5DF-01A-11R-A27V-07	303.694	957.688	1261.38	0.703743
TCGA-DD-A114-01A-11R-A131-07	454.935	1873.68	2328.61	0.584283
TCGA-DD-AAVY-01A-11R-A41C-07	-1026.16	-225.199	-1251.36	0.912557
TCGA-BC-A10S-01A-22R-A131-07	166.913	1219.47	1386.39	0.690589
TCGA-CC-A123-01A-11R-A131-07	-688.049	420.365	-267.684	0.844217
TCGA-MI-A75H-01A-11R-A32O-07	-367.989	1108.25	740.265	0.755978
TCGA-DD-AADG-01A-11R-A41C-07	-891.222	-336.259	-1227.48	0.911118
TCGA-BC-A10U-01A-11R-A131-07	-1112.1	121.615	-990.485	0.896232
TCGA-CC-A7IG-01A-11R-A33J-07	-790.443	535.801	-254.643	0.843189
TCGA-DD-A3A3-01A-11R-A22L-07	-1195.63	368.025	-827.602	0.885371
TCGA-2Y-A9GZ-01A-11R-A39D-07	-838.202	-320.358	-1158.56	0.906902
TCGA-K7-AAU7-01A-11R-A38B-07	-119.409	734.948	615.539	0.767835
TCGA-BW-A5NO-01A-11R-A27V-07	-527.359	570.312	42.9528	0.818907
TCGA-DD-AAVX-01A-11R-A41C-07	-328.475	1021.72	693.245	0.760478
TCGA-DD-A4NJ-01A-11R-A27V-07	-33.6372	913.517	879.88	0.742405
TCGA-DD-AACS-01A-11R-A41C-07	-1069.34	-291.207	-1360.55	0.918994
TCGA-UB-AA0U-01A-11R-A38B-07	185.611	819.626	1005.24	0.729952
TCGA-CC-A9FW-01A-11R-A37K-07	-1174.84	228.097	-946.745	0.893366
TCGA-CC-A8HT-01A-11R-A36F-07	-895.109	878.214	-16.8949	0.823917
TCGA-G3-AAUZ-01A-11R-A38B-07	-230.689	1082.84	852.152	0.745126
TCGA-G3-A25U-01A-11R-A16W-07	-920.2	-144.836	-1065.04	0.901032
TCGA-DD-AAEK-01A-11R-A41C-07	-15.3429	1562.36	1547.02	0.673345
TCGA-DD-AAEH-01A-11R-A41C-07	-49.8786	1510.97	1461.09	0.682617
TCGA-DD-A73F-01A-11R-A32O-07	-5.23286	1831.89	1826.66	0.642439
TCGA-2Y-A9HA-01A-11R-A39D-07	-841.499	23.4648	-818.034	0.884717
TCGA-UB-A7MC-01A-11R-A33R-07	-1188.51	-418.839	-1607.35	0.932672
TCGA-DD-AACG-01A-11R-A41C-07	-1037.64	832.696	-204.941	0.839244
TCGA-2Y-A9GY-01A-11R-A38B-07	-798.336	1784.6	986.26	0.731853
TCGA-DD-A1EF-01A-11R-A131-07	-480.904	667.816	186.912	0.806597
TCGA-DD-AADQ-01A-11R-A41C-07	-1012.26	591.303	-420.961	0.856062
TCGA-DD-AACA-01A-11R-A41C-07	-875.173	-146.306	-1021.48	0.898241
TCGA-DD-A1EK-01A-11R-A213-07	-206.263	874.289	668.026	0.762877
TCGA-DD-AAD2-01A-11R-A41C-07	429.955	1065.14	1495.09	0.678961
TCGA-DD-A11C-01A-11R-A131-07	38.6856	542.448	581.134	0.771061
TCGA-DD-AAEI-01A-11R-A41C-07	-496.874	807.212	310.338	0.795756
TCGA-G3-AAV5-01A-11R-A37K-07	-944.753	168.556	-776.196	0.881838
TCGA-DD-AADK-01A-11R-A41C-07	-54.6318	861.902	807.27	0.749503
TCGA-2Y-A9H5-01A-11R-A38B-07	-154.447	330.297	175.849	0.807556
TCGA-FV-A3I0-01A-11R-A22L-07	-313.673	434.342	120.669	0.812307
TCGA-CC-A7IL-01A-11R-A33R-07	-1414.48	-408.764	-1823.24	0.943633
TCGA-DD-A115-01A-11R-A131-07	-180.825	521.177	340.352	0.79308
TCGA-2Y-A9GS-01A-12R-A38B-07	-365.846	695.402	329.556	0.794045
TCGA-ZP-A9CV-01A-11R-A38B-07	-17.1155	1002.31	985.198	0.73196
TCGA-BC-A69I-01A-11R-A311-07	-110.716	561.478	450.762	0.783105
TCGA-ZP-A9D1-01A-11R-A38B-07	-56.9199	712.803	655.883	0.764028
TCGA-MI-A75C-01A-11R-A32O-07	-1284.31	679.882	-604.429	0.869669
TCGA-DD-AADV-01A-11R-A39D-07	-264.495	244.19	-20.3045	0.824201
TCGA-BC-A10Y-01A-11R-A131-07	-654.273	514.389	-139.884	0.834014
TCGA-DD-AACV-01A-11R-A41C-07	-1247.8	-670.294	-1918.1	0.94815
TCGA-DD-AADR-01A-11R-A41C-07	-656.462	597.936	-58.5261	0.827365
TCGA-EP-A2KC-01A-11R-A213-07	-636.777	217.075	-419.702	0.855966
TCGA-DD-AACJ-01A-11R-A41C-07	-1105.45	48.6308	-1056.82	0.900509
TCGA-BC-A10R-01A-11R-A131-07	44.4076	76.0996	120.507	0.812321
TCGA-LG-A9QD-01A-11R-A38B-07	-621.038	562.106	-58.9322	0.827399
TCGA-WX-AA44-01A-11R-A39D-07	-754.532	455.477	-299.056	0.846676
TCGA-DD-A113-01A-11R-A131-07	-557.041	559.445	2.40456	0.822309
TCGA-FV-A496-01A-11R-A266-07	-1151.22	-521.207	-1672.43	0.936075
TCGA-DD-A1EC-01A-21R-A131-07	-22.492	2445.7	2423.21	0.572958
TCGA-BC-A10Q-01A-11R-A131-07	-527.316	290.381	-236.935	0.841789
TCGA-DD-AAVW-01A-11R-A41C-07	379.013	874.85	1253.86	0.704527
TCGA-2Y-A9H3-01A-11R-A38B-07	-10.6057	1815.23	1804.63	0.644914
TCGA-DD-A4NH-01A-11R-A27V-07	-464.207	984.189	519.982	0.776745
TCGA-CC-A7IE-01A-21R-A38B-07	-504.22	1291.78	787.557	0.751416
TCGA-DD-A4NQ-01A-21R-A28V-07	-795.139	683.214	-111.924	0.831742
TCGA-DD-A4NG-01A-11R-A27V-07	-678.449	540.717	-137.732	0.833839
TCGA-DD-AAW2-01A-11R-A41C-07	-655.815	-158.375	-814.19	0.884454
TCGA-DD-A73B-01A-12R-A32O-07	-998.785	-282.508	-1281.29	0.914345
TCGA-DD-A4NI-01A-11R-A27V-07	19.7949	1085.19	1104.99	0.719866
TCGA-MI-A75G-01A-11R-A32O-07	-928.82	-208.789	-1137.61	0.905602
TCGA-BC-A10X-01A-11R-A131-07	497.902	935.659	1433.56	0.685565
TCGA-CC-A3MC-01A-11R-A22L-07	-394.631	401.005	6.37391	0.821977
TCGA-2Y-A9GV-01A-11R-A38B-07	24.2872	957.088	981.375	0.732342
TCGA-DD-A73G-01A-22R-A32O-07	-569.163	660.059	90.8965	0.814848
TCGA-CC-5260-01A-01R-A131-07	212.508	772.818	985.326	0.731947
TCGA-CC-A7IK-01A-12R-A33R-07	-1147.24	-489.987	-1637.22	0.934244
TCGA-DD-A4NL-01A-11R-A28V-07	-61.7428	480.937	419.194	0.785978
TCGA-DD-A3A1-01A-11R-A213-07	-864.553	964.756	100.203	0.814055
TCGA-G3-AAV2-01A-11R-A37K-07	-622.599	166.219	-456.38	0.858737
TCGA-BC-A216-01A-11R-A155-07	-829.063	921.213	92.1499	0.814741
TCGA-DD-A4NV-01A-11R-A311-07	-59.21	322.149	262.939	0.79995
TCGA-ED-A627-01A-12R-A311-07	871.489	1938.09	2809.58	0.525579
TCGA-RC-A7S9-01A-11R-A33R-07	-1028.63	586.882	-441.744	0.857635
TCGA-DD-AADD-01A-11R-A41C-07	-1329.65	-20.6294	-1350.28	0.918399
TCGA-BC-A10W-01A-11R-A131-07	-463.222	538.63	75.408	0.816164
TCGA-BC-A3KG-01A-11R-A213-07	-1118.46	-24.2528	-1142.72	0.90592
TCGA-DD-AACN-01A-11R-A41C-07	-149.17	420.051	270.881	0.79925
TCGA-G3-AAV6-01A-21R-A37K-07	-925.215	-237.86	-1163.08	0.907181
TCGA-DD-AAVZ-01A-11R-A41C-07	-630.611	156.575	-474.036	0.860062
TCGA-CC-A9FU-01A-11R-A37K-07	-1420.4	-19.0858	-1439.49	0.923501
TCGA-DD-AACE-01A-11R-A41C-07	-562.483	-6.27979	-568.763	0.867073
TCGA-BC-A3KF-01A-11R-A213-07	-670.802	-10.06	-680.862	0.875153
TCGA-ZS-A9CD-01A-11R-A37K-07	-120.969	724.808	603.839	0.768934
TCGA-DD-AADY-01A-11R-A41C-07	-513.615	-326.765	-840.38	0.886241
TCGA-2Y-A9H4-01A-11R-A38B-07	-612.046	637.93	25.8843	0.820342
TCGA-WX-AA47-01A-11R-A39D-07	-1218.04	-354.577	-1572.62	0.93082
TCGA-G3-A5SJ-01A-11R-A27V-07	-426.072	1288.14	862.073	0.744154
TCGA-YA-A8S7-01A-11R-A37K-07	223.142	1818.9	2042.04	0.617894
TCGA-FV-A495-01A-11R-A266-07	207.939	1364.45	1572.39	0.670587
TCGA-DD-A4NP-01A-11R-A28V-07	-553.728	275.842	-277.886	0.845018
TCGA-MI-A75I-01A-11R-A32O-07	-990.249	280.302	-709.948	0.877211
TCGA-DD-A3A5-01A-11R-A22L-07	-483.241	185.477	-297.764	0.846575
TCGA-DD-AACY-01A-11R-A41C-07	-592.309	389.384	-202.925	0.839083
TCGA-CC-A5UC-01A-11R-A28V-07	-113.249	479.4	366.15	0.790768
TCGA-CC-A8HV-01A-11R-A36F-07	-1112.96	-361.94	-1474.9	0.925483
TCGA-BC-A5W4-01A-11R-A28V-07	-1306.36	-577.656	-1884.01	0.946548
TCGA-RC-A7SF-01A-11R-A352-07	-821.259	372.808	-448.451	0.85814
TCGA-RC-A6M4-01A-11R-A32O-07	-1126.57	-579.737	-1706.31	0.937813
TCGA-ED-A7XO-01A-11R-A352-07	-4.10963	859	854.89	0.744857

## Sheet: Appendix 8
Mixture	B cells naive	B cells memory	Plasma cells	T cells CD8	T cells CD4 naive	T cells CD4 memory resting	T cells CD4 memory activated	T cells follicular helper	T cells regulatory (Tregs)	T cells gamma delta	NK cells resting	NK cells activated	Monocytes	Macrophages M0	Macrophages M1	Macrophages M2	Dendritic cells resting	Dendritic cells activated	Mast cells resting	Mast cells activated	Eosinophils	Neutrophils	P-value	Correlation	RMSE
TCGA-EP-A3RK-11A-11R-A22L-07	0.169607	0	0.0980422	0.0598505	0	0.156168	0	0.0326849	0.0348632	0	0	0.121363	0.0489783	0	0.0123436	0.170461	0	0	0	0.0765593	0	0.0190786	0.014	0.245991	0.992397
TCGA-DD-A1EJ-11A-11R-A155-07	0.0237998	0	0.0373845	0.106425	0	0.0542224	0	0.0163227	0.020431	0.00625528	0	0.0547408	0.0828426	0.109533	0.120792	0.298471	0.0093865	0	0	0.0475981	0	0.0117956	0.157	0.0809725	1.0623
TCGA-BC-A216-11A-11R-A155-07	0.208907	0	0.191959	0	0	0.12254	0	0.0301775	0.0249298	0.0374442	0.0235837	0.0271686	0.0414171	0	0.0213754	0.22363	0	0	0.0291187	0	0	0.0177489	0	0.479075	0.877025
TCGA-DD-A114-11A-12R-A131-07	0.0475989	0	0.0262028	0.196571	0	0.179348	0	0.00853435	0.0988033	0.0194461	0	0.0394061	0.0151433	0	0.172318	0.118301	0.0196322	0	0.0504072	0	0.00113752	0.0071505	0.068	0.135861	1.05487
TCGA-BC-A10T-11A-11R-A131-07	0.0114808	0.00555134	0.0844383	0.051516	0	0.218304	0.00759039	0	0.00415814	0	0.0129022	0.0732983	0.10739	0.0127165	0	0.237353	0	0.0144876	0.122367	0	0	0.0364472	0.08	0.124865	1.02684
TCGA-BC-A10U-11A-11R-A131-07	0.0506059	0	0.0643182	0.146636	0	0.150845	0	0	0.0191878	0	0.00948358	0.00874427	0.110316	0.0997637	0.0334735	0.215361	0	0	0	0.0809267	0	0.0103391	0.044	0.173077	1.01247
TCGA-FV-A2QR-11A-11R-A213-07	0.0681274	0	0.0495984	0.120519	0	0.165666	0.00662078	0	0.0530979	0.0109226	0	0.070255	0.0299718	0.0643327	0.105063	0.187863	0.0108124	0	0	0.0500435	0.00624323	0.000863907	0.042	0.176483	1.01755
TCGA-DD-A3A4-11A-11R-A22L-07	0.0319111	0	0.045844	0.166608	0	0.0643499	0	0	0.0671724	0	0.029858	0.064629	0.0369689	0	0.0699001	0.30008	0.012328	0	0.103605	0	0	0.00674617	0.09	0.115322	1.0366
TCGA-DD-A3A5-11A-11R-A22L-07	0.0558019	0	0.0310663	0.0657983	0	0.0954089	0	0.0172236	0.0508383	0.01891	0.0204294	0.0753022	0.131959	0.0745015	0.071564	0.252132	0	0	0	0.0390649	0	0	0.416	0.0185861	1.07849
TCGA-DD-A39X-11A-11R-A213-07	0.0481049	0	0.0388338	0.185016	0	0.155651	0	0.0462232	0.0461815	0	0	0.0631541	0.0453883	0	0.065633	0.179882	0.0215651	0	0.0988632	0	0	0.00550394	0.399	0.0212375	1.07831
TCGA-DD-A39V-11A-11R-A213-07	0.0724231	0	0.0281748	0.114609	0	0.171073	0.00955023	0	0.050119	0	0.0431569	0.0414597	0.0850258	0.00100512	0.106623	0.135019	0.012651	0	0.0969527	0	0	0.0321575	0.175	0.0713951	1.05434
TCGA-FV-A3R2-11A-11R-A22L-07	0.0273011	0	0.0201095	0.166001	0	0.0814596	0	0.0482051	0.0394709	0	0	0.0358056	0.054822	0.02866	0.0846257	0.338661	0.0289293	0	0	0.0427081	0	0.00324167	0.155	0.0815095	1.05618
TCGA-DD-A11D-11A-12R-A131-07	0.0712805	0	0.0147463	0.155626	0	0.165121	0.00503392	0	0.124111	0	0	0.0328109	0.0261546	2.99792e-05	0.147944	0.15084	0.0146505	0	0.0715402	0	0	0.0201112	0.068	0.135063	1.04199
TCGA-BD-A2L6-11A-21R-A213-07	0.101886	0	0.0563458	0.150776	0	0.30144	0	0.0224321	0.0285497	0	0	0.0267437	0.0252125	0.0340603	0.112006	0.106467	0.0283694	0	0.00394767	0	0	0.00176451	0.015	0.241923	0.997084
TCGA-DD-A11B-11A-11R-A131-07	0.0929804	0	0.072386	0.087815	0	0.216081	0.00546449	0	0.0713653	0	0	0.0377468	0.0213259	0.0611176	0.114614	0.103143	0.020896	0	0.0847127	0	0.0020811	0.00827018	0.023	0.210477	0.999721
TCGA-DD-A39W-11A-11R-A213-07	0.0754562	0	0.0437975	0.0402696	0	0.113307	0	0.0287781	0.0413908	0.0354856	0.0234552	0.0690296	0.0596241	0	0.0421063	0.305639	0	0	0.0934855	0	0	0.0281753	0.297	0.0379664	1.06268
TCGA-G3-A3CH-11A-11R-A22L-07	0.105756	0	0.0641223	0.146687	0	0.189311	0	0.0279776	0.063926	0.00605342	0	0.0348023	0.00878809	0	0.165036	0.0984525	0.0343048	0	0.0361128	0	0.00379019	0.0148801	0.02	0.213858	1.01131
TCGA-DD-A118-11A-11R-A131-07	0.0105541	0	0.0277041	0.0303981	0	0.173923	0.00528972	0.0106519	0	0.00939629	0.0502675	0.0403508	0.152422	0	0.0325238	0.33622	0.00858539	0	0.0419525	0	0	0.0697606	0.202	0.0609988	1.0618
TCGA-DD-A1EE-11A-11R-A131-07	0.0679198	0	0.0496012	0.105637	0	0.129433	0	0.0242455	0.103598	0	0	0.0574984	0.0401179	0.0297539	0.138133	0.183882	0	0	0.0635869	0	0	0.00659317	0.042	0.175083	1.01799
TCGA-EP-A26S-11A-12R-A16W-07	0.153372	0	0.0745529	0.104656	0	0.0708327	0	0.00698111	0.0294243	0	0	0.0615755	0.0706824	0	0.0581277	0.168957	0.00122279	0	0	0.12278	0	0.076836	0.02	0.219017	0.99885
TCGA-DD-A3A6-11A-11R-A22L-07	0.155742	0	0.11405	0.0844457	0	0.1365	0	0.0408964	0	0	0.0263499	0.0588822	0.0232699	0.0752903	0.121747	0.00565173	0.00640347	0	0.150771	0	0	0	0.21	0.0591667	1.07332
TCGA-EP-A12J-11A-11R-A131-07	0.0230853	0	0.0930836	0.192296	0	0.211906	0	0.0369636	0.0356989	0	0	0.0130001	0.0259631	0	0.124402	0.191341	0	0	0.0420504	0	0	0.0102103	0.042	0.176565	1.0224
TCGA-BC-A10X-11A-11R-A131-07	0.0442375	0	0.0169666	0.0544295	0	0.162891	0	0	0.0440993	0.0626271	0	0.0827835	0.0649688	0.0545259	0.0718357	0.320225	0	0	0	0.0108178	0	0.00959199	0.238	0.0485321	1.07383
TCGA-DD-A116-11A-12R-A26B-07	0.0827549	0	0.0482895	0.0370769	0	0.222719	0	0.0109742	0.0558385	0.0343375	0	0.0599164	0.00948178	0.00632027	0.185727	0.097107	0.0484723	0	0.0931396	0	0	0.007846	0.061	0.14886	1.03719
TCGA-BD-A3EP-11A-12R-A22L-07	0.0605216	0	0.00474795	0.0881948	0	0.194455	0	0.00258909	0.0812752	0	0	0.0905802	0.0583477	0.0572811	0.0794912	0.180816	0.0132962	0	0	0.0630032	0	0.0254001	0.142	0.0887448	1.05564
TCGA-FV-A23B-11A-11R-A16W-07	0.0527887	0	0.0436811	0.143619	0	0.334878	0.00618532	0.0306279	0.0154545	0	0	0.0164104	0.0333885	0.0132545	0.0921694	0.161769	0.031303	0	0	0.0160878	0	0.00838308	0.062	0.144623	1.03856
TCGA-BC-A10W-11A-11R-A131-07	0.00868445	0	0.0836779	0.206088	0	0.0970648	0	0.0330393	0.0558005	0.03065	0	0.0254616	0.0860925	0.0351659	0.112948	0.215103	0	0	0.00387673	0	0	0.0063482	0.061	0.14886	1.0313
TCGA-DD-A11A-11A-11R-A131-07	0.0176265	0	0.0463051	0.124515	0	0.219372	0.0103342	0.0108942	0.0349503	0	0.0289407	0.0384947	0.102833	0.0158176	0.0561715	0.245401	0.00499058	0	0.0316229	0	0	0.0117309	0.155	0.082006	1.05159
TCGA-BC-A10Z-11A-11R-A131-07	0.0682269	0	0.028614	0.103953	0	0.0641533	0	0.0536659	0.0174935	0	0	0.0615923	0.0748174	0.256389	0.0434935	0.172164	0	0	0	0.0422983	0	0.0131382	0.117	0.0992791	1.05383
TCGA-BC-A10Q-11A-11R-A131-07	0.0855783	0	0.0142865	0.105525	0	0.0770467	0	0.0169481	0.000776767	0	0.0513154	0.0177236	0.200537	0.0304222	0.0601616	0.297558	0	0	0.00609969	0	0	0.0360216	0.226	0.0542085	1.06591
TCGA-FV-A3I1-11A-11R-A22L-07	0.0708395	0	0.011137	0.0763681	0	0.140589	0	0.0121412	0.102538	0	0	0.0801866	0.0339765	0.0374333	0.106831	0.19422	0.0221288	0	0.0949871	0	0	0.0166233	0.199	0.0615912	1.0593
TCGA-DD-A113-11A-12R-A131-07	0.0260218	0	0.0205766	0.0705773	0	0.086419	0	0.0020079	0.0720681	0	0	0.0619071	0.12966	0.108052	0.0383048	0.304203	0.000561946	0	0.0459371	0	0	0.0337033	0.23	0.0518839	1.06583
TCGA-DD-A11C-11A-11R-A131-07	0.0585893	0	0.0482481	0.146499	0	0.126816	0	0	0.036359	0.00097004	0.0301411	0.0376856	0.0370612	0.00753262	0.0230923	0.395248	0	0	0.0476393	0	0	0.00411919	0.084	0.121516	1.03727
TCGA-DD-A3A3-11A-11R-A22L-07	0.0965754	0	0.0849301	0.0740801	0	0.0332971	0.0177748	0.0220338	0.035305	0.0179393	0.060405	0	0.0774117	0	0.0133264	0.369775	0	0	0.084571	0	0	0.0125752	0.012	0.261788	0.974992
TCGA-DD-A1EC-11A-11R-A131-07	0.110829	0	0.0842945	0.0868701	0	0.10124	0	0.0338122	0.0196242	0	0	0.0509161	0.0414495	0	0.0493221	0.365924	0.00545218	0	0.0378023	0	0	0.0124638	0.02	0.216965	0.996003
TCGA-DD-A1EB-11A-11R-A131-07	0.0783095	0	0.0442838	0.13605	0	0.0944214	0	0.00954783	0.0565093	0	0.0191815	0.0278941	0.0422263	0	0.169113	0.172627	0.0407629	0	0.0913459	0	0	0.0177272	0.134	0.0932278	1.05212
TCGA-DD-A119-11A-11R-A131-07	0.0422063	0	0.0486912	0.0815969	0	0.115759	0	0.00272188	0.0137878	0	0.00190058	0.0261949	0.141251	0.0235443	0.074278	0.390988	0	0	0.00586295	0	0	0.0312169	0.084	0.120733	1.0415
TCGA-DD-A1EL-11A-11R-A155-07	0.0272772	0	0.0708018	0.111772	0	0.0940461	0	0.00420976	0.0546415	0.0360261	0.0298972	0	0	0.0315774	0.147504	0.313764	0.00338962	0	0.0418229	0	0	0.0332701	0.065	0.142432	1.03316
TCGA-DD-A1EI-11A-11R-A131-07	0.0545213	0	0.0249198	0.0576542	0	0.287343	0	0	0.0447548	0	0	0.0403004	0.0268032	0	0.13019	0.174524	0.0460745	0	0.0930496	0	0	0.0198658	0.234	0.0504225	1.06601
TCGA-BC-A10Y-11A-11R-A131-07	0.0304646	0	0.0163545	0.104218	0	0.16064	0	0.0077229	0.0158259	0.0139812	0	0.050062	0.0809292	0.0420926	0.119824	0.305547	0.0036368	0	0	0.0391188	0	0.00958346	0.173	0.0724998	1.06355
TCGA-ES-A2HT-11A-11R-A180-07	0.026272	0	0.0826647	0.133398	0	0.148813	0	0.0549325	0.0965047	0	0	0.0272917	0.0154501	0	0.207796	0.116458	0.0376885	0	0.0527308	0	0	0	0.032	0.18974	1.02739
TCGA-DD-A3A2-11A-11R-A213-07	0.074102	0	0.0699733	0.0540279	0	0.0544934	0	0.0157203	0.0422928	0.0417786	0.0121781	0.0508447	0.0147875	0.0641536	0.0406151	0.436734	0	0	0.0199688	0	0	0.00832949	0.062	0.144647	1.03327
TCGA-BC-A10R-11A-11R-A131-07	0.0709571	0	0.0307773	0.0553099	0	0.079953	0	0.0233342	0.0222314	0.0306079	0	0.108375	0.0655799	0	0.089	0.358261	0.00105813	0	0	0.0458717	0.00123235	0.0174508	0.126	0.0965182	1.05469
TCGA-DD-A39Z-11A-21R-A213-07	0.156275	0	0.125807	0.101486	0	0.0798441	0	0.0478552	0	0	0.0581177	0.0919054	0.0463683	0.0338156	0.0571563	0.0664125	0	0	0.13052	0	0.00208211	0.00235543	0.07	0.132101	1.04186
TCGA-FV-A3I0-11A-11R-A22L-07	0.0241867	0	0.00603919	0	0	0.0785185	0	0.045104	0.0289748	0.0133399	0	0.0482594	0.221041	0.107648	0.0661356	0.188761	0	0.0142433	0	0.0503699	0	0.107379	0.22	0.0552791	1.07707
TCGA-DD-A1EH-11A-11R-A131-07	0.0814875	0	0.0910856	0.173526	0	0.104293	0	0.0508203	0.0195678	0.0328834	0	0.029706	0.0168673	0.0186697	0.123777	0.221105	0	0	0	0.0266517	0	0.00955978	0.02	0.220084	1.00129
TCGA-BC-A110-11A-11R-A131-07	0.00346395	0	0.0346039	0.0662309	0	0.140629	0	0.0131993	0.0432693	0	0.0598451	0.00716936	0.194516	0.0170261	0.0673706	0.299484	0	0.0015106	0.0205287	0	0.000775738	0.0303778	0.202	0.0608971	1.06109
TCGA-DD-A1EG-11A-11R-A213-07	0.0833568	0	0.0465169	0.11677	0	0.040101	0	0.0192632	0.071504	0	0	0.0260481	0.0723269	0.0335764	0.222454	0.20839	0.0220837	0	0	0.0257498	0	0.0118591	0.051	0.161884	1.0397
TCGA-DD-A3A1-11A-11R-A213-07	0.00144169	0.00105903	0.162003	0.128245	0	0.0881845	0	0.0230727	0.0750525	0.0576527	0	0.0184629	0.070268	0	0.0366555	0.324448	0	0	0.00201622	0	0	0.011438	0.015	0.242408	0.987986
TCGA-DD-A3A8-11A-11R-A22L-07	0.0882823	0	0.109586	0.125972	0	0.0680239	0	0.0196828	0.076027	0	0.0565275	0.0565669	0.0962521	0.016485	0.0560331	0.179719	0.00640818	0	0.0258178	0	0	0.0186161	0.015	0.244175	0.985265
TCGA-G3-A25X-01A-11R-A16W-07	0	0.00698445	0.010884	0.206419	0	0	0.000454787	0.00773904	0.244333	0.00911862	0	0.0841408	0	0.0517765	0.0686823	0.13517	0.0989931	0	0.0340042	0	0	0.0412992	0.045	0.169833	1.02881
TCGA-DD-AADS-01A-11R-A41C-07	0.0208843	0	0.0543249	0.197076	0	0.0308384	0	0.0707529	0.0767874	0.0432819	0	0.0737034	0.0259895	0.0485339	0.093501	0.136323	0.0332067	0	0.094797	0	0	0	0.06	0.151358	1.02852
TCGA-G3-AAV3-01A-11R-A37K-07	0.0184548	0	0.15091	0.217161	0	0.0673195	0	0.0485529	0.0952633	0.0136187	0	0.0703524	0	0.0868939	0.062475	0.0789388	0.0116324	0	0.0712377	0	0	0.00718971	0.013	0.25357	0.987824
TCGA-T1-A6J8-01A-11R-A32O-07	0	0.0125047	0.0191869	0.0793216	0	0.135864	0	0	0.175687	0	0	0.0400418	0.025424	0.0545622	0.0636214	0.239449	0.103102	0	0.0475917	0	0	0.0036432	0.263	0.0434577	1.06674
TCGA-2Y-A9GU-01A-11R-A38B-07	0.0348647	0	0.034251	0.199581	0	0	0	0.0537267	0.125439	0	0	0.0498874	0.0139873	0.0823388	0.0732784	0.262659	0.00955238	0	0.0604332	0	0	0	0.591	-0.00248288	1.0886
TCGA-2Y-A9HB-01A-11R-A39D-07	0.0312567	0	0.0154354	0.332739	0	0.0602433	0.00903925	0.0507913	0.130883	0	0	0.00871708	0.00913471	0.0326963	0.123803	0.167304	0.00476381	0	0.0231942	0	0	0	0.174	0.0719936	1.08686
TCGA-DD-A73E-01A-12R-A32O-07	0.0661942	0	0.00601547	0.0705971	0	0.0455935	0	0.000120787	0	0.0175989	0	0.0558637	0	0.0529463	0.0590129	0.180665	0.00814856	0.0196697	0.417573	0	0	0	0.492	0.00881333	1.10696
TCGA-UB-A7MB-01A-11R-A33R-07	0	0	0	0.0633993	0	0.228637	0	0.0372855	0.0587503	0	0	0.143842	0.0110982	0.0461392	0.0978773	0.164873	0	0.0015989	0.0986374	0	0	0.0478625	0.864	-0.0260099	1.11462
TCGA-DD-A73A-01A-12R-A32O-07	0	0	0.0016203	0.212098	0	0.234509	0	0.00528567	0.141474	0	0	0.0607445	0.0315204	0.0544364	0.0532154	0.12154	0.0475685	0	0.0347658	0	0.000100916	0.00112033	0.354	0.0281522	1.10434
TCGA-DD-AAEG-01A-11R-A39D-07	0.126284	0	0.0494891	0.061497	0	0.134683	0	0.061424	0.106446	0	0	0.105889	0	0.136359	0.0717116	0.0933776	0.00546507	0	0.047375	0	0	0	0.322	0.0339811	1.08098
TCGA-ED-A8O6-01A-11R-A36F-07	0.00710712	0	0.0132724	0.138145	0	0.0884997	0	0.0191691	0.290697	0	0	0.0297283	0.00434669	0.0819807	0.0756264	0.139177	0.0823625	0	0.0298888	0	0	0	0.147	0.0861184	1.06857
TCGA-G3-AAV7-01A-11R-A38B-07	0.00391586	0.0121482	0.00899156	0.036055	0	0.0494671	0.021876	0.0266154	0.0907292	0	0.0738909	0	0.00408519	0.457976	0.0151799	0.128354	0	0	0	0.0636808	0.00376729	0.0032675	0.056	0.155058	1.06135
TCGA-CC-A7IJ-01A-11R-A33R-07	0	0	0.00532218	0.316909	0	0	0.0329534	0.0537074	0.0492512	0.103079	0	0	0.0307639	0	0.091494	0.314542	0.000233435	0	0	0.00174473	0	0	0.077	0.12613	1.05682
TCGA-2Y-A9H9-01A-21R-A39D-07	0.0669157	0	0.041523	0.13397	0	0.158612	0	0.0260728	0.0874281	0	0.020445	0.0258206	0.00658497	0.00179011	0.123977	0.238038	0.00506282	0	0.0637594	0	0	0	0.163	0.07702	1.06025
TCGA-CC-5261-01A-01R-A131-07	0.156529	0	0.045892	0.0849676	0	0.198342	0	0.0586279	0.0774369	0	0	0.0446191	0.00317471	0.0318235	0.0466759	0.0572088	0.124441	0	0.062576	0	0	0.00768575	0.013	0.255513	0.981712
TCGA-RC-A7SH-01A-11R-A38B-07	0	0.00976858	0.0533033	0.1441	0	0.0906926	0	0.0655555	0.243417	0	0	0.0860092	0.00390245	0.118509	0.077723	0.0458523	0.000727256	0	0.0604407	0	0	0	0.553	0.00123092	1.11622
TCGA-DD-A1EI-01A-11R-A131-07	0.0255143	0	0.00916608	0.0666901	0	0.190661	0	0	0.144778	0.0167804	0	0.0615662	0.00726472	0.112668	0.0568028	0.196866	0.0251601	0	0.0765255	0	0	0.00955647	0.392	0.0224168	1.07959
TCGA-G3-A3CJ-01A-11R-A213-07	0.0702407	0	0.00022292	0.124823	0	0.0711026	0	0.00718443	0.0558449	0	0.0467027	0.0618597	0.0787764	0.0248294	0.0842693	0.28588	0.0158831	0	0.0647929	0	0	0.0075874	0.596	-0.00320884	1.08507
TCGA-GJ-A9DB-01A-11R-A37K-07	0.0379621	0	0.0277489	0.0528747	0	0.168114	0	0.0240903	0.0425172	0	0.00734959	0.00321816	0.0662258	0.173202	0.100334	0.20134	0.0263558	0	0.068667	0	0	0	0.13	0.0946423	1.04619
TCGA-ED-A7PY-01A-11R-A33R-07	0.0470293	0	0.0398982	0.137946	0	0.0746544	0	0.059174	0.201053	0	0.0157302	0.0633843	0.0210653	0.0315119	0.0936852	0.0970436	0.0646966	0	0.053128	0	0	0	0.663	-0.00923791	1.10273
TCGA-K7-A5RG-01A-11R-A28V-07	0.0541361	0	0.136808	0.339816	0	0.0056922	0.0283081	0.0725231	0.103837	0	0	0.0132157	0.0153576	0.059902	0.0583028	0.0610228	0.0135516	0	0.0309155	0	0	0.00661153	0.01	0.272856	0.984709
TCGA-G3-A7M5-01A-11R-A33R-07	0	0	0.00743086	0.157283	0	0.17322	0	0.0849952	0.086916	0	0.0138643	0.0705426	0.00853607	0.0448535	0.0643393	0.210151	0	0	0.0385767	0	0	0.0392914	0.478	0.0105363	1.1006
TCGA-DD-AADN-01A-11R-A41C-07	0.0196669	0	0.115927	0.300745	0	0	0.128613	0.0503358	0.0913318	0.0136704	0	0.069347	0.00202311	0.0705612	0.0558087	0.0370447	0.0233926	0	0.0149411	0	0	0.00659146	0.025	0.203484	1.01946
TCGA-CC-A8HS-01A-11R-A36F-07	0	0.0578542	0.026106	0.101657	0	0.124319	0	0.0287217	0.151495	0	0.011661	0.0471854	0	0.188605	0.0751191	0.138305	0.0168553	0	0.0293599	0	0	0.00275728	0.587	-0.0022427	1.09515
TCGA-WQ-AB4B-01A-11R-A41C-07	0.00666263	0.000776179	0.00406719	0.0839145	0	0.253352	0	0	0.182151	0	0	0.0347815	0.0253421	0.118303	0.0920096	0.090833	0.0438387	0	0.062251	0	0	0.00171753	0.399	0.0211222	1.09247
TCGA-FV-A23B-01A-11R-A16W-07	0.0277629	0	0.00656294	0.106703	0	0.217139	0.00748544	0.0546122	0.129583	0	0.0262677	0.0160575	0.0240523	0	0.0820848	0.129155	0.146771	0	0.0257629	0	0	0	0.44	0.0151713	1.08967
TCGA-FV-A3R3-01A-11R-A22L-07	0.00917934	0	0.00373459	0.107926	0	0.322551	0	0	0.0189508	0	0	0.0513465	0.00911774	0.0560934	0.0265994	0.281998	0.0580734	0	0.0544308	0	0	0	0.493	0.00843242	1.09077
TCGA-G3-AAV0-01A-11R-A37K-07	0.0114737	0	0.038772	0.172728	0	0.0880607	0	0.0610664	0.0925976	0	0	0.104339	0.0261261	0.0221145	0.150889	0.0817223	0.0312681	0	0.115077	0	0.00376535	0	0.759	-0.0169168	1.11467
TCGA-5C-A9VG-01A-11R-A37K-07	0.104231	0	0.0197653	0.0413326	0	0.141784	0	0.0250639	0.0204665	0.00461859	0	0.0436801	0	0.139975	0.0458131	0.201885	0.000957377	0	0.210427	0	0	0	0.338	0.0312686	1.06714
TCGA-BC-4072-01B-11R-A155-07	0.0222305	0	0.022689	0.229036	0	0.0540536	0.0683377	0.0462096	0.119582	0	0.0324455	0	0	0.0687157	0.0874805	0.17786	0.0331982	0	0	0	0	0.0381606	0.115	0.099441	1.05423
TCGA-DD-AAVV-01A-11R-A41C-07	0.0174267	0	0.0331439	0.050753	0	0.143022	0.00643795	0.0312264	0.149085	0.0257021	0	0.0410101	0	0.150961	0.129618	0.113079	0.0460378	0	0.0588757	0	0	0.00362252	0.104	0.104464	1.04967
TCGA-DD-AADB-01A-11R-A41C-07	0.0712483	0	0.0234988	0.200468	0	0.0773437	0	0.0593735	0.123885	0	0	0.0708224	0	0.127074	0.0981105	0.0623858	0.019698	0	0.0641245	0	0	0.00196814	0.068	0.135392	1.04343
TCGA-DD-AAVQ-01A-11R-A41C-07	0.0798338	0	0.062244	0.15621	0	0.119982	0.00994668	0.0611928	0.167753	0	0	0.0203379	0.00159994	0.108097	0.0721156	0.0687922	0.0394539	0	0.0311743	0	0	0.00126639	0.032	0.190254	1.01686
TCGA-CC-5258-01A-01R-A131-07	0.015032	0	0.00526528	0.0833904	0	0.109633	0	0	0.122023	0	0	0.0247686	0.0153809	0.371601	0.099484	0.0976858	0.0242822	0	0.0207172	0	0	0.0107369	0.055	0.157971	1.04544
TCGA-EP-A3JL-01A-11R-A213-07	0.0337011	0	0.0067413	0.146526	0	0.06857	0	0.0456126	0.154459	0	0	0.0648666	0.0202898	0.0522285	0.175974	0.149495	0.0249472	0	0.054866	0	0	0.00172437	0.056	0.156658	1.03945
TCGA-DD-A73C-01A-12R-A33J-07	0.0398007	0	0.00270153	0.307375	0	0.0052507	0	0.0334919	0.050434	0	0.0807902	0.0127321	0.0244713	0.0386706	0.045931	0.287164	0.0042686	0	0.0668983	0	0	2.00179e-05	0.634	-0.00666221	1.09931
TCGA-G3-AAV1-01A-11R-A38B-07	0.0320049	0	0	0	0	0.145194	0	0	0.0930904	0.00163201	0	0.0417822	0.0265517	0.128127	0.0719893	0.243846	0.181576	0	0.0137029	0	0.0205047	0	0.248	0.0460591	1.07025
TCGA-DD-AAEE-01A-11R-A41C-07	0.00790103	0.00858554	0.00333292	0.0619944	0	0.1519	0	0	0.133542	0	0	0.0213478	0.0244793	0.123866	0.135412	0.153428	0.0272273	0	0.146427	0	0.000557334	0	0.27	0.0422708	1.07177
TCGA-G3-A25T-01A-11R-A16W-07	0	0	0.0184865	0.0543504	0	0.114452	0	0	0.129579	0	0.0285267	0.0317328	0.0452981	0.263196	0.049209	0.194307	0.029617	0	0.0403431	0	0	0.000902249	0.031	0.191778	1.01519
TCGA-LG-A9QC-01A-11R-A37K-07	0.0416984	0	0.0120241	0.0628474	0	0.114809	0	0.0163612	0.13854	0	0.0623733	0.0313093	0.00893708	0.103718	0.0715443	0.298629	0	0.0062176	0.030991	0	0	0	0.674	-0.0100424	1.09479
TCGA-ED-A82E-01A-11R-A352-07	0.104489	0	0.118799	0.0444127	0	0.25802	0	0.00493521	0.110073	0	0	0.126327	0.0224683	0.0608758	0	0.0863486	0	0.0109056	0.0478825	0	0	0.00446169	0	0.413934	0.911552
TCGA-DD-AACF-01A-11R-A41C-07	0.0503667	0	0.00616078	0.062618	0	0.142685	0	0.00956147	0.0405301	0	0.00930136	0.0634167	0.0260829	0.0651978	0.0401281	0.315869	0.0356582	0	0.112911	0	0	0.0195133	0.296	0.0383763	1.06413
TCGA-QA-A7B7-01A-11R-A32O-07	0.0478497	0	0.0103791	0.101885	0	0.185446	0.00295333	0.0611298	0.202564	0	0	0.0817174	0	0	0.0277192	0.137275	0.0135783	0.00460821	0.0638554	0	0	0.0590404	0.653	-0.00857223	1.11521
TCGA-DD-AAC9-01A-11R-A41C-07	0.0346804	0.00844337	0.044284	0.06028	0	0.155084	0	0.0581847	0.155296	0	0	0.0435812	0.0134496	0.101984	0.0583277	0.205853	0.00787161	0	0.0431878	0	0	0.00949291	0.07	0.132158	1.03429
TCGA-DD-AAE6-01A-11R-A41C-07	0.123784	0	0.0744428	0.0179403	0	0.137118	0	0	0.165423	0	0	0.0753799	0.0118135	0.064691	0.0776435	0.173466	0	0.0129077	0.0653893	0	0	0	0.961	-0.0393772	1.10114
TCGA-DD-A3A2-01A-11R-A213-07	0.0541917	0	0.0149152	0.0650386	0	0.105097	0	0.0307556	0.0906875	0.0235618	0.0758794	0.0221204	0	0.0501819	0.0750811	0.373102	0	0	0.017748	0	0	0.0016389	0.383	0.0242225	1.08304
TCGA-DD-A39Y-01A-11R-A213-07	0	0.00019697	0.00265374	0.0747018	0	0.130599	0	0	0.278563	0	0	0.07481	0.00127009	0.040155	0.0291232	0.211764	0.118466	0	0.0376969	0	0	0	0.691	-0.0117714	1.1078
TCGA-BC-A112-01A-11R-A131-07	0.0020576	0.0523878	0	0	0	0.20531	0	0.0116502	0.0796679	0	0	0.118516	0.0675358	0.153428	0.0243499	0.113785	0.00464411	0	0.126929	0	0.0220005	0.0177377	0.613	-0.00508063	1.08459
TCGA-ZP-A9CZ-01A-11R-A38B-07	0.0440064	0	0.0638404	0.0582739	0	0.221235	0	0.0137198	0.0765579	0	0	0.0858407	0.015821	0.0324251	0.134893	0.09492	0.0445726	0	0.104039	0	0	0.00985508	0.068	0.135635	1.03459
TCGA-CC-A3MB-01A-11R-A213-07	0.0376849	0	0.0222692	0.146376	0	0.14985	0.0224326	0.026795	0.108689	0	0.00368155	0.0102013	0	0.166153	0.0729177	0.196547	0.0241333	0	0.00665452	0	0	0.00561354	0.415	0.0187139	1.08772
TCGA-DD-AAE1-01A-11R-A41C-07	0.0667919	0	0.0590701	0.0523948	0	0.204373	0	0	0.186473	0.0119535	0	0.050768	0.00334069	0.00979268	0.0737861	0.100427	0.105629	0	0.0751992	0	0	0	0.647	-0.00807781	1.09117
TCGA-EP-A3RK-01A-11R-A22L-07	0.032363	0	0.0673098	0.141842	0	0.0634753	0	0.0453752	0.141868	0	0	0.060827	0.0145741	0.0666815	0.0850005	0.159502	0.0686366	0	0.047867	0	0	0.0046777	0.06	0.149811	1.02445
TCGA-G3-A3CG-01A-11R-A213-07	0.0667082	0	0.0162989	0.131057	0	0.232008	0	0.0128493	0.134891	0	0.00219166	0.0137649	0.0100345	0.00425245	0.183535	0.0945131	0.0287839	0	0.0584246	0	0	0.0106874	0.334	0.0323542	1.10317
TCGA-DD-AA3A-01A-11R-A37K-07	0	0.0164574	0.0557977	0.0632324	0	0.105233	0	0.0704308	0.0477693	0	0	0.0455606	0.0162202	0.25962	0.0741759	0.0333868	0.163914	0.00483912	0.0423711	0	0.000991712	0	0.03	0.195576	1.00738
TCGA-BC-4073-01B-02R-A131-07	0.0666647	0	0.0447878	0.207619	0	0.0884273	0.0460833	0.0555275	0.0652854	0	0.00099342	0	0	0.16554	0.0477318	0.116314	0.0342409	0	0.00169102	0	0.00292322	0.0561719	0.056	0.155709	1.02577
TCGA-DD-AACK-01A-11R-A41C-07	0.0300361	0	0.00405549	0.07746	0	0.262285	0	0.031372	0.123109	0	0	0.0301087	0.00457743	0.0472331	0.086258	0.251455	0.0520499	0	0	0	0	0	0.656	-0.00894585	1.10491
TCGA-XR-A8TE-01A-11R-A36F-07	0.056898	0	0.00916732	0.0518255	0	0.372082	0.00726046	0	0	0.0599624	0	0.0340139	0.00142805	0.0829822	0.102251	0.196858	0.000909363	0	0	0.024362	0	0	0.412	0.0189746	1.09429
TCGA-G3-A25V-01A-11R-A16W-07	0.0501661	0	0.0518419	0.0685933	0	0.214192	0	0.0151729	0.0951767	0	0	0.02461	0.0225335	0.0963613	0.119787	0.149141	0.0399599	0	0.0518993	0	0	0.000565279	0.046	0.168127	1.0178
TCGA-DD-A4NA-01A-11R-A266-07	0.0300469	0	0.0576302	0.0453928	0	0.195331	0	0	0.100052	0	0	0.104377	0.0187491	0.197457	0.0498584	0.14691	0.0114142	0	0.0423734	0	0	0.000406904	0.095	0.110189	1.04597
TCGA-DD-AAD3-01A-11R-A41C-07	0.00886806	0.00120983	0.0123173	0.0731182	0	0.343031	0	0.0174898	0.0958105	0	0	0.0340439	0.0292452	0.0810752	0.148152	0.0337053	0.0423829	0	0.0772428	0	0	0.00230758	0.223	0.054849	1.08642
TCGA-DD-A118-01A-11R-A131-07	0.0292402	0	0.00689536	0.0292426	0	0.168224	0	0.0220745	0.050575	0	0.0230814	0.022204	0.0552999	0.111647	0.071571	0.331231	0.0225274	0	0.0550135	0	0	0.00117456	0.48	0.0103884	1.08244
TCGA-CC-A9FV-01A-11R-A37K-07	0.0144936	0	0.00853603	0.0948046	0	0.157076	0	0.0204589	0.0716085	0.00807461	0	0.0526858	0.00598593	0	0.00736935	0.41352	0.00716501	0.00313015	0.134348	0	0	0.000742708	0.11	0.101393	1.04848
TCGA-ED-A459-01A-11R-A266-07	0	0.0261282	0.0104094	0.0487886	0	0.12336	0	0.0146583	0.0763513	0	0	0.0944215	0.0136879	0.205804	0.0313879	0.269816	0.0103074	0	0	0.0235917	0.0355553	0.0157333	0.339	0.0308297	1.08717
TCGA-RC-A7SB-01A-21R-A352-07	0	0.0013019	0.0352371	0.108902	0	0.117044	0	0.0781108	0.0642674	0	0	0.0372356	0.0224279	0.100219	0.132144	0.228774	0.0191423	0	0.0551933	0	0	0	0.173	0.0722423	1.0621
TCGA-WQ-A9G7-01A-11R-A37K-07	0.00284219	0.00638474	0.030476	0.0953436	0	0.0897944	0	0.0776799	0.101673	0	0	0.0778715	0.023746	0.220159	0.0566	0.180467	0.00909574	0	0.0244295	0	0	0.00343734	0.165	0.0752	1.06564
TCGA-DD-AAEA-01A-11R-A41C-07	0.0227378	0	0.0141858	0.106711	0	0.10482	0.0113333	0.0379172	0.124069	0.0651735	0	0.0722583	0	0.124595	0.173405	0.0379347	0.0199671	0	0.0817691	0	0	0.00312257	0.096	0.108997	1.06556
TCGA-G3-A7M7-01A-12R-A352-07	0.0609079	0	0.0474574	0.0645588	0	0.162411	0	0	0.154354	0	0.023864	0.0455273	0.0018182	0.124928	0.0468533	0.167812	0.0671148	0	0.032393	0	0	0	0.532	0.00357137	1.08301
TCGA-BC-A10T-01A-11R-A131-07	0.0695353	0	0.0105539	0.147675	0	0.271346	0	0	0.0257605	0	0	0.0574758	0.0130516	0.0205888	0.0836328	0.158096	0.0554525	0	0.0868315	0	0	0	0.257	0.0445852	1.07236
TCGA-DD-AADP-01A-11R-A39D-07	0.112655	0	0.0728906	0.0948612	0	0.1766	0	0.00795459	0.125589	0	0.0195237	0.0356379	0.0135345	0.0549013	0.110048	0.0634617	0.0430597	0	0.0560312	0	0	0.0132522	0.098	0.108335	1.04747
TCGA-DD-AACT-01A-11R-A41C-07	0.0177584	0	0.0425178	0.304879	0	0.0357531	0	0.0367765	0.110818	0	0	0.0556175	0.0139195	0.0622556	0.0827605	0.172315	0.0212903	0	0.032021	0	0	0.0113185	0.15	0.083676	1.06705
TCGA-UB-A7MA-01A-11R-A33R-07	0.0174317	0	0.0165833	0.118414	0	0.149495	0	0.0648034	0.132601	0	0	0.0874813	0.0119643	0.0515176	0.071069	0.140358	0.0843484	0	0.0365042	0	0	0.0174289	0.649	-0.00839185	1.09971
TCGA-DD-A73D-01A-12R-A32O-07	0.0803692	0	0.0311437	0.0664741	0	0.105801	0	0.0126975	0.046711	0	0.043389	0.0454638	0.0348966	0.081676	0.129322	0.175608	0.0217212	0	0.119746	0	0	0.00498051	0.469	0.0114359	1.07609
TCGA-DD-A4NB-01A-12R-A266-07	0.00766842	0	0.0109748	0.223474	0	0.290036	0	0	0.0227668	0	0	0.101519	0.0129428	0.0560538	0.0642813	0.167474	0.0357206	0	0	0.00708812	0	0	0.257	0.0447121	1.10087
TCGA-2Y-A9GT-01A-11R-A38B-07	0.0943507	0	0.0130493	0.280249	0	0.152396	0.00918666	0.0495821	0.119486	0	0	0.0532995	0.024518	0	0.0724247	0.0843585	0.00836446	0	0.0368524	0	0	0.00188224	0.046	0.168295	1.04626
TCGA-DD-AADL-01A-11R-A41C-07	0.0782062	0	0.0489186	0.15997	0	0.000910773	0	0.0178767	0.0261646	0	0	0.0818629	0.00810044	0.0406641	0.150128	0.196952	0.0483828	0	0.113275	0	0	0.0285882	0.428	0.0167222	1.0822
TCGA-DD-A1EG-01A-11R-A213-07	0.0482012	0	0.112555	0.0775839	0	0.0997499	0.00253351	0.0263049	0.106138	0	0	0.0274113	0.00932636	0.177077	0.106632	0.123915	0.0416887	0	0.0408824	0	0	0	0.019	0.232234	0.990901
TCGA-DD-A4ND-01A-11R-A266-07	0.053771	0	0.0211117	0.222957	0	0.139409	0.0133877	0.0405269	0.0637037	0	0	0	0.0365753	0.0676063	0.120223	0.154976	0.0518618	0	0.0138644	0	0	2.52402e-05	0.085	0.118195	1.04641
TCGA-2Y-A9H6-01A-11R-A39D-07	0.0219964	0	0.00620095	0.0556785	0	0.256098	0	0.0160097	0.165055	0	0	0.0539238	0.0192312	0.0390711	0.0297344	0.158636	0.121576	0	0.0567895	0	0	0	0.38	0.0248511	1.08245
TCGA-DD-AAW1-01A-11R-A41C-07	0.0157869	0	0.0436074	0.02517	0	0.0702081	0	0.018872	0.0614851	0	0	0.0899066	0.0364808	0.12839	0.159399	0.29153	0.0045184	0	0.0455105	0	0	0.00913573	0.253	0.0455453	1.08391
TCGA-DD-A1EA-01A-11R-A131-07	0.142955	0	0.159431	0.266935	0	0.0700248	0.0027863	0.0353037	0.0603411	0	0.00198191	0	0.036626	0	0.088902	0.104985	0.0188165	0	0	0.00912938	0	0.00178145	0.006	0.297585	0.974085
TCGA-ED-A66Y-01A-11R-A311-07	0.0726833	0	0.0374529	0.0838401	0	0.148556	0.00961922	0.00728438	0.0792276	0	0.0367809	0	0	0.178724	0.0603128	0.252413	0.00112745	0	0.0319775	0	0	0	0.316	0.0353255	1.07382
TCGA-DD-AACH-01A-11R-A41C-07	0.0678933	0	0.0242051	0.0315133	0	0.0489461	0	0.0140278	0.0875917	0	0.0104549	0.0859526	0.0372056	0.138641	0.0558995	0.348059	0.0123502	0	0.0322505	0	0	0.00500973	0.41	0.0192224	1.0854
TCGA-XR-A8TC-01A-11R-A36F-07	0	0.0288531	0.00580897	0.0624307	0	0.47813	0	0	0.0425608	0	0	0.0465739	0.00606972	0.0288299	0.0643457	0.194206	0.00475925	0	0.0374323	0	0	0	0.923	-0.0324324	1.12826
TCGA-DD-A3A4-01A-11R-A22L-07	0.115789	0	0.0394388	0.159534	0	0	0	0	0.0222533	0	0.114404	0.0363509	0.0215426	0.0586294	0.0631719	0.27602	0.0141067	0	0.0662398	0	0	0.0125207	0.54	0.00276202	1.08538
TCGA-DD-A11A-01A-11R-A131-07	0.012956	0.011557	0.00542708	0.0602651	0	0.172179	0	0.0350794	0.0925612	0	0.102926	0.0102891	0.106381	0.0809583	0.0396622	0.189183	0	0.010328	0	0.0433919	0	0.0268548	0.437	0.015656	1.08054
TCGA-DD-AADF-01A-11R-A41C-07	0	0	0.300007	0.320847	0	0	0.094049	0.0967305	0.0552193	0	0	0.00789277	0.00178492	0.000767038	0.0705225	0.0487778	0.00174011	0	0.00166264	0	0	0	0	0.380558	0.940879
TCGA-ZP-A9D0-01A-11R-A37K-07	0.037537	0	0.0387368	0.0372948	0	0.244423	0	0.00276522	0.0272361	0	0.0313761	0.0670925	0.0633509	0	0.0878009	0.207643	0.0198147	0	0.134929	0	0	0	0.77	-0.0179752	1.08434
TCGA-UB-AA0V-01A-11R-A38B-07	0.0950564	0	0.0244724	0.0751189	0	0.16287	0	0.0115796	0.0507686	0	0	0.077318	0.014763	0.0280062	0.125	0.150912	0.0500179	0	0.122101	0	0	0.0120161	0.198	0.0618651	1.05856
TCGA-MR-A520-01A-11R-A266-07	0.0556134	0	0.0143337	0.148983	0	0.144019	0	0	0.0587673	0	0.0780885	0.0111642	0.00853603	0.12162	0.0507885	0.210874	0.0163142	0	0.0808978	0	0	0	0.286	0.039734	1.06871
TCGA-RC-A6M5-01A-11R-A32O-07	0.0234309	0	0.0914952	0.0817765	0	0.314963	0	0	0.0926357	0	0	0.0536327	0	0.0246528	0.0251525	0.217937	0.0295881	0	0.0447361	0	0	0	0.136	0.0914608	1.05597
TCGA-EP-A2KA-01A-11R-A180-07	0.00254051	0	0.0766291	0.25203	0	0.138805	0.00506032	0.0554047	0.141412	0	0	0.057168	0.00883295	0.0464028	0.077487	0.0839631	0.0324176	0	0.00913199	0	0	0.0127148	0.076	0.126515	1.06073
TCGA-DD-AAE7-01A-11R-A41C-07	0.0236882	0	0.0522815	0.232933	0	0.233699	0	0.0138242	0.0500356	0	0	0	0	0.00403298	0.0982271	0.204205	0.0870742	0	0	0	0	0	0.102	0.10608	1.05707
TCGA-DD-AAE4-01A-11R-A41C-07	0.0207507	0	0.0479236	0.184117	0	0.188671	0	0.0291723	0.0778897	0.0584031	0	0.0336045	0.00705458	0.0148238	0.140374	0.131006	0.0378924	0	0.028317	0	0	0	0.09	0.114472	1.06089
TCGA-DD-A4NF-01A-11R-A27V-07	0	0.0112108	0.0307393	0	0	0.155266	0	0.00708301	0	0	0	0.128622	0.0685144	0.0146633	0.00707544	0.249547	0	0.00249803	0.302718	0	0.00090977	0.0211531	0.599	-0.00420342	1.09464
TCGA-BW-A5NP-01A-11R-A27V-07	0.0709155	0	0.0238403	0.16364	0	0.062567	0	0.00692456	0.122725	0.00756295	0	0.056237	0.0354125	0.0748511	0.148226	0.115096	0.0633848	0	0.0486176	0	0	0	0.577	-0.00156757	1.09454
TCGA-RC-A6M3-01A-11R-A32O-07	0.0887624	0	0.0870813	0.131831	0	0.156892	0.0786938	0.107668	0.051572	0	0.0240677	0	0.00140328	0.0726077	0.049941	0.132481	0.0169978	0	0	0	0	0	0.231	0.0514749	1.07319
TCGA-DD-AACP-01A-11R-A41C-07	0.0669809	0	0.0189883	0.144283	0	0.0873449	0	0.0264674	0.227635	0	0	0.0782922	0.00541031	0.116125	0.0789382	0.0426443	0.0705207	0	0.0362964	0	0	7.23158e-05	0.21	0.0590713	1.07926
TCGA-DD-AAE0-01A-11R-A41C-07	0.0122157	0	0.0226836	0.0829956	0	0.107812	0	0.0490787	0.171022	0	0	0.0572152	0	0.296849	0.06406	0.0879187	0.0123728	0	0.0357763	0	0	0	0.136	0.0918745	1.06688
TCGA-BC-A8YO-01A-11R-A37K-07	0.0286448	0	0.0123564	0.269286	0	0	0.0482052	0.0635265	0.117746	0	0.0309333	0.0124776	0.0233343	0.0440546	0.0846655	0.108097	0.14081	0	0.015864	0	0	0	0.07	0.133715	1.03815
TCGA-DD-A3A9-01A-11R-A266-07	0.00711063	0.00961266	0.0412885	0.133491	0	0.206907	0.0104091	0.0374721	0.160425	0	0	0.056116	0.0128248	0	0.0468916	0.127241	0.0971209	0	0.0515037	0	0	0.00158567	0.408	0.0193072	1.09206
TCGA-CC-A7II-01A-11R-A33J-07	0.130717	0	0.0178734	0.0748402	0	0.0265523	0	0.0315171	0.0311688	0	0	0.0745631	0	0.192931	0.0312312	0.210508	0.0310397	0	0.0295113	0	0.117548	0	0.032	0.188504	1.01003
TCGA-DD-AAD1-01A-11R-A41C-07	0.0725285	0.0195417	0.0371722	0.202796	0	0.27101	0	0.0065287	0.0865742	0	0	0.0516055	0.00770031	0.0314053	0.0419917	0.0714694	0.0398539	0	0.0531077	0	0	0.00671534	0.046	0.169056	1.03493
TCGA-XR-A8TF-01A-11R-A36F-07	0.0811316	0	0.0151374	0.275184	0	0.0562768	0.0386183	0.0898856	0.087507	0	0	0.0140258	0.0137257	0.0605927	0.0765787	0.191336	0	0	0	0	0	0	0.438	0.015402	1.09816
TCGA-G3-A6UC-01A-21R-A33J-07	0.00429807	0	0.005683	0.122477	0	0.0624985	0	0.0216337	0.0160568	0	0.120126	0.0715667	0.0237028	0.0722183	0.0762592	0.283516	0.0205588	0	0.0994038	0	0	0	0.606	-0.00460095	1.09919
TCGA-DD-A1ED-01A-11R-A155-07	0.0449899	0	0.008876	0.142514	0	0.181087	0	0.0246172	0.0362084	0.00683953	0	0.0769499	0.0394413	0.0420012	0.0535253	0.169242	0.0137704	0	0.113865	0.0391613	0	0.00691065	0.179	0.0694415	1.05939
TCGA-CC-5262-01A-01R-A131-07	0.04581	0	0.0228255	0.169234	0	0.120722	0	0.0346021	0.0578883	0	0	0.0470374	0	0.103776	0.0834395	0.169773	0.0121731	0	0.0361857	0	0	0.0965336	0.084	0.120675	1.04056
TCGA-ZS-A9CF-01A-11R-A38B-07	0	0	0.0159089	0.0966713	0	0.260571	0	0	0.135721	0	0.00378102	0.0653605	0.0118478	0.0130931	0.104477	0.184849	0.0632526	0	0.044466	0	0	0	0.23	0.0521241	1.07987
TCGA-FV-A3I1-01A-11R-A22L-07	0.0565425	0	0.0205014	0.0342856	0	0.112429	0.00608089	0.0577412	0.163193	0	0	0.0232051	0.000543017	0.196859	0.130761	0.100912	0.0607958	0	0.0337145	0	0	0.00243611	0.049	0.164833	1.02571
TCGA-DD-AAW0-01A-11R-A41C-07	0.0184757	0	0.00454297	0.065015	0	0.258345	0	0	0.122642	0	0	0.025584	0.0139829	0.242046	0.0766088	0.0803305	0.040967	0	0.0418945	0	0	0.00956561	0.074	0.12951	1.04469
TCGA-DD-AAD8-01A-11R-A41C-07	0.0107449	0.00485139	0.013253	0.0960477	0	0.326847	0	0	0.0834984	0	0	0.0774722	0.0105714	0	0.0543021	0.264983	0.000780986	0	0.0537287	0	0	0.0029186	0.917	-0.0312887	1.11698
TCGA-ZP-A9D4-01A-11R-A37K-07	0.00163217	0.00365869	0.00529419	0.0235283	0	0.160084	0	0	0.0882061	0	0.0406839	0.0101458	0.0297619	0.0114718	0.119777	0.246022	0.00929166	0	0.219298	0	0	0.0311452	0.481	0.00979212	1.08094
TCGA-RC-A7SK-01A-11R-A352-07	0	0.0179983	0.0409662	0.168884	0	0.179998	0	0.043394	0.157237	0	0	0.0233357	0.0320559	0.0896125	0.0157781	0.0374349	0.00394406	0	0.178044	0	0.00889328	0.00242475	0.793	-0.0194781	1.11015
TCGA-DD-AAC8-01A-11R-A41C-07	0.00855854	0	0.0122433	0.0136163	0	0.211796	0	0	0.0647382	0	0	0.123855	0.0402888	0.11151	0.112191	0.266935	0.00761916	0	0	0.00396451	0	0.022684	0.188	0.064917	1.07523
TCGA-GJ-A3OU-01A-31R-A38B-07	0.0444684	0	0.0332766	0.0513461	0	0.153323	0	0.0113228	0.0875026	0	0	0.0355887	0	0.328815	0.0822978	0.0897768	0.0541235	0	0.022272	0	0	0.00588668	0.065	0.141927	1.04161
TCGA-KR-A7K8-01A-11R-A33J-07	0.0526234	0	0.0439761	0.359337	0	0	0.104347	0.0448893	0.109903	0	0.00689988	0	0.0155955	0.0138565	0.0979034	0.117168	0.0083781	0	0.0251223	0	0	0	0.061	0.149177	1.04362
TCGA-CC-A1HT-01A-11R-A131-07	6.32171e-05	0.00174158	0.0320599	0.221662	0	0.00144149	0.0799022	0.0395374	0.0865421	0	0.0486724	0	0	0.0704402	0.102389	0.261589	0.0109376	0	0	0	0	0.0430218	0.15	0.0836822	1.05831
TCGA-BC-A69H-01A-11R-A311-07	0.0221363	0.00257932	0.0227131	0.086922	0	0.0646578	0	0.0595846	0.185199	0	0	0.0880051	0.0141935	0.228376	0.018153	0.163438	0.027551	0	0.0105912	0	0	0.00589943	0.083	0.122936	1.0503
TCGA-DD-AAVR-01A-11R-A41C-07	0.0311568	0	0.0215389	0.10652	0	0.302879	0.0173915	0.00968445	0.110841	0	0	0.0176537	0.0233116	0.00839296	0.0445811	0.158039	0.0974424	0	0.0325385	0	0	0.0180296	0.059	0.152386	1.03035
TCGA-DD-AAE3-01A-11R-A41C-07	0.00708451	0	0.00337536	0.0769919	0	0.0696518	0	0.0216145	0	0.0199497	0	0.122001	0.00956307	0.0974648	0.0626429	0.47007	0.00518772	0	0	0.0268249	0.00502538	0.00255209	0.339	0.0308297	1.10448
TCGA-DD-A4NN-01A-11R-A28V-07	0.0146746	0	0.0205296	0.0441626	0	0.148598	0	0	0.0953974	0	0.115195	0	0.0397646	0.144005	0.036009	0.223805	0.0276142	0	0.0738084	0	0.0162129	0.000223565	0.438	0.0153129	1.07483
TCGA-DD-AACC-01A-11R-A41C-07	0.0738036	0	0.0635436	0.29649	0	0.00115504	0.0328292	0.0655319	0.118276	0	0	0.0736322	0.021899	0.0137375	0.0960369	0.0758471	0.0268691	0	0.0348764	0	0	0.00547217	0.031	0.194913	1.02347
TCGA-DD-AADI-01A-11R-A41C-07	0.0238548	0	0.0292694	0.117106	0	0.204886	0	0.0371756	0.116381	0.043912	0	0.0877841	0.00647497	0.0499637	0.103346	0.0673728	0.0368288	0	0.0692254	0	0	0.00641991	0.071	0.130448	1.05134
TCGA-DD-AAEB-01A-11R-A41C-07	0	0.00100845	0.0100918	0.142846	0	0.109176	0	0.0484171	0.113981	0	0.0547799	0.117677	0.0236894	0.060822	0.0215024	0.223722	0.00893588	0	0.0633503	0	0	0	0.524	0.00435615	1.10679
TCGA-2Y-A9H1-01A-11R-A38B-07	0	0	0.0413457	0.155024	0	0.100127	0	0.0430897	0.229171	0	0	0.0760839	0.00441288	0.0866411	0.0628474	0.135623	0.0105171	0	0.0532356	0	0	0.00188063	0.17	0.0729393	1.0762
TCGA-DD-AACB-01A-11R-A41C-07	0	0	0.175912	0.335419	0	0	0.0442195	0.0763399	0.0814992	0.0182172	0	0.0320593	0.00649093	0.0139222	0.0660526	0.105956	0.017983	0	0.0224246	0	0	0.00350375	0.012	0.264487	0.99071
TCGA-WX-AA46-01A-11R-A39D-07	0.07278	0	0.0133557	0.0412827	0	0.0994939	0	0.0130076	0.0405617	0.0169874	0	0.0830737	0.107154	0.0888317	0.102558	0.273823	0	0	0	0.0257164	0	0.0213735	0.345	0.0293705	1.07956
TCGA-DD-A1EJ-01A-11R-A155-07	0	0.00414465	0.0150363	0.100834	0	0.0849273	0	0.0303532	0.0844698	0	0	0.052904	0.0355203	0.117049	0.114128	0.307622	0.0107776	0	0.0279124	0	0	0.0143218	0.406	0.0193559	1.08837
TCGA-EP-A2KB-01A-11R-A180-07	0.00194902	0	0.0112473	0.176135	0	0.132676	0	0.0570793	0.0824153	0	0	0.0551446	0.014119	0.119078	0.0673058	0.232949	0.0242186	0	0.0246022	0	0	0.00108003	0.692	-0.0118566	1.10364
TCGA-ED-A66X-01A-11R-A311-07	0.184866	0	0.0674717	0.0541849	0	0.098038	0	0.0146753	0.0983382	0	0.0329227	0	0.00878174	0.168614	0.0124257	0.232792	0	0	0.026508	0	0	0.000381613	0.005	0.311803	0.958527
TCGA-DD-AACW-01A-11R-A41C-07	0.0291788	0	0.00364157	0.0885743	0	0.194935	0	0.0141543	0.167566	0.0196175	0	0.0526753	0.00397941	0.0342968	0.037631	0.194627	0.0861499	0	0.0729726	0	0	0	0.812	-0.021771	1.10039
TCGA-NI-A4U2-01A-11R-A28V-07	0.00419965	0.00239939	0.00465367	0	0	0.135679	0	0.00744895	0.0575289	0	0.0581362	0.0321435	0.0625787	0.292773	0.080741	0.118884	0.0252327	0	0.117602	0	0	0	0.102	0.105979	1.05072
TCGA-ED-A97K-01A-21R-A38B-07	0.0573604	0	0.0677789	0.0606869	0	0.200815	0	0.0174758	0.115142	0	0	0.0469058	0.00932611	0.264637	0.0418512	0.0994712	0.00620675	0	0.00165279	0.00127992	0	0.0094101	0.054	0.159876	1.03059
TCGA-G3-A3CK-01A-11R-A213-07	0.0401456	0	0.0132199	0.277439	0	0.0554145	0.0580559	0.0119009	0.0929504	0	0	0.0251003	0.0206042	0.0676132	0.127394	0.0907932	0.0148544	0	0.0983563	0	0.00615809	0	0.214	0.0580067	1.07344
TCGA-DD-AADW-01A-11R-A39D-07	0.040818	0	0.0138361	0.0898031	0	0.154086	0	0.062851	0.0644368	0	0	0.0671182	0	0.165645	0.0973964	0.1244	0.0105307	0	0.108252	0	0	0.000826359	0.165	0.0743529	1.0589
TCGA-DD-AAVP-01A-11R-A41C-07	0.0883222	0	0.063701	0.121748	0	0	0	0.0523877	0.0813356	0.0146883	0.0195607	0.0257248	0.0165896	0.0424634	0.150858	0.15456	0.011408	0	0.144293	0	0	0.0123594	0.11	0.100532	1.04597
TCGA-DD-A39W-01A-11R-A213-07	0.129896	0	0.0533753	0.0337102	0	0.153461	0	0.000932397	0.0905947	0.00695587	0.0444141	0.0221349	0.0289903	0.0460246	0.136408	0.140387	0.0127074	0	0.0911356	0	0	0.00887222	0.325	0.0334606	1.07152
TCGA-DD-A4NR-01A-11R-A311-07	0.0719264	0	0.0143837	0.181997	0	0.134659	0.0392667	0.064455	0.115492	0	0	0.0380272	0.0124686	0.0581073	0.0528098	0.181488	0.0229116	0	0.00414138	0	0	0.0078658	0.023	0.212277	1.00716
TCGA-DD-AACU-01A-11R-A41C-07	0	0.00696612	0.0141042	0.142383	0	0.261478	0	0.00206627	0.131073	0	0	0.0236194	0.00740332	0.0884101	0.120882	0.0841846	0.0703625	0	0.0470668	0	0	0	0.226	0.0538449	1.08304
TCGA-KR-A7K7-01A-11R-A33J-07	0	0.0147048	0.0698388	0.312837	0	0	0	0.0832389	0.183673	0	0	0.099582	0.0105081	0.0685119	0.0382558	0.105896	0.002992	0	0.00996165	0	0	0	0.076	0.127374	1.06971
TCGA-DD-AACQ-01A-11R-A41C-07	0.00251973	0.00723017	0.0264503	0.142519	0	0.129182	0	0	0.0566174	0	0	0.12308	0.0642678	0.0838749	0.203076	0	0.0252145	0	0.121468	0	0.00616257	0.00833704	0.27	0.0421362	1.10112
TCGA-DD-A11B-01A-11R-A131-07	0.0316791	0	0.0206576	0.0778925	0	0.282832	0	0	0.0749177	0	0	0.0441481	0.029989	0.0602605	0.058134	0.190484	0	0	0.126895	0	0	0.00211129	0.751	-0.0165276	1.09109
TCGA-DD-A4NS-01A-11R-A311-07	0.0528052	0	0.0521232	0.247877	0	0.121372	0	0.0560143	0.0726796	0	0	0.0368149	0.0162615	0.0803369	0.0653794	0.13806	0.0284906	0	0.0303705	0	0	0.00141435	0.047	0.166888	1.02625
TCGA-DD-A1EH-01A-11R-A131-07	0.0301436	0	0.0510086	0.0793439	0	0.276434	0	0.0102093	0.0571228	0	0	0.0669939	0.0101276	0.0881634	0.0834489	0.163524	0.0148212	0	0.060266	0	0	0.00839284	0.1	0.106889	1.04523
TCGA-DD-AAW3-01A-11R-A41C-07	0.0150366	0	0.00343813	0.113325	0	0.150903	0	0.0214725	0.0754984	0	0	0.0653215	0.037687	0.0282687	0.0488573	0.286964	0.0102978	0	0.132906	0	0	0.0100234	0.735	-0.0156187	1.08916
TCGA-DD-AADA-01A-11R-A41C-07	0.0939354	0	0.0334372	0.180639	0	0.231571	0	0.0477443	0.104979	0	0	0.0392584	0.00485216	0.0417763	0.0748248	0.0812483	0.0407974	0	0.0249366	0	0	0	0.15	0.0836245	1.07431
TCGA-UB-A7MF-01A-11R-A33J-07	0.138081	0	0.0607888	0.218949	0	0	0	0.0246259	0.0720337	0.0161693	0	0.0762103	0.0202708	0.021391	0.188686	0.0566372	0.0288241	0	0.0773326	0	0	0	0.004	0.341668	0.952695
TCGA-DD-A119-01A-11R-A131-07	0.0309335	0	0.0146115	0.0641299	0	0.279523	0	0	0.0888811	0	0	0.0700049	0	0.117121	0.0419722	0.146692	0.120286	0	0.0258441	0	0	0	0.169	0.0731415	1.06142
TCGA-2Y-A9H8-01A-11R-A39D-07	0.0121015	0	0.0733503	0.171852	0	0.119204	0	0.0807472	0.120159	0	0	0.096561	0.0213435	0.0915364	0.0516163	0.0903557	0.0107462	0	0.0604268	0	0	0	0.078	0.125912	1.04825
TCGA-K7-A6G5-01A-11R-A311-07	0.0404125	0	0.00286937	0.136478	0	0.127322	0	0	0.116055	0	0	0.0587768	0.0232349	0.0302651	0.17521	0.196904	0.0245748	0	0.0571707	0	0	0.0107266	0.28	0.0404542	1.08741
TCGA-WJ-A86L-01A-12R-A39D-07	0.070065	0	0.0536081	0.0318977	0	0.191919	0	0.00194018	0.0731937	0	0.00897599	0.0360849	0	0.322381	0.163577	0	0.00268196	0	0.0267289	0	0	0.0169462	0.061	0.146935	1.04748
TCGA-ZS-A9CG-01A-11R-A37K-07	0.0969765	0	0.0267724	0.109984	0	0.0208672	0	0.0218795	0.00596468	0.0423147	0	0.096975	0.00318599	0.0196134	0.162798	0.286613	0	0	0.0936018	0	0	0.0124546	0.345	0.0294064	1.08952
TCGA-O8-A75V-01A-11R-A32O-07	0.050828	0	0.0158232	0.129209	0	0.154132	0	0	0.155539	0	0	0.0854439	0.0166848	0.130386	0.050861	0.0843842	0.034929	0	0.0809607	0	0	0.0108196	0.141	0.0888494	1.05653
TCGA-ED-A7PZ-01A-11R-A33R-07	0	0.0586813	0	0.103168	0	0.100965	0	0	0.0314329	0	0	0.0666706	0.00268514	0.332306	0.0355305	0.245826	0.00225034	0.0198583	0	0	0	0.00062679	0.274	0.0413578	1.10089
TCGA-DD-A1EL-01A-11R-A155-07	0.00514443	0	0.00678271	0.0156979	0	0.0618276	0.00504474	0.0131911	0.108593	0	0	0	0.00695628	0.370601	0.040999	0.169157	0.0965689	0	0.080906	0	0.0165196	0.00201016	0.025	0.202929	1.0237
TCGA-G3-A5SL-01A-11R-A27V-07	0.0448029	0	0.00984654	0.0816043	0	0.193187	0	0	0.0520218	0	0.0486689	0.0154945	0.0304753	0.0310524	0.0951571	0.204445	0.0569501	0	0.133682	0	0	0.00261261	0.428	0.0167006	1.07005
TCGA-DD-A1EE-01A-11R-A131-07	0.00761504	0	0	0	0	0.200694	0	0.0206819	0.0559787	0	0.0243587	0.0720515	0.0685179	0.115025	0.0444045	0.264635	0.00282156	0	0.107761	0	0.00262279	0.0128315	0.339	0.0307045	1.07162
TCGA-CC-5263-01A-01R-A131-07	0.0241036	0	0.00254343	0.0585238	0	0.0569811	0	0.0688674	0.0376875	0	0	0.0377958	0.00582088	0.0557588	0.0725535	0.135756	0.354716	0	0.0500552	0	0	0.0388376	0.391	0.022748	1.07745
TCGA-G3-A3CI-01A-11R-A213-07	0.1403	0	0.0376544	0.152008	0	0.0907237	0	0.0145039	0.109467	0	0	0.0630715	0.0859911	0.0325923	0.0993004	0.0819836	0.0155186	0	0.060099	0	0.00319477	0.0135923	0.031	0.193878	1.00936
TCGA-ED-A5KG-01A-11R-A27V-07	0.175179	0	0.0818743	0.215161	0	0.145753	0.0130798	0.0432895	0.114518	0	0	0.00583173	0	0.0805805	0.0618244	0.0478048	0	0	0.0132973	0	0	0.00180655	0.001	0.362136	0.941717
TCGA-DD-AAVS-01A-11R-A41C-07	0.0292948	0	0.0187124	0.139848	0	0.210124	0	0.0431507	0.130611	0	0	0.0543488	0.0166645	0.0702056	0.0488864	0.0803725	0.100557	0	0.0544592	0	0	0.00276457	0.48	0.0104147	1.09299
TCGA-DD-A4NO-01A-11R-A28V-07	0.00458514	0	0	0.0579811	0	0.219734	0	0.0256509	0.111371	0	0	0.0618948	0.0175897	0.0357409	0.113634	0.211911	0.0401723	0	0.0997353	0	0	0	0.576	-0.00142051	1.09252
TCGA-CC-A3MA-01A-11R-A213-07	0.0187727	0	0.00814736	0.0789735	0	0.083771	0	0.0024323	0.0578232	0	0	0.00467102	0	0.480298	0.0967687	0.128905	0.00417261	0	0.0178989	0	0	0.017366	0	0.678654	0.742338
TCGA-NI-A8LF-01A-11R-A36F-07	0.10264	0	0.0194327	0.183677	0	0.0961267	0	0.0210493	0.115971	0	0.0829918	0	0.0138071	0.0713401	0.0306344	0.25963	0	0	0.0026994	0	0	0	0.397	0.0218975	1.08706
TCGA-5C-A9VH-01A-11R-A37K-07	0.0400645	0	0.053577	0.0790087	0	0.241821	0	3.47726e-05	0.203764	0	0	0.0817805	0.00893976	0.0640151	0.0769842	0.0781783	0.0124219	0	0.0594096	0	0	0	0.665	-0.00944825	1.1119
TCGA-DD-A4NE-01A-11R-A27V-07	0.114328	0	0.0526257	0	0	0.144973	0	0.0976662	0	0.00549801	0	0.0894564	0.0557705	0.0399793	0.105981	0.242132	0	0	0.0515898	0	0	0	0.927	-0.0329095	1.0955
TCGA-FV-A4ZQ-01A-11R-A266-07	0.000444974	0	0.131474	0.314128	0	0	0.0314602	0.153803	0.0588517	0.0476682	0	0.0217174	0.0222997	0.013509	0.0705476	0.113375	0.00204796	0	0	0.0143781	0.00257688	0.00171733	0.026	0.20115	1.02456
TCGA-DD-AACA-02A-11R-A41C-07	0.00196856	0.0159148	0.0183694	0.0202738	0	0.0996971	0	0.022662	0.095618	0	0.0665677	0.0947872	0.0387892	0.267658	0.0435026	0.0116979	0.00829937	0	0.180328	0	0.00632092	0.00754563	0.16	0.0779161	1.06241
TCGA-K7-A5RF-01A-11R-A28V-07	0.0358351	0	0.0577827	0.13489	0	0.131032	0	0.0376999	0.0606723	0	0	0.0232629	0.0589511	0.0415257	0.0999055	0.302123	0	0	0.00559976	0	0	0.0107201	0.068	0.135342	1.03339
TCGA-DD-A1EB-01A-11R-A131-07	0.0157698	0	0.00567869	0.163856	0	0.137559	0	0.00831994	0.0936356	0	0	0.0572427	0.0485898	0.0693225	0.146443	0.0729683	0.0101851	0	0.170431	0	0	0	0.356	0.0280244	1.08723
TCGA-DD-AAVU-01A-11R-A41C-07	0.0128113	0	0.00159485	0.0361192	0	0.0697548	0	0.00120558	0.0382131	0	0.00804559	0.0117045	0	0.47917	0.0318494	0.266758	0.0107078	0	0.0320651	0	0	0	0.051	0.162515	1.07819
TCGA-DD-AADU-01A-11R-A41C-07	0.00593186	0	0.00400954	0.0229686	0	0.0805368	0	0.0251157	0.0433628	0.0711317	0	0.117659	0	0.204917	0.0803925	0.199759	0.0040938	0	0	0.129326	0.00462463	0.00617075	0.181	0.0678628	1.08813
TCGA-2Y-A9H0-01A-11R-A38B-07	0	0	0.0713207	0.350863	0	0	0.163079	0.0784162	0.0816751	0	0	0	0.00525754	0.0291394	0.0712693	0.136722	0.00249932	0	0.00808139	0	0	0.00167719	0.063	0.143864	1.04527
TCGA-GJ-A6C0-01A-12R-A311-07	0.0106618	0	0.00189969	0.0552174	0	0.0736483	0.0219081	0.028546	0.073086	0	0.0063227	0	0	0.386904	0.129599	0.130334	0.025143	0	0	0.0263544	0	0.0303758	0.044	0.171634	1.04796
TCGA-DD-AACA-02B-11R-A41C-07	0.00913952	0.0192559	0.0649348	0	0	0.0890939	0	0.00593966	0	0	0	0.188365	0.0980319	0.174282	0.0751155	0.0200464	0.0457406	0	0.1627	0	0	0.0473545	0.183	0.067569	1.06579
TCGA-ED-A4XI-01A-11R-A266-07	0.0365389	0	0.00901121	0.189222	0	0.117668	0	0.00900461	0.0844427	0	0	0.0233904	0.0479871	0.0423958	0.143058	0.2137	0.0512077	0	0.0323748	0	0	0	0.206	0.06016	1.07035
TCGA-G3-A7M8-01A-11R-A33R-07	0.0395645	0	0.0273055	0.0346875	0	0.0525834	0	0.02163	0.0331582	0	0	0.0432248	0.0217869	0.198338	0.000948839	0.44698	0.00046869	0	0.0778995	0	0	0.00142419	0.243	0.0465783	1.09216
TCGA-CC-A3M9-01A-11R-A213-07	0	4.14688e-05	0.0109259	0.349945	0	0	0.0332249	0.0730126	0.0628991	0	0	0.0481707	0.0459705	0.0143726	0.121447	0.210093	0.0295951	0	0	0	0	0.000302402	0.005	0.322043	0.961446
TCGA-FV-A2QR-01A-11R-A213-07	0.0838785	0	0.0288308	0.154344	0	0.011779	0.0310337	0.0627133	0.0608478	0	0.0203872	0.0114405	0.00541222	0.206771	0.0781844	0.179206	0.0211359	0	0.0158816	0	0	0.0281537	0.137	0.0913093	1.05148
TCGA-MR-A8JO-01A-12R-A36F-07	0.01935	0	0.0208694	0.139176	0	0.207471	0	0.0323281	0.166019	0	0.00710829	0.0279531	0	0.128387	0.10156	0.120036	0.00570803	0	0.0240359	0	0	0	0.042	0.176302	1.03093
TCGA-DD-A3A6-01A-11R-A22L-07	0.0433434	0	0.11833	0.14816	0	0.137665	0	0.0234598	0.164284	0.0504848	0	0.124365	0.00309404	0	0.0154198	0.116533	0.00635345	0	0.0485072	0	0	0	0.011	0.270801	0.9923
TCGA-G3-AAV4-01A-11R-A38B-07	0.0328114	0	0.0012066	0.0857748	0	0.238951	0	0.0397751	0.0310265	0.0325173	0	0.0745563	0.0477036	0	0.0875715	0.284443	0	0.0436632	0	0	0	0	0.588	-0.00227735	1.10154
TCGA-DD-A11D-01A-11R-A131-07	0	0	0.00360592	0.0417299	0	0.241811	0	0	0.113876	0	0	0.0918273	0.0123683	0.0253889	0.0996551	0.225665	0.0377821	0	0.10629	0	0	0	0.901	-0.0291867	1.10463
TCGA-BD-A3EP-01A-11R-A22L-07	0.0700743	0.0643164	0.0646168	0.0799172	0	0.174564	0	0.0543907	0.138621	0	0	0.0463032	0.0120489	0.043937	0.047486	0.0825162	0.0700664	0	0.0395721	0	0	0.0115698	0.013	0.252118	0.984787
TCGA-EP-A12J-01A-11R-A131-07	0.0441787	0	0.0156098	0.135284	0	0.111017	0	0	0.0705602	0.0804059	0.0065231	0.0557996	0.0289481	0	0.1321	0.212821	0.00281672	0	0.103936	0	0	0	0.546	0.0021731	1.09599
TCGA-4R-AA8I-01A-11R-A38B-07	0.0966523	0	0.0161597	0.025961	0	0.121899	0	0.0630522	0.042989	0.00373119	0	0.107875	0	0.168833	0.0974756	0.171903	0.0170509	0	0.0664187	0	0	0	0.157	0.080766	1.05634
TCGA-CC-A7IF-01A-11R-A33J-07	0.032677	0	0.016013	0.0179593	0	0.236435	0	0	0.10535	0	0	0.0676914	0.0222718	0.0897781	0.0902255	0.0808648	0.0030611	0	0.237673	0	0	0	0.414	0.0187899	1.08096
TCGA-KR-A7K0-01A-12R-A33R-07	0.0759158	0	0.0151809	0.0700245	0	0.0643198	0	0.0113311	0.0806181	0	0	0.0726216	0	0.208988	0.0806092	0.254905	0.062238	0	0.000974166	0.00227379	0	0	0.066	0.141019	1.03837
TCGA-CC-A5UE-01A-11R-A28V-07	0	0	0.00278982	0.132316	0	0.168862	0	0.0172643	0.143464	0	0	0.0309473	0	0.209308	0.0461574	0.155823	0.0585454	0	0.0328823	0	0	0.0016406	0.48	0.010227	1.09767
TCGA-HP-A5MZ-01A-21R-A27V-07	0.0285626	0	0.0203765	0.061573	0	0.213392	0	0.0286996	0.113838	0	0	0.0528094	0.00492853	0.0628563	0.0821069	0.189319	0.0557198	0	0.0847887	0	0	0.00103036	0.09	0.115366	1.03872
TCGA-CC-A8HU-01A-11R-A36F-07	0.060629	0	0.0250374	0.0990237	0	0.0533817	0	0.0861449	0.0449085	0	0	0.0791056	0.0141458	0.0621298	0.0701635	0.2473	0	0	0.111921	0.0422282	0	0.00388109	0.771	-0.0182241	1.08914
TCGA-DD-AADO-01A-11R-A41C-07	0.0135522	0	0.0288901	0.199162	0	0.0533913	0.00646955	0.0613006	0.211844	0	0	0.0480926	0.00669544	0.190117	0.0633959	0.0781226	0.0160074	0	0.0229584	0	0	0	0.094	0.111599	1.06122
TCGA-DD-AAD5-01A-11R-A41C-07	0.00377092	0	0.000839456	0.0366297	0	0.107046	0	0.00227647	0.0331162	0	0	0.0769874	0.150128	0.0241145	0.0239713	0.350552	0	0.0300753	0.149126	0	0.00260242	0.00876366	0.165	0.0749731	1.05533
TCGA-LG-A6GG-01A-11R-A311-07	0	0	0.00604179	0.0418859	0	0.25682	0	0.0296807	0.12192	0	0	0.0966024	0.0308181	0.073525	0.0375131	0.214546	0.0420019	0	0.0486449	0	0	0	0.881	-0.0269407	1.10775
TCGA-G3-A5SI-01A-31R-A27V-07	0.0104818	0	0.0111118	0.0446333	0	0.132099	0	0.0375695	0.040078	0	0	0.126286	0.0746769	0.0940321	0.0724617	0.273894	0.0200764	0	0.05213	0	0	0.0104692	0.929	-0.03329	1.10353
TCGA-RG-A7D4-01A-12R-A33R-07	0.00881211	0.0150499	0.19201	0.215264	0	0.0134099	0.0250492	0.113339	0.129868	0.0177248	0	0.0424959	0.0123759	0.111431	0.0376124	0.0489757	0.0115577	0	0.00272735	0	0.0022972	0	0.006	0.30106	0.97184
TCGA-BW-A5NQ-01A-11R-A27V-07	0.0607362	0	0.0696496	0.330909	0	0	0.102438	0.0581999	0.0886467	0	0	0.00639558	0.00623915	0.0238581	0.0992554	0.0829477	0.0594928	0	0.011232	0	0	0	0.024	0.207381	1.01216
TCGA-KR-A7K2-01A-12R-A33R-07	0.017608	0	0.0100843	0.0129372	0	0.441814	0	0	0.229877	0.000946384	0	0.0323758	0.00159099	0	0.0465718	0.188812	0	0.00083687	0.0165452	0	0	0	0.508	0.00631298	1.13305
TCGA-DD-AADM-01A-11R-A41C-07	0.0234578	0	0.0250689	0.070016	0	0.126141	0	0.00226059	0.210892	0	0.00420953	0.0508113	0.00214415	0.102793	0.0946265	0.205951	0.0192363	0	0.0623921	0	0	0	0.334	0.0322906	1.07887
TCGA-XR-A8TG-01A-11R-A36F-07	0.0542959	0	0.0298454	0.0311955	0	0.165463	0	0.026935	0.0750339	0.00669044	0	0.0618673	0.0250198	0.0902821	0.124833	0.0935969	0.0537325	0	0	0.15158	0	0.00962898	0.26	0.0439967	1.0775
TCGA-DD-AACD-01A-11R-A41C-07	0.0132127	0	0.0131888	0.0765528	0	0.214465	0	0.0274587	0.118219	0	0.0286751	0.0183944	0.016127	0.0413087	0.113136	0.227252	0.0210616	0	0.056967	0	0	0.0139812	0.197	0.0626645	1.06674
TCGA-3K-AAZ8-01A-12R-A39D-07	0.0358797	0	0.0181695	0.197442	0	0.241786	0	0	0.173213	0	0	0.10788	0.024827	0.0353577	0.0798179	0.0647674	0.0111527	0	0	0.00795492	0	0.00175227	0.341	0.0302487	1.12512
TCGA-DD-AAD0-01A-11R-A41C-07	0.0217747	0	0.0206901	0	0	0.156531	0	0.0245322	0.0617233	0.0101896	0	0.0421725	0.013592	0.289959	0.0831289	0.0868535	0.00126867	0	0.18475	0	0	0.00283523	0.094	0.110884	1.04726
TCGA-DD-AADJ-01A-11R-A41C-07	0.0736285	0	0.00469358	0.0616087	0	0.248342	0	0.0344431	0.148025	0	0.0155645	0.055885	0.0353213	0.0310262	0.063307	0.0663615	0.0897395	0	0.0635196	0	0	0.00853449	0.636	-0.0069409	1.09739
TCGA-ES-A2HS-01A-11R-A180-07	0.0198324	0.0121919	0	0.0578964	0	0.181854	0	0.0039105	0.0553594	0	0	0.0937884	0.0225463	0	0.0608648	0.406746	0.020973	0	0.0590621	0	0	0.00497437	0.864	-0.0259598	1.10251
TCGA-HP-A5N0-01A-11R-A28V-07	0.0130952	0	0.0135437	0.0952252	0	0.0639404	0	0.0328396	0.0487061	0	0.0632634	0.100333	0.0350184	0.068788	0.0667608	0.213031	0.0715579	0	0.113897	0	0	0	0.385	0.0238132	1.07641
TCGA-2V-A95S-01A-11R-A37K-07	0.0364316	0	0.0654399	0.268773	0	0.0733585	0.0177632	0.0796209	0.131576	0	0	0.0455426	0	0.083904	0.0890677	0.0582129	0.0192032	0	0.0166627	0	0	0.0144441	0.056	0.156231	1.0436
TCGA-ED-A7XP-01A-11R-A352-07	0.0497823	0	0.0143988	0.118036	0	0.0696825	0	0.00132489	0.117847	0	0.00517148	0.0385327	0.0085991	0.132762	0.0985436	0.239409	0.0607159	0	0.0451955	0	0	0	0.141	0.089007	1.0514
TCGA-G3-A7M9-01A-23R-A352-07	0.127627	0	0.0205259	0.135644	0	0.0207576	0	0.0505795	0.129618	0	0	0.0223305	0	0.417831	0.0334884	0	0.00176111	0	0.0371374	0	0	0.00270044	0.036	0.182683	1.03272
TCGA-G3-A3CH-01A-11R-A22L-07	0.0720369	0	0.0370869	0.118099	0	0.220783	0	0.0100212	0.131025	0	0	0.055473	0.00559148	0	0.0839895	0.176902	0.00971668	0	0.0792748	0	0	0	0.145	0.0874047	1.05973
TCGA-G3-A25S-01A-11R-A16W-07	0.0033865	0	0.00517254	0.118542	0	0.141575	0	0.00196696	0.146016	0	0	0.0524271	0.0385643	0.12954	0.0229638	0.240779	0.0121829	0	0.0813061	0	0	0.00557845	0.517	0.00488798	1.08882
TCGA-2Y-A9GW-01A-11R-A38B-07	0.0219723	0	0.0041266	0.0226725	0	0.151821	0	0.00670105	0.100719	0	0	0.0178613	0.00231488	0.431167	0.0746053	0.0335841	0.0989234	0	0.0315957	0	0	0.00193591	0.012	0.268407	0.994124
TCGA-BC-A217-01A-11R-A155-07	0	0.00249865	0.0927087	0.0733889	0	0.249176	0	0.0196734	0.145911	0.0274902	0	0.0170344	0	0.0583006	0.101219	0.183092	0.00852837	0	0.020979	0	0	0	0.068	0.134892	1.04156
TCGA-DD-AACX-01A-11R-A41C-07	0.0271368	0	0.000549796	0.112082	0	0.0744112	0.0268138	0.0209599	0.0318623	0.000829071	0	0.0616343	0.0637465	0.0656958	0.174964	0.139646	0.0213983	0	0.163537	0	0.00995243	0.00478045	0.295	0.0385768	1.07784
TCGA-CC-A5UD-01A-11R-A28V-07	0.018117	0	0.00452684	0.184285	0	0.0687973	0	0.0694223	0.0677145	0.0929434	0	0.0227818	0.00593684	0	0.16939	0.222187	0.0095347	0.00303271	0.0613305	0	0	0	0.449	0.0144454	1.10728
TCGA-EP-A26S-01A-11R-A16W-07	0.061493	0	0.0177032	0.075193	0	0.0813593	0	0.00170006	0.0552806	0	0.0426967	0.0696294	0.0182707	0.181223	0.0650024	0.214568	0.0202481	0	0.0956325	0	0	0	0.314	0.0357307	1.0711
TCGA-MI-A75E-01A-11R-A32O-07	0.106774	0	0.119236	0.115463	0	0.222488	0.00461001	0	0.107812	0	0	0.057743	0.0205139	0.0497149	0.0473902	0.0794182	0.0189665	0	0.0426317	0	0	0.00723803	0.025	0.204959	1.00996
TCGA-DD-AACO-01A-11R-A41C-07	0	0	0.0649767	0.0296653	0	0.290149	0	0	0.13942	0.14082	0	0.00781107	0	0	0.0696936	0.194551	0	0.00144519	0.0609561	0	0	0.000512079	0.135	0.0926529	1.06317
TCGA-G3-A5SK-01A-11R-A27V-07	0.0116216	0	0.023723	0.104408	0	0.224377	0	0.0306291	0.0591229	0	0.12143	0.0200649	0.00526155	0.114582	0.0784273	0.206353	0	0	0	0	0	0	0.178	0.0696969	1.07454
TCGA-BC-A110-01A-11R-A131-07	0.00131056	0	0.0683004	0.0892088	0	0.201648	0.00111743	0.0122623	0.0550922	0	0.0137132	0.00607049	0.194446	0.0336394	0.0618155	0.173687	0.0253063	0	0.0520416	0	0	0.0103415	0.075	0.12844	1.02732
TCGA-G3-A5SM-01A-12R-A28V-07	0.0062461	0.00318153	0.059177	0.043557	0	0.0989198	0	0.0113966	0.127823	0	0	0.0459082	0.0173583	0.273703	0.103912	0.0867089	0.0366635	0	0.0811813	0	5.56689e-05	0.00420861	0.063	0.14379	1.03238
TCGA-ED-A8O5-01A-11R-A36F-07	0.0214076	0.0295808	0.00843406	0.0796752	0	0.40064	0	0.00814936	0.0533315	0	0.0557825	0	0.0203659	0.087876	0.0485506	0.091886	0.0101695	0	0.0834909	0	0	0.000659711	0.638	-0.00723863	1.10488
TCGA-FV-A3R2-01A-11R-A22L-07	0	0	0.0019584	0.160919	0	0.153063	0	0.0241503	0.120771	0	0.00417387	0.0099536	0.00207662	0.0701414	0.123056	0.213649	0.0187427	0.047992	0.0243301	0	0	0.0250226	0.391	0.0227328	1.09407
TCGA-DD-A116-01A-11R-A131-07	0.0662498	0	0.0323338	0.0363979	0	0	0.00420432	0	0.189825	0.102011	0	0.0503945	0	0.129671	0.0601877	0.208637	0.0151883	0	0.1049	0	0	0	0.148	0.0851541	1.04975
TCGA-DD-A39X-01A-11R-A213-07	0.0242324	0	0.00516869	0.0847542	0	0.185116	0	0	0.143973	0	0	0.0425466	0.0081667	0.0991357	0.0468393	0.207922	0.103005	0	0.0491413	0	0	0	0.391	0.0228355	1.07772
TCGA-2Y-A9H2-01A-12R-A38B-07	0.00248468	0.00126003	0.0117505	0.0690113	0	0.177375	0	0.0337042	0.0822031	0	0	0.053316	0.0145669	0.203285	0.101133	0.108947	0.0788298	0.00328724	0.0434343	0	0	0.0154121	0.051	0.162132	1.0251
TCGA-CC-A9FS-01A-11R-A37K-07	0.013983	0	0.00485271	0.121029	0	0.234942	0	0.0664413	0.114097	0	0	0.0528065	0.012889	0	0.0835844	0.205185	0.0640178	0	0.0261737	0	0	0	0.639	-0.00743046	1.10854
TCGA-XR-A8TD-01A-12R-A39D-07	0.0172095	0	0.0910473	0.22947	0	0.0651988	0.107804	0.0196681	0.0318465	0	0.0480159	0	0	0.132052	0.0849263	0.124339	0.0222918	0	0.0125715	0	0	0.0135588	0.033	0.185877	1.01138
TCGA-ZP-A9D2-01A-11R-A38B-07	0.129491	0	0.15669	0.0688185	0	0.181472	0.00139992	0.00749564	0.0373705	0	0	0	0	0.0631142	0.0929424	0.193442	0	0	0.0395961	0	0	0.0281675	0	0.376328	0.928187
TCGA-DD-A4NK-01A-11R-A28V-07	0.0311678	0	0.00179533	0.134839	0	0.105484	0	0.0409788	0.013083	0	0.130894	0.00209569	0.0123657	0.0204046	0.0976441	0.341557	0.0104298	0	0.0572621	0	0	0	0.771	-0.0182011	1.10058
TCGA-FV-A4ZP-01A-12R-A266-07	0.0305221	0	0.00468696	0.18259	0	0	0	0.0670602	0.178993	0.0244132	0	0.0818867	0.0130059	0.174814	0.0491488	0.17307	0.0175633	0	0	0	0	0.00224577	0.054	0.159373	1.0375
TCGA-DD-AAE2-01A-11R-A41C-07	0.0484085	0	0.0636202	0.297778	0	0.113667	0.0067844	0.0539722	0.0422199	0	0	0.0135721	0.00874131	0.0030122	0.199003	0.130187	0.0190346	0	0	0	0	0	0.031	0.195099	1.03581
TCGA-DD-A39Z-01A-11R-A213-07	0.00867607	0	0.00363109	0.230051	0	0.20523	0	0.0388124	0.200421	0.0381334	0	0.0580008	0	0.0222143	0.0599263	0.0829503	0.00564116	0	0.0463124	0	0	0	0.765	-0.0176505	1.15656
TCGA-5R-AA1D-01A-11R-A38B-07	0.0444234	0	0.0398331	0.0851688	0	0.302025	0.00579679	0	0.0377286	0	0	0.0267899	0.0282467	0.0642656	0.03155	0.261291	0.0124003	0	0.0585296	0	0	0.00195146	0.141	0.0888691	1.04954
TCGA-2Y-A9H7-01A-11R-A39D-07	0.000491852	0.0326843	0.00819861	0.141886	0	0.307161	0	0.00550886	0.131305	0	0	0.0347076	0.0545258	0	0.0308935	0.074674	0.137797	0	0.0278801	0	0	0.012286	0.665	-0.00945639	1.11085
TCGA-CC-5264-01A-01R-A131-07	0.05499	0	0.0197376	0.12416	0	0.273611	0	0.0713874	0.0965311	0	0	0.0453203	0	0.0376718	0.0690972	0.100725	0.0542014	0	0.0492252	0	0	0.00334253	0.14	0.0895935	1.06725
TCGA-ZS-A9CF-02A-11R-A38B-07	0.0375367	0	0.0134276	0.0828472	0	0.255801	0	0.0278748	0.13453	0	0	0.0852117	0.0142988	0.0051429	0.095554	0.123218	0.0652903	0	0.0591647	0	0	0.000101398	0.471	0.0112636	1.09864
TCGA-UB-A7ME-01A-11R-A33J-07	0.0238541	0.012885	0.0312381	0.161619	0	0.125117	0	0.0532404	0.146746	0	0	0.126134	0	0.11701	0.0767435	0.0442237	0.0129287	0	0.0595574	0	0	0.00870257	0.124	0.0970574	1.07079
TCGA-UB-A7MD-01A-12R-A352-07	0.0484312	0	0.00933087	0.043464	0	0.103983	0	0	0.140088	0.0097392	0	0.0631629	0.0027521	0.158253	0.120742	0.183361	0.0647848	0	0	0.0435693	0	0.00833936	0.099	0.107746	1.05061
TCGA-RC-A6M6-01A-11R-A32O-07	0.0613173	0	0.0262272	0.0721333	0	0.164468	0	0.0561197	0.135262	0	0.0210619	0.0136608	0.0081824	0.16081	0.068037	0.160715	0.0360941	0	0.0159115	0	0	0	0.143	0.0883706	1.05531
TCGA-DD-A3A8-01A-11R-A22L-07	0.0171576	0.00573101	0.00472748	0.0706187	0	0.112935	0	0	0	0	0	0.0839224	0.0426867	0.131461	0.189056	0	0.0105265	0	0.331177	0	0	0	0.235	0.0498615	1.09829
TCGA-ED-A7PX-01A-51R-A352-07	0.00318855	0	0.0162817	0.0616263	0	0.13474	0	0.00644366	0.0959331	0	0	0.0640866	0.0460953	0.211846	0.0501038	0.208402	0	0.0251366	0.0616467	0	0	0.0144698	0.158	0.0792077	1.05857
TCGA-DD-AACZ-01A-11R-A41C-07	0.000789313	0.0134971	0.0461873	0.15796	0	0.0910567	0.00785234	0.0423026	0.0737188	0.0333678	0	0.0204804	0.01918	0.117029	0.072289	0.243909	0.0196937	0	0.0406872	0	0	0	0.084	0.119601	1.03843
TCGA-DD-A39V-01A-11R-A213-07	0.0140202	0	0.0132	0.305622	0	0	0.0465011	0.0567781	0.0933056	0	0	0.0892094	0.048463	0.00936527	0.0925001	0.11725	0.0302898	0	0.0834957	0	0	0	0.144	0.0880472	1.06878
TCGA-ZS-A9CE-01A-11R-A37K-07	0	0.0342341	0.0163086	0.0244278	0	0.123109	0	0.0053937	0.0178614	0	0	0.0866631	0.0294759	0.167618	0.151254	0	0.0188254	0	0.321923	0	0.00290682	0	0.236	0.0492552	1.08593
TCGA-5R-AA1C-01A-11R-A41C-07	0.00355638	0	0.00123876	0.20599	0	0.0803292	0	0.0196949	0.0289594	0	0.0234134	0.0245461	0.041555	0	0.128269	0.3197	0.0136815	0	0.109067	0	0	0	0.449	0.0145032	1.08724
TCGA-G3-A25Z-01A-11R-A16W-07	0.000159952	0	0.0138083	0.0488614	0	0.199149	0	0	0.140083	0	0.0902358	0	0.024432	0.108702	0.0624096	0.126329	0.0841094	0	0.0898089	0	0.000203899	0.0117084	0.254	0.0451278	1.06417
TCGA-5R-AAAM-01A-12R-A41C-07	0.135572	0	0.0529709	0.0746748	0	0.264818	0	0.00513493	0	0	0	0.0364666	0.0327746	0.0351565	0.118509	0.184644	0.0285202	0	0.0263851	0	0	0.00437357	0.02	0.214353	1.00012
TCGA-ES-A2HT-01A-12R-A180-07	0	0.0301607	0.112671	0.0258844	0	0.135821	0	0.0586453	0.183409	0	0	0.0536748	0.0194607	0.0403284	0.10529	0.197175	0.0106055	0	0.0264191	0	0	0.000454787	0.179	0.0686457	1.0641
TCGA-DD-A3A7-01A-11R-A22L-07	0.0402768	0	0.0111495	0.0722462	0	0.128371	0	0.0256338	0.243193	0	0.0484406	0.050695	0	0.141592	0.076978	0.0971652	0	0	0.0642588	0	0	0	0.315	0.0355933	1.08894
TCGA-BD-A2L6-01A-11R-A213-07	0.00448768	0	0.00557996	0.147424	0	0.202245	0	0	0.0907012	0	0	0.12713	0.0251361	0.0461695	0.118381	0.0592085	0.0260847	0	0.141298	0	0	0.00615463	0.561	0.00035891	1.11196
TCGA-DD-AAE9-01A-11R-A41C-07	0.00540149	0	0.00943892	0.0794186	0	0.0440307	0	0.0096229	0.1901	0	0	0.0750468	0.00988095	0.154606	0.0842879	0.231841	0.0119817	0	0.0943431	0	0	0	0.337	0.0313965	1.07967
TCGA-CC-A7IH-01A-11R-A33J-07	0.0766129	0	0.0142904	0.123539	0	0.0214965	0	0.083507	0	0	0	0.101941	0.00229162	0.0291596	0.072407	0.171863	0.0086483	0	0.294244	0	0	0	0.702	-0.0123521	1.09684
TCGA-DD-AACL-01A-11R-A41C-07	0	0.0441806	0.10392	0.092827	0	0.0127422	0	0.0672033	0.0643263	0.00226542	0	0.0769773	0	0.187407	0.0885256	0.161912	0.0396807	0	0.0276832	0	0	0.0303503	0.019	0.224963	0.994749
TCGA-CC-5259-01A-31R-A213-07	0	0	0.0485485	0.176123	0	0.15229	0	0.0144	0.319675	0	0	0.0568932	0	0.114939	0.0588969	0.038971	0	0	0.0191527	0	0	0.000111435	0.27	0.0423137	1.11891
TCGA-G3-A7M6-01A-11R-A33R-07	0.00761206	0.0265684	0.0330222	0.0611116	0	0.341863	0	0.0274723	0.155276	0	0	0.015616	0.00309727	0.0918806	0.0486453	0.129906	0.0375252	0	0.0110701	0	0	0.00933361	0.15	0.0839123	1.07157
TCGA-DD-AAD6-01A-11R-A41C-07	0.0216352	0	0	0.0667929	0	0.325511	0	0.00116378	0.159787	0	0	0.0634005	0.0487415	0.125095	0.0463698	0.115263	0	0	0.0202321	0	0	0.00600902	0.55	0.00178265	1.11039
TCGA-FV-A2QQ-01A-11R-A22L-07	0.0512201	0	0.0130967	0.139649	0	0.144374	0	0	0.0987004	0	0	0.125221	0.0184742	0.0380848	0.0891537	0.148923	0.0176868	0	0.109941	0	0	0.0054764	0.227	0.0535963	1.07461
TCGA-2Y-A9GX-01A-11R-A38B-07	0.0249888	0	0.0359261	0.131097	0	0.287686	0.0061132	0	0.0226725	0	0	0.0108491	0.0132575	0.136915	0.0521814	0.183209	0.0626306	0	0.0324741	0	0	0	0.089	0.116386	1.04195
TCGA-BD-A3ER-01A-11R-A213-07	0.0190724	0	0.0323415	0.0318453	0	0.136769	0	0.00996518	0.186438	0	0	0.0365437	0	0.174208	0.0536307	0.245726	0.0403287	0	0.00636834	0	0	0.026763	0.18	0.0681272	1.06668
TCGA-DD-AADC-01A-11R-A41C-07	0.0554559	0	0.0573226	0.0785767	0	0.0853891	0	0.0601846	0.111784	0	0	0.0571679	0	0.173828	0.14199	0.114609	0.0629378	0	0	0	0.000754359	0	0.064	0.14365	1.0368
TCGA-BC-A10Z-01A-11R-A131-07	0.0402354	0	0.0070407	0.101464	0	0	0	0.098085	0.0567584	0	0.0528714	0	0.0135481	0.0574301	0.015063	0.338278	0	0.0798227	0.11333	0	0	0.0260732	0.763	-0.0175533	1.08409
TCGA-5C-AAPD-01A-21R-A39D-07	0.00271554	0	0.167502	0.15181	0	0.0437752	0.0500015	0.0530118	0.134156	0	0.0231203	0	0.00300042	0.105769	0.115638	0.0863709	0.0429916	0	0.0139324	0	0	0.00620464	0.013	0.257302	0.983823
TCGA-DD-AAED-01A-12R-A41C-07	0.0611402	0	0.0255765	0.0295598	0	0.185998	0	0.0366736	0.144924	0	0	0.0249163	0	0.290485	0.0563236	0.126795	0	0	0.0176082	0	0	0	0.121	0.0980984	1.06147
TCGA-DD-AACI-01A-11R-A41C-07	0.00879229	0	0.0424099	0.255529	0	0	0.0486883	0.0838806	0.138549	0.067868	0	0.0360173	0	0.0543364	0.0847818	0.149995	0.00431256	0	0.0131654	0	0	0.011674	0.065	0.142494	1.04824
TCGA-G3-A25Y-01A-11R-A16W-07	0.0388574	0	0.0180553	0.0752707	0	0.244403	0	0.0426998	0.136128	0	0	0.0288395	0.0107398	0.0402629	0.102228	0.189522	0.0064026	0	0.0649103	0	0	0.00167989	0.173	0.0724861	1.06678
TCGA-ZP-A9CY-01A-11R-A38B-07	0.0897422	0	0.017536	0.0574677	0	0.118987	0	0	0.0777216	0	0	0.0518694	0.0153901	0.117043	0.1286	0.235934	0.0218235	0	0.0606173	0	0	0.00726929	0.165	0.0750858	1.05744
TCGA-PD-A5DF-01A-11R-A27V-07	0.0234485	0	0.0132111	0.0414361	0	0.0922225	0	0.0261239	0.102535	0	0.0168737	0	0	0.489239	0.082641	0.0573028	0.0103366	0	0.0419224	0	0	0.0027073	0.018	0.23927	1.01756
TCGA-DD-A114-01A-11R-A131-07	0.064374	0	0.0560685	0.122996	0	0.151919	0.0179284	0.0400755	0.0948343	0	0	0.0252288	0.0241912	0.137016	0.112426	0.0712301	0.0381289	0	0.04304	0	0	0.000543624	0.044	0.172319	1.01801
TCGA-DD-AAVY-01A-11R-A41C-07	0.000485372	0.00685827	0.041596	0.107305	0	0.089587	0	0.00557479	0.0103446	0	0	0.0895676	0.0294516	0.0806298	0.153726	0.0897968	0.0147259	0	0.251662	0	0.00053206	0.0281568	0.339	0.0306798	1.08404
TCGA-BC-A10S-01A-22R-A131-07	0.00104743	0.00706387	0.00455094	0.0912547	0	0.200499	0	0.0228238	0.0998657	0	0	0.0787704	0.00746437	0.0579352	0.0293609	0.357571	0.00401656	0	0.0361763	0	0	0.00159953	0.336	0.0316677	1.08647
TCGA-CC-A123-01A-11R-A131-07	0	0.00915002	0.0115773	0.0332391	0	0.221891	0	0.0358332	0.177207	0.0602954	0	0.0160309	0.00196305	0.0634917	0.0592155	0.230907	0.0579614	0	0.0212367	0	0	0	0.398	0.0213285	1.08939
TCGA-MI-A75H-01A-11R-A32O-07	0.0102021	0	0.00491604	0.218401	0	0.102309	0	0.00978296	0.0520854	0.00263438	0	0.134353	0.0728534	0.0357794	0.124852	0.0810289	0.0404208	0	0.110381	0	0	0	0.096	0.109374	1.06072
TCGA-DD-AADG-01A-11R-A41C-07	0.0556897	0	0.0536993	0.368019	0	0.0273728	0	0.0236727	0.00509635	0	0	0.0885333	0.0200274	0.0912824	0.0637311	0.075908	0.00880743	0	0.11816	0	0	0	0.249	0.0458976	1.08488
TCGA-BC-A10U-01A-11R-A131-07	0	0.00140093	0.00492335	0.0481906	0	0.195922	0.005015	0	0.0861798	0	0.0724551	0	0.0471382	0.200652	0.0157565	0.181453	0.00669037	0	0.133739	0	0.000485594	0	0.144	0.0879866	1.05154
TCGA-CC-A7IG-01A-11R-A33J-07	0.00436312	0.010592	0.0207312	0.0340009	0	0	0	0.0131139	0.136522	0	0	0.113241	0.026081	0.269608	0.0373718	0.153555	0.0307768	0	0.136042	0	0.00836284	0.00563833	0.105	0.103714	1.05232
TCGA-DD-A3A3-01A-11R-A22L-07	0.0228493	0.00413274	0.0105435	0.0655036	0	0.201654	0	0	0.139558	0.018333	0	0.0391658	0	0.135957	0.0721116	0.190766	0.0376293	0	0.0558525	0	0	0.00594393	0.165	0.0744625	1.05971
TCGA-2Y-A9GZ-01A-11R-A39D-07	0.046546	0	0.133055	0.115952	0	0	0	0.0836849	0.0377391	0	0	0.0565411	0	0.120603	0.0531735	0.302634	0.00651405	0	0.0435575	0	0	0	0.064	0.142863	1.02948
TCGA-K7-AAU7-01A-11R-A38B-07	0.0402544	0	0.0191832	0.0349254	0	0.133279	0	0.0680275	0.0543376	0	0	0.0304779	0	0.229614	0.0736602	0.141521	0.0687843	0	0	0.0194178	0	0.0865179	0.163	0.0772357	1.06245
TCGA-BW-A5NO-01A-11R-A27V-07	0.03498	0	0.123476	0.0863762	0	0.161761	0	0.0451102	0.0866078	0.071548	0	0.0656077	0	0.0930854	0.0572438	0.11527	0.00671887	0	0.0339707	0	0	0.0182442	0.019	0.221966	0.999896
TCGA-DD-AAVX-01A-11R-A41C-07	0.0521247	0	0.010657	0.122284	0	0.238585	0	0	0.0996688	0	0	0.0561509	0.0198983	0.0739414	0.124709	0.1365	0.0156093	0	0.046628	0	0	0.00324377	0.18	0.0680516	1.07163
TCGA-DD-A4NJ-01A-11R-A27V-07	0.0335073	0	0.0425969	0.0413709	0	0.237798	0	0	0.0351935	0	0.0220465	0	0.0127469	0.0259103	0.11181	0.20205	0.198344	0	0.0338389	0	0	0.00278632	0.102	0.105651	1.0392
TCGA-DD-AACS-01A-11R-A41C-07	0	0	0.0321707	0.142984	0	0.0225386	0	0.0742716	0.0596396	0	0	0.0950832	0.0122772	0.1171	0.113224	0.169726	0.0378086	0	0.0957851	0	0	0.0273915	0.812	-0.0218086	1.09711
TCGA-UB-AA0U-01A-11R-A38B-07	0.0159228	0	0.00871018	0.0791208	0	0.213553	0	0.0101072	0.0667945	0	0	0.0480212	0.0260446	0.0155768	0.134478	0.161497	0.151596	0	0.0683537	0	0	0.000223815	0.327	0.033048	1.07409
TCGA-CC-A9FW-01A-11R-A37K-07	0.0526293	0	0.0837869	0.170042	0	0	0	0.0720276	0.167009	0	0	0.0651449	0.0231657	0.184008	0.0594444	0.0358581	0.0347831	0	0.0521013	0	0	0	0.032	0.189602	1.0131
TCGA-CC-A8HT-01A-11R-A36F-07	0	0.0309219	0.0119993	0.0588654	0	0.143387	0	0.0479123	0.129675	0	0	0.0785287	0.0191229	0.172224	0.0631302	0.0779478	0.0537284	0	0.0870444	0	0.00512644	0.020386	0.15	0.0838713	1.05252
TCGA-G3-AAUZ-01A-11R-A38B-07	0.00976947	0.000505709	0.0854287	0.119539	0	0.219595	0	0.0341307	0.118261	0	0	0.0633549	0.00946157	0.00383174	0.105855	0.175672	0.00950031	0	0.0450948	0	0	0	0.067	0.136898	1.04229
TCGA-G3-A25U-01A-11R-A16W-07	0.00650903	0	0	0.0763216	0	0.132252	0	0.00949045	0.0420647	0.0041319	0	0.0708074	0.0541798	0.00721021	0.129644	0.247323	0.0231868	0	0.124191	0	0	0.072688	0.56	0.000631985	1.08816
TCGA-DD-AAEK-01A-11R-A41C-07	0.0650619	0	0.00380563	0.112907	0	0.195748	0.00504238	0.0474952	0.0860718	0	0	0.0682768	0	0.0956832	0.12095	0.0990885	0.0220283	0	0.0743126	0	0	0.00352833	0.081	0.123622	1.04605
TCGA-DD-AAEH-01A-11R-A41C-07	0.00610315	0	0.0242449	0.465298	0	0	0	0.0760649	0.111684	0	0	0.0906577	0.0160877	0.00164554	0.0597651	0.0556274	0.0238533	0	0.0614196	0	0	0.00754884	0.077	0.126054	1.08902
TCGA-DD-A73F-01A-11R-A32O-07	0.0152372	0	0.00554331	0.284269	0	0.227404	0.0215211	0.0483002	0.104932	0	0	0.0207342	0.0144956	0.0526824	0.0753087	0.10884	0.0115359	0	0	0.00582173	0	0.00337472	0.054	0.159566	1.05563
TCGA-2Y-A9HA-01A-11R-A39D-07	0	0.0145608	0.00788008	0.0143917	0	0.139911	0	0.00187405	0.043476	0	0	0.11518	0.0313653	0.225863	0.0536268	0.144452	0.00114745	0	0.197481	0	0.00879133	0	0.15	0.0835091	1.05786
TCGA-UB-A7MC-01A-11R-A33R-07	0	0.00609026	0.0127175	0.0343701	0	0.201693	0	0	0	0	0.0337382	0.0257599	0.0470249	0.0467051	0.17534	0.172828	0.0280214	0	0.211775	0	0.00393573	0	0.482	0.0096907	1.09057
TCGA-DD-AACG-01A-11R-A41C-07	0.0105168	0	0.000966076	0.0497505	0	0.160465	0	0.0130088	0.148202	0.0741705	0	0.00853614	0	0.15168	0.0218728	0.312132	0.0279908	0	0.0207093	0	0	0	0.137	0.0908569	1.06237
TCGA-2Y-A9GY-01A-11R-A38B-07	0	0	0.101863	0.271206	0	0.00190166	0.0763032	0.0375888	0.130323	0	0.00438484	0.00613503	0.0206736	0.10186	0.0546814	0.139326	0.0537544	0	0	0	0	0	0.042	0.176476	1.01785
TCGA-DD-A1EF-01A-11R-A131-07	0.123624	0	0.0156317	0.109188	0	0.15992	0	0.0399985	0.164927	0	0	0.0395004	0.000138615	0.108417	0.0535159	0.0666049	0.0765947	0	0.0419403	0	0	0	0.036	0.183105	1.01718
TCGA-DD-AADQ-01A-11R-A41C-07	0.0458593	0	0.00345642	0.267372	0	0	0.0268745	0.0523949	0.217914	0	0.00823811	0.0513428	0.00768434	0.045213	0.084599	0.118436	0.0101579	0	0.0604573	0	0	0	0.563	0.000159542	1.11476
TCGA-DD-AACA-01A-11R-A41C-07	0.109782	0	0.119095	0.225228	0	0	0	0.00356739	0.0687558	0	0	0.0607919	0.0193683	0.0236354	0.113967	0.167804	0.0259701	0	0.052952	0	0	0.00908361	0.147	0.0862374	1.05836
TCGA-DD-A1EK-01A-11R-A213-07	0	0.00420053	0.00651826	0.0834898	0	0.194647	0	0	0.0299132	0	0	0.0622891	0.0135884	0.140899	0.0473343	0.240948	0.0017304	0	0.128353	0	0	0.0460892	0.149	0.0842992	1.05226
TCGA-DD-AAD2-01A-11R-A41C-07	0.0350488	0	0.00695641	0.0996446	0	0.20785	0	0.00642401	0.130181	0	0	0.0575719	0.0150268	0.192702	0.0893601	0.117563	0.0197595	0	0.0194668	0	0	0.00244539	0.143	0.0885571	1.06371
TCGA-DD-A11C-01A-11R-A131-07	0.0206358	0	0.00514407	0.0453357	0	0.274771	0	0.0303356	0.05636	0	0	0.119621	0.0122618	0.0160753	0.0454906	0.181126	0.0321531	0	0.16069	0	0	0	0.537	0.00294009	1.09181
TCGA-DD-AAEI-01A-11R-A41C-07	0.00378361	0	0.00313947	0.111643	0	0.137456	0	0	0.106786	0	0	0.0562081	0.0151705	0.135077	0.123944	0.149807	0.0307619	0	0.123521	0	0	0.002702	0.179	0.069282	1.06318
TCGA-G3-AAV5-01A-11R-A37K-07	0.127977	0	0.00225885	0.157833	0	0.0102277	0	0.0279865	0.130666	0	0	0.0246829	0.0340405	0.0652535	0.0848889	0.306883	0.000226201	0	0.027076	0	0	0	0.378	0.0251563	1.07909
TCGA-DD-AADK-01A-11R-A41C-07	0.0837701	0	0.0986031	0.0556908	0	0.161097	0	0.0411518	0.177918	0	0.0162965	0.0136056	0.0098316	0.0372655	0.0765769	0.124314	0.0738544	0	0.0300247	0	0	0	0.013	0.24932	0.985067
TCGA-2Y-A9H5-01A-11R-A38B-07	0.027937	0	0.037995	0.0969362	0	0.216086	0	0.0938008	0.166384	0	0	0.0404298	0.00912651	0.061699	0.0688861	0.0776148	0.0610743	0	0.0420307	0	0	0	0.188	0.0647965	1.07865
TCGA-FV-A3I0-01A-11R-A22L-07	0	0.0677827	0	0.02716	0	0.113585	0	0.00233907	0.0968	0	0	0.0673234	0.0264331	0.293655	0.0398492	0.214643	0	0.0102746	0.0256486	0	0	0.0145058	0.06	0.151981	1.03765
TCGA-CC-A7IL-01A-11R-A33R-07	0	0.0333408	0.0212059	0.0365496	0.029369	0	0	0.0248048	0.0311041	0	0	0.103931	0.0213039	0.231991	0.0658359	0.115136	0.0104342	0	0.243545	0	0.0281079	0.00334086	0.108	0.102593	1.05039
TCGA-DD-A115-01A-11R-A131-07	0.015302	0	0.00638018	0.113513	0	0.188349	0	0.0489556	0.131305	0	0	0.0741953	0	0.0620945	0.117833	0.147526	0.0159955	0	0.078551	0	0	0	0.273	0.0415129	1.08686
TCGA-2Y-A9GS-01A-12R-A38B-07	0.0199376	0	0.00485188	0.030958	0	0.0717247	0.00725384	0.00178684	0.0889098	0.0199062	0	0.0124546	0	0.159778	0.145704	0.352708	0.0214133	0	0.0626134	0	0	0	0.149	0.0839956	1.07158
TCGA-ZP-A9CV-01A-11R-A38B-07	0.0627683	0	0.0130771	0.0692198	0	0.373154	0	0.00329122	0.0642815	0	0	0.0598465	0.0267195	0.0111328	0.14331	0.108088	0	0	0.0390937	0	0	0.0260178	0.227	0.053722	1.08941
TCGA-BC-A69I-01A-11R-A311-07	0.0260896	0	0.00559308	0.130604	0	0.0623763	0	0	0.0870932	0.00354972	0.0360813	0.0396573	0.0939879	0.0625446	0.0846648	0.168572	0.0675793	0	0.119669	0	0	0.0119371	0.391	0.022835	1.06694
TCGA-ZP-A9D1-01A-11R-A38B-07	0.0201671	0	0.00816591	0.0977903	0	0.399138	0	0	0.108768	0	0	0.0700733	0.00608362	0.0864294	0.0370248	0.109669	0.0149317	0	0.0361491	0	0	0.00560981	0.423	0.0170643	1.11288
TCGA-MI-A75C-01A-11R-A32O-07	0.0314224	0	0.00834205	0.15322	0	0.162933	0	0.01143	0.316621	0.00716438	0.00824136	0.00993811	0.00853443	0.0700675	0.0784591	0.109428	0.00966308	0	0.0130635	0	0	0.00147233	0.398	0.0215322	1.11981
TCGA-DD-AADV-01A-11R-A39D-07	0.0673724	0	0.0247352	0.0960023	0	0.0531974	0	0.0150066	0.111778	0	0	0.0328705	0	0.18112	0.0556541	0.250076	0.0712831	0	0.0364024	0	0	0.00450246	0.164	0.0762671	1.05694
TCGA-BC-A10Y-01A-11R-A131-07	0.00265027	0	0.0187014	0.185087	0	0.210351	0	0.0186724	0.123879	0	0.00933026	0.025361	0.0258206	0.00174643	0.134579	0.195787	0.0181493	0	0.0298846	0	0	0	0.274	0.0414069	1.09428
TCGA-DD-AACV-01A-11R-A41C-07	0	0.0315854	0.0140068	0.0369557	0	0.297317	0	0	0.0417175	0	0	0.0686388	0.0132924	0.00633213	0.0533124	0.200819	0	0.00556124	0.225518	0	0	0.00494338	0.947	-0.0366793	1.10047
TCGA-DD-AADR-01A-11R-A41C-07	0	0	0.0214766	0.105082	0	0.272571	0	0.00724462	0.117804	0.0657624	0	0.030562	0	0.1296	0.0511441	0.142505	0.0353989	0	0.0208488	0	0	0	0.187	0.0660871	1.07813
TCGA-EP-A2KC-01A-11R-A213-07	0.0305444	0	0.0686054	0.0502101	0	0.0857761	0	0.0614677	0.132844	0	0	0.0407213	0.00606987	0.0464122	0.174336	0.174216	0.0450129	0	0.0837835	0	0	0	0.103	0.105539	1.04989
TCGA-DD-AACJ-01A-11R-A41C-07	0	0.0130738	0.0189086	0.0230543	0	0.0304201	0	0.00371521	0.119324	0	0	0.0640715	0.0617764	0.17783	0.00443951	0.216731	0.0224181	0	0.21277	0	0	0.0314674	0.129	0.0951454	1.04913
TCGA-BC-A10R-01A-11R-A131-07	0	0.00922487	0.00651779	0.0498391	0	0.225546	0	0	0.0933082	0	0.0241733	0.0406901	0.0990052	0.00598802	0.0806457	0.182721	0.0449692	0	0.130577	0	0	0.00679478	0.89	-0.0277459	1.08911
TCGA-LG-A9QD-01A-11R-A38B-07	0.102858	0	0.0348513	0.077732	0	0.23696	0	0	0.0722487	0	0	0.0877752	0.00989172	0	0.108411	0.12485	0	0.00276932	0.129111	0	0	0.0125421	0.309	0.0368592	1.07877
TCGA-WX-AA44-01A-11R-A39D-07	0.0651256	0	0.00642256	0.051971	0	0.233292	0	0.0493395	0.127302	0	0	0.0125258	0	0.158298	0.120537	0.125913	0.00302644	0	0.0462465	0	0	0	0.176	0.0711822	1.06993
TCGA-DD-A113-01A-11R-A131-07	0.00983265	0	0.0255697	0.169915	0	0.0563734	0	0.0322666	0.130845	0	0	0.0909561	0	0.206564	0.0706962	0.123766	0.0167008	0	0.0665145	0	0	0	0.382	0.02441	1.08889
TCGA-FV-A496-01A-11R-A266-07	0.0289397	0	0.0514462	0.0977675	0	0.0497535	0	0	0.0466954	0	0.0344532	0.0540393	0.0528837	0.138537	0.0842845	0.0413398	0.0187523	0	0.289307	0	0	0.0118002	0.226	0.0540852	1.06479
TCGA-DD-A1EC-01A-21R-A131-07	0.0227359	0	0.0468339	0.167805	0	0.0925898	0.0419678	0.0653754	0.129749	0.126007	0.0146239	0.0179827	0	0.0910652	0.0874421	0.0775682	0.0182534	0	0	0	0	0	0.056	0.156311	1.04466
TCGA-BC-A10Q-01A-11R-A131-07	0.0438077	0	0.0229519	0.131218	0	0.134603	0	0.0138101	0.094058	0	0	0.0690919	0.103821	0.0201004	0.0468637	0.28766	0.0211939	0	0.00483063	0	0.00259501	0.0033941	0.516	0.00512668	1.08616
TCGA-DD-AAVW-01A-11R-A41C-07	0.0121003	0	0.0133665	0.0649955	0	0.381026	0	0	0.140376	0	0	0.0510578	0.0160139	0.0345043	0.017959	0.143181	0.0872092	0	0.0382103	0	0	0	0.265	0.0431645	1.09059
TCGA-2Y-A9H3-01A-11R-A38B-07	0.00387491	0.00711173	0.0849909	0.0939738	0	0.129087	0	0.046276	0.121624	0.0206855	0	0.068844	0	0.0446958	0.0572558	0.0932166	0.0128853	0	0.215479	0	0	0	0.061	0.148367	1.02828
TCGA-DD-A4NH-01A-11R-A27V-07	0	0.00559637	0.0122586	0.0348055	0	0.107381	0	0.00942893	0.0932361	0	0.00507139	0.00519039	0	0.242148	0.0258347	0	0.185849	0	0.0302312	0	0	0.242969	0.081	0.123993	1.06346
TCGA-CC-A7IE-01A-21R-A38B-07	0.0638322	0	0.0245956	0.200271	0	0.0347397	0.0625291	0.110335	0.152307	0	0	0.0380714	0.0159407	0.157205	0.0530769	0.0449409	0.0421554	0	0	0	0	0	0.076	0.126944	1.04967
TCGA-DD-A4NQ-01A-21R-A28V-07	0	0.00870497	0.00172967	0.0669298	0	0.0716158	0.00131021	0	0.140945	0	0.00716851	0.0256656	0.0719017	0.224529	0.09052	0.169708	0.00122031	0	0.025488	0	0.0358129	0.0567517	0.239	0.0483834	1.07684
TCGA-DD-A4NG-01A-11R-A27V-07	0.00597894	0	0.00712783	0.0702712	0	0.366631	0	0.023699	0.113445	0	0	0.0431256	0	0.11182	0.0679252	0.129341	0.0263295	0	0.0287492	0	0	0.00555638	0.283	0.0400264	1.0943
TCGA-DD-AAW2-01A-11R-A41C-07	0.0295868	0.00294727	0.00721414	0.0648936	0	0.105972	0	0	0	0	0.0166587	0.15874	0.0399053	0.074969	0.107201	0.106544	0.00352388	0	0.273639	0	0	0.00820624	0.496	0.00799084	1.10182
TCGA-DD-A73B-01A-12R-A32O-07	0.00483495	0	0	0.0158049	0	0.213641	0	0	0.035028	0	0	0.153481	0.0288142	0.0892081	0.0127509	0.150674	0	0	0.267282	0	0	0.0284806	0.962	-0.039934	1.11542
TCGA-DD-A4NI-01A-11R-A27V-07	0.046078	0	0.012975	0.154395	0	0.198729	0	0.00652571	0.11261	0	0	0.07898	0.0256198	0.0251622	0.149432	0.0716214	0.02025	0	0.0851882	0	0.0122692	0.000164108	0.148	0.0858777	1.07314
TCGA-MI-A75G-01A-11R-A32O-07	0.0257814	0	0.00386871	0.0465295	0	0.17478	0	0	0.0595998	0	0	0.0543145	0.0363546	0.10572	0.0785346	0.162904	0.00726422	0	0.244348	0	0	0	0.508	0.00652485	1.08042
TCGA-BC-A10X-01A-11R-A131-07	0.131731	0	0.0279961	0.102661	0	0.117241	0	0.0187251	0.0709204	0	0	0.0163025	0.0299392	0	0.0768461	0.291183	0.0272912	0	0.0741671	0	0	0.0149963	0.042	0.175246	1.01023
TCGA-CC-A3MC-01A-11R-A22L-07	0.055312	0	0.00143407	0.0303974	0	0.198443	0	0.0100043	0.120546	0	0	0.0588898	0	0.225007	0.0841768	0.133403	0.0259542	0	0.0468692	0	0	0.00956266	0.155	0.0816978	1.06059
TCGA-2Y-A9GV-01A-11R-A38B-07	0.0123761	0	0.038671	0.0550482	0	0.177792	0	0.0186132	0.0890856	0	0.00507885	0.0233502	0.00710145	0.0412396	0.0570547	0.451508	0	0	0.0230812	0	0	0	0.202	0.0608521	1.07097
TCGA-DD-A73G-01A-22R-A32O-07	0.00422942	0	0.033298	0.0589158	0	0.0689356	0	0.00927993	0.17485	0	0	0.0530625	0.011633	0	0.0228741	0.475228	0.00229841	0	0.0853957	0	0	0	0.297	0.0380519	1.07896
TCGA-CC-5260-01A-01R-A131-07	0.0184786	0	0.0168026	0.245861	0	0.0674442	0.00553102	0.00634566	0.114742	0	0	0.0709356	0.0196157	0.0642473	0.0366291	0.221431	0.0325393	0	0.0687967	0	0.0106002	0	0.149	0.0843728	1.0583
TCGA-CC-A7IK-01A-12R-A33R-07	0.0644403	0	0.0163871	0.0823627	0	0	0.0448504	0	0.0641778	0.0135961	0.15179	0.0280439	0.0382874	0.0422329	0.155048	0.260749	0.00484358	0	0.0158707	0.00255834	0.0147617	0	0.648	-0.00832196	1.10824
TCGA-DD-A4NL-01A-11R-A28V-07	0.0377769	0	0.00419911	0.0847734	0	0.242321	0	0	0.0723186	0	0	0.0420031	0	0.0814036	0.0393079	0.333774	0	0	0.0621227	0	0	0	0.452	0.0137752	1.08611
TCGA-DD-A3A1-01A-11R-A213-07	0	0	0.0033024	0.0882622	0	0.144626	0	0.022201	0.171574	0	0	0.0585122	0	0.131829	0.0330092	0.243523	0.000555566	0	0.0303809	0	0	0.0722247	0.39	0.023084	1.09017
TCGA-G3-AAV2-01A-11R-A37K-07	0.0508044	0	0.000163001	0.0473758	0	0	0	0	0.0379805	0	0.107832	0.0323563	0.0173041	0.0399544	0.0403842	0.373071	0.00989779	0	0.242876	0	0	0	0.539	0.00278204	1.09173
TCGA-BC-A216-01A-11R-A155-07	0.136115	0	0.0427815	0.454925	0	0	0.102049	0.0597055	0.0615512	0	0	0.010117	0.00811624	0	0.0635781	0.0326609	0.00132551	0	0.0153662	0	0	0.0117083	0.047	0.16797	1.05538
TCGA-DD-A4NV-01A-11R-A311-07	0.00515164	0	0.0116736	0.102116	0	0.261983	0	0.0145391	0.0695699	0	0.0521085	0	0.0405796	0.0909451	0.0856871	0.216784	0.0179045	0	0.02509	0	0	0.0058682	0.339	0.0306821	1.08147
TCGA-ED-A627-01A-12R-A311-07	0.0465869	0	0.0480129	0.237767	0	0.240143	0	0.0271225	0.0100764	0	0	0.0529697	0.0210079	0.0366175	0.115842	0.114669	0.0143684	0	0	0.0270794	0	0.00773678	0.075	0.128942	1.05437
TCGA-RC-A7S9-01A-11R-A33R-07	0.0239709	0	0.0615522	0.10478	0	0.156218	0.0102412	0.0638687	0.109595	0	0	0.0750091	0.0148965	0.0399832	0.151168	0.0935727	0.049019	0	0.0450969	0	0	0.00102912	0.321	0.034082	1.08833
TCGA-DD-AADD-01A-11R-A41C-07	0.0310902	0	0.0171711	0.265752	0	0.0265142	0	0.0693484	0.0601329	0	0	0.0440919	0.00969493	0.0653245	0.108139	0.219045	0.02417	0	0.0595257	0	0	0	0.397	0.021748	1.08619
TCGA-BC-A10W-01A-11R-A131-07	0	0.00362931	0.0050477	0.0785905	0	0.0728347	0	0.0498421	0.076487	0	0	0.0263408	0.05116	0.117133	0.125342	0.224259	0.128941	0	0.0378817	0	0	0.00251165	0.397	0.0218387	1.08141
TCGA-BC-A3KG-01A-11R-A213-07	0.0312282	0	0.0219449	0.142748	0	0.292489	0.00436114	0.0470412	0.0679188	0	0	0.0364531	0.0597108	0.0915808	0.0860936	0.0773296	0.0185257	0	0.00395184	0	0	0.0186228	0.771	-0.0181441	1.11506
TCGA-DD-AACN-01A-11R-A41C-07	0.100172	0	0.0676872	0.13466	0	0.24476	0	0.0329195	0.0467483	0	0	0.0612693	0.0230845	0.0141069	0.104926	0.0657195	0.0622813	0	0.041666	0	0	0	0.025	0.202382	1.01186
TCGA-G3-AAV6-01A-21R-A37K-07	0.0251027	0	0.00620824	0.138727	0	0.180646	0	0.0205151	0.130273	0	0	0.0491827	0.00161678	0.274937	0.0201049	0.0751785	0.0151971	0	0.061532	0	0	0.000778152	0.431	0.0162881	1.10057
TCGA-DD-AAVZ-01A-11R-A41C-07	0.054873	0	0.0108272	0.0742299	0	0.388081	0	0.0102329	0.0554451	0	0.0350402	0.0168942	0.0396027	0.0619819	0.0406327	0.0957477	0.0301178	0	0.0787506	0	0	0.00754343	0.696	-0.0120502	1.10187
TCGA-CC-A9FU-01A-11R-A37K-07	0.00369949	0.0081223	0.0789557	0.0954117	0	0.111826	0	0.0709555	0.215454	0	0	0.046639	0	0.127153	0.0852638	0.0505468	0.0647445	0	0.041228	0	0	0	0.087	0.11725	1.04901
TCGA-DD-AACE-01A-11R-A41C-07	0.0872829	0	0.104866	0.095465	0	0.164236	0	0.0352335	0.111805	0	0	0.0396949	0.0208705	0.063909	0.12751	0.10402	0.0299749	0	0.00980895	0	0	0.0053232	0.032	0.188301	1.01676
TCGA-BC-A3KF-01A-11R-A213-07	0.00364507	0	0.00226967	0.0619867	0	0.312286	0	0	0.0745674	0	0	0.0383898	0.0317344	0.0388448	0.101264	0.124975	0.0427452	0	0.164707	0	0	0.00258366	0.493	0.00849347	1.08698
TCGA-ZS-A9CD-01A-11R-A37K-07	0.0153276	0	0.00693341	0.0503329	0	0.232679	0	0	0.112643	0	0	0.045537	0.0244272	0.120967	0.116728	0.151936	0.0314008	0	0.04577	0	0.0107945	0.0345239	0.179	0.0688178	1.06361
TCGA-DD-AADY-01A-11R-A41C-07	0.0366532	0	0.00130753	0.0684091	0	0.308205	0	0.013263	0.0863851	0	0.0537952	0.0024119	0.013053	0	0.151268	0.216858	0.0251062	0	0.0232852	0	0	0	0.633	-0.00656793	1.11082
TCGA-2Y-A9H4-01A-11R-A38B-07	0.00203616	0.00592942	0.00690014	0.109524	0	0.101069	0	0.00286469	0.231762	0.0185389	0.0165336	0.0475322	0	0	0.0661656	0.201547	0.140247	0	0.0493496	0	0	0	0.414	0.0187618	1.08713
TCGA-WX-AA47-01A-11R-A39D-07	0.0985467	0	0.100364	0	0	0.152382	0	0.0124471	0.0980852	0	0.148213	0	0.00314363	0.288878	0.0246774	0	0	0	0.067978	0	0.000635205	0.00465036	0.187	0.0654423	1.06824
TCGA-G3-A5SJ-01A-11R-A27V-07	0	0.0172766	0.0667923	0.136619	0	0.181657	0.0220406	0.084157	0.0969506	0	0	0.00642568	0	0.103171	0.0649972	0.0961445	0.0822367	0	0.0132223	0	0	0.028309	0.08	0.124938	1.04057
TCGA-YA-A8S7-01A-11R-A37K-07	0.00384905	0.00735352	0.0042369	0.0484292	0	0.124604	0	0	0.0883742	0	0.0143492	0.0286979	0.225066	0.0170678	0.0513762	0.275558	0.00448065	0	0.0937365	0	0	0.0128208	0.263	0.0436292	1.06535
TCGA-FV-A495-01A-11R-A266-07	0.0563064	0	0.0357705	0.0849182	0	0.239866	0	0.0244389	0.151342	0.0165226	0	0.0523906	0.0240897	0.0224297	0.0642181	0.154678	0.0112329	0	0.0563484	0	0	0.00544803	0.075	0.128656	1.04317
TCGA-DD-A4NP-01A-11R-A28V-07	0.0532441	0	0.0398155	0.0710739	0	0.0711246	0	0.00786131	0.0306361	0	0.0552701	0.0526285	0.01365	0	0.0248853	0.259271	0	0	0.306861	0	0	0.0136783	0.517	0.0048833	1.08608
TCGA-MI-A75I-01A-11R-A32O-07	0.0016791	0.0045497	0.00289247	0.225389	0	0.0947905	0	0.0443757	0.132053	0	0	0.0259767	0.0318753	0.121647	0.03901	0.136355	0.0208033	0	0.102364	0	0.0063011	0.00993721	0.281	0.0402585	1.07777
TCGA-DD-A3A5-01A-11R-A22L-07	0.0311216	0	0.00345282	0.310639	0	0.120737	0	0	0.194214	0	0	0.0738463	0	0.038397	0.0386586	0.152782	0	0	0.0286407	0	0	0.00751146	0.572	-0.000648265	1.13417
TCGA-DD-AACY-01A-11R-A41C-07	0.000985107	0	0.0134102	0.206484	0	0.175359	0	0.0807615	0.117668	0	0	0.0941712	0	0.0195248	0.051814	0.1878	0.0355878	0	0	0.0164344	0	0	0.758	-0.0169074	1.13185
TCGA-CC-A5UC-01A-11R-A28V-07	0.052061	0	0.0597791	0.0609571	0	0.0553867	0	0.026431	0.154298	0	0	0.0431859	0	0.209007	0.0962721	0.145647	0.0474719	0	0.0453128	0	0	0.00419013	0.056	0.156033	1.02438
TCGA-CC-A8HV-01A-11R-A36F-07	0	0.0380011	0.0115149	0.11739	0	0.0540568	0	0.010966	0.138251	0	0	0.203916	0.0262911	0.167444	0.0360473	0	0.0301138	0	0.153945	0	0.00920488	0.0028574	0.399	0.0212473	1.10466
TCGA-BC-A5W4-01A-11R-A28V-07	0.000825697	0.00431122	0.00988452	0	0	0.139307	0	0.123599	0.0413828	0.0483677	0	0.0868362	0.0123269	0.0850458	0.0634213	0.28305	0	0.0560668	0.0455747	0	0	0	0.515	0.00539941	1.08926
TCGA-RC-A7SF-01A-11R-A352-07	0.0382436	0	0.0216393	0.13888	0	0.167249	0	0.0441087	0.133164	0	0	0.0904806	0.00710188	0.151077	0.155117	0.00789645	0.00912518	0	0.0315247	0	0.0035165	0.000877036	0.201	0.0613315	1.09435
TCGA-RC-A6M4-01A-11R-A32O-07	0.00342382	0	0.0313513	0.0734135	0	0.0323889	0	0	0.0716834	0	0	0.10506	0.0272902	0.129313	0.0794547	0.213849	0.0148406	0	0.208102	0	0.00867555	0.00115404	0.381	0.0245567	1.07676
TCGA-ED-A7XO-01A-11R-A352-07	0.13369	0	0.227375	0.0931633	0	0.205562	0	0	0.0465864	0	0	0.0454016	0.0205924	0	0.0549021	0.0434161	0	0	0	0.0990078	0.00398005	0.0263229	0	0.440979	0.899363

## Sheet: Appendix 9
gene	lowMean	highMean	logFC	pValue	fdr
ZNF385B	5.45914	3.32861	-0.713756	0.00671413	0.0262873
PIP4K2A	10.4999	17.9934	0.777094	1.18864e-12	2.13905e-11
CFD	12.572	21.1783	0.752373	2.17959e-11	3.63311e-10
AOX1	396.06	231.756	-0.773112	0.010291	0.0368435
CIITA	1.17384	3.39745	1.53322	7.73228e-24	3.24529e-22
ADAP2	4.13997	9.03482	1.12588	1.25585e-17	3.07636e-16
GPX8	3.30969	7.1574	1.11274	6.72929e-09	9.12704e-08
CTHRC1	12.5634	24.8088	0.981625	3.84916e-09	5.36758e-08
CA4	1.91931	0.376771	-2.34883	6.77082e-06	6.2764e-05
LYN	12.7614	20.6552	0.694724	1.43541e-10	2.26104e-09
ITGBL1	1.39682	2.86678	1.03728	9.7839e-07	1.02077e-05
DPEP1	2.06004	4.84359	1.2334	5.46525e-13	1.00313e-11
FSCN1	27.1335	48.0045	0.823098	2.49233e-07	2.81699e-06
TPM4	29.7017	48.379	0.703836	8.40316e-07	8.87497e-06
AGAP2	0.90571	1.92177	1.08531	3.54468e-19	9.45616e-18
TNFAIP8	2.48337	5.44146	1.1317	5.02424e-16	1.10662e-14
AP1S2	4.53817	7.16525	0.658905	3.36794e-10	5.11141e-09
IGKV5-2	0.390169	3.79756	3.2829	1.8609e-17	4.51557e-16
AC090559.1	1.1526	2.93818	1.35004	7.33618e-19	1.91738e-17
TRAV4	0.417675	3.24369	2.95718	2.30374e-31	4.61429e-29
IGHV2-5	5.14143	65.1123	3.66269	2.44463e-24	1.12096e-22
SDC3	17.1016	34.5983	1.01657	5.58178e-15	1.17136e-13
AP006621.2	5.01013	3.16349	-0.663331	0.00603071	0.0240873
HLA-DPB2	0.883914	3.56706	2.01276	6.30267e-15	1.32049e-13
AC090970.2	1.16623	0.675747	-0.787301	0.00040355	0.002462
NCF1	0.682209	3.30726	2.27735	3.07964e-29	3.51161e-27
ITGA4	0.926972	3.34186	1.85005	1.16229e-22	4.195e-21
SCIMP	0.815043	3.11962	1.93642	6.9724e-32	1.72768e-29
AL590133.1	2.36288	1.48808	-0.667089	0.00026752	0.00172436
TNC	5.66391	17.7348	1.64671	2.80784e-07	3.14874e-06
TOP1P1	3.34389	2.13014	-0.650582	1.68964e-05	0.000147901
PLAAT4	82.424	164.856	1.00007	3.30197e-12	5.81228e-11
UGT1A3	4.2396	1.32919	-1.67338	0.00129505	0.00666671
IGKV3-7	0.545097	5.44371	3.32001	1.28676e-22	4.63124e-21
RASSF5	5.45462	10.1429	0.894913	1.00201e-12	1.81588e-11
EGR2	1.8899	4.28713	1.18171	1.58509e-13	3.04381e-12
NFE2L3	3.28521	6.22371	0.921791	4.13624e-12	7.2216e-11
DOCK8	1.70551	5.01762	1.5568	4.48061e-19	1.18791e-17
LAT2	4.09099	6.44087	0.654804	5.6702e-11	9.20158e-10
SNX20	0.848962	4.20457	2.30819	6.50001e-35	4.40804e-32
DAO	39.839	23.4713	-0.763284	0.000358427	0.00223108
MFNG	6.35326	11.9356	0.909697	1.8831e-21	6.09642e-20
SYN3-AS1	3.93137	1.43096	-1.45804	0.00530137	0.0217334
LINC01857	0.73105	4.6375	2.66531	1.88086e-31	3.97293e-29
ADCY3	2.0028	3.30295	0.721735	4.34875e-05	0.000348685
FBLN5	12.5079	22.6749	0.85826	0.000178329	0.00121447
IGHV4-39	12.2667	255.074	4.3781	8.39679e-22	2.84718e-20
APOA5	324.549	202.78	-0.67852	0.00698099	0.0270608
VPREB3	2.63418	7.664	1.54075	3.23291e-05	0.000265326
OTULINL	1.23961	2.84106	1.19654	8.04869e-18	1.99822e-16
GJA4	19.8412	30.6702	0.62834	1.83359e-06	1.84289e-05
AFAP1L2	1.56052	2.64908	0.763462	2.73003e-09	3.86554e-08
FAM78A	1.88107	5.4033	1.52228	2.23631e-29	2.66804e-27
CAVIN1	61.8489	93.7535	0.600124	3.13447e-05	0.000258563
IGHV3-74	4.31479	46.7103	3.43638	5.63904e-22	1.93757e-20
GAS7	1.73859	4.11733	1.24379	7.85786e-19	2.04543e-17
CNN1	4.27864	9.53147	1.15555	0.00110299	0.00586789
TPRG1-AS1	11.5729	6.3701	-0.86136	0.00573603	0.023111
TRBJ2-7	0.775881	4.13071	2.41248	1.75496e-20	5.22231e-19
FGR	3.09561	9.14809	1.56325	1.24368e-20	3.76169e-19
IL2RB	2.83155	12.8741	2.18481	5.75277e-27	4.05052e-25
ELK3	10.7891	18.0036	0.738706	1.01357e-07	1.22055e-06
TNFRSF18	2.76577	9.124	1.72199	1.46385e-23	5.85768e-22
GJA5	4.77012	7.84247	0.717284	4.81192e-05	0.000380612
MS4A1	0.250225	5.30881	4.40709	2.71071e-30	3.83819e-28
IGHJ6	1.98456	32.4947	4.03331	4.23259e-20	1.20391e-18
CSF3R	1.61541	5.29003	1.71137	1.18732e-17	2.91401e-16
PROK1	2.2597	0.0635038	-5.15314	0.00629533	0.024989
GREM2	13.9143	6.83626	-1.02529	0.00023569	0.00154942
PLA2G4A	0.886783	2.30057	1.37534	6.45038e-15	1.34924e-13
FUT8	1.55715	3.30332	1.08501	2.89542e-14	5.84757e-13
CNRIP1	2.32861	4.34673	0.900461	5.03679e-11	8.22549e-10
AREG	2.51936	6.54278	1.37685	0.000715572	0.00404925
NFKBID	1.48183	2.56557	0.791898	2.23547e-13	4.24842e-12
IGHV3-23	23.8578	207.964	3.1238	6.84258e-25	3.45752e-23
CD69	1.59705	5.98524	1.906	3.27488e-24	1.47027e-22
IGHV3-43	1.65146	27.4291	4.05389	4.24866e-20	1.20581e-18
SLFN5	3.95357	6.50705	0.718846	3.63076e-08	4.57753e-07
CD40	18.9227	31.6174	0.740596	2.72126e-07	3.05964e-06
AC005332.4	1.20397	1.96371	0.705785	2.88641e-11	4.7927e-10
TLR1	2.59903	4.61847	0.829443	1.17354e-05	0.000105227
NADK2-AS1	1.41921	0.917828	-0.628788	0.00788877	0.0299622
DCXR	936.445	515.843	-0.860262	8.79566e-06	8.07208e-05
NLRP2	0.877327	1.57228	0.841675	9.23999e-13	1.67923e-11
CTH	91.9351	49.0654	-0.905909	0.00167361	0.00821815
VCAM1	17.4579	29.608	0.762108	2.21239e-14	4.52486e-13
RGS1	10.7907	33.1537	1.61938	5.86579e-16	1.2832e-14
MTHFD2	0.959753	2.09404	1.12556	7.03238e-19	1.84171e-17
DOK1	3.18662	6.5343	1.036	6.52052e-18	1.62508e-16
DYDC2	1.8274	3.4894	0.933188	0.000767832	0.00430784
CXCL5	6.90186	17.3484	1.32974	0.00694985	0.0269888
CPXM2	2.01553	4.74299	1.23464	1.95155e-08	2.52721e-07
KCNB1	1.66374	0.868681	-0.937528	0.00998087	0.0359129
LIMD2	6.86283	20.2959	1.56431	9.61539e-25	4.74691e-23
IGKV3-20	42.125	680.234	4.01328	4.39015e-27	3.16017e-25
AL161668.4	6.13535	3.99884	-0.617563	0.00041633	0.00252919
AL008729.2	5.20152	9.52713	0.873109	1.53492e-09	2.21224e-08
CTSS	59.5793	128.517	1.10908	2.70729e-15	5.76586e-14
APLNR	14.3318	26.6658	0.895764	3.83352e-07	4.23264e-06
ST6GALNAC4	8.17328	12.6876	0.634438	8.36833e-10	1.2323e-08
GASK1B	4.57806	7.62462	0.735929	2.48044e-06	2.43787e-05
SPHK1	13.7614	23.9631	0.800182	1.95461e-07	2.26079e-06
EVL	9.18719	14.8483	0.692599	1.13477e-08	1.50738e-07
REN	4.30861	1.17536	-1.87412	1.395e-06	1.42543e-05
SEMA4A	1.14085	3.89743	1.77242	1.44448e-25	8.02246e-24
FLNC	7.14585	11.5244	0.689513	0.00623	0.0247758
ARID5B	4.80559	7.71964	0.683819	3.04559e-07	3.40055e-06
ACVRL1	6.90208	10.4613	0.599953	7.56763e-12	1.3036e-10
CARD16	5.73941	13.537	1.23794	1.07355e-21	3.58361e-20
TRBJ1-4	0.460161	3.28203	2.83438	9.66735e-12	1.64767e-10
COMP	3.18311	5.37419	0.755609	9.09761e-06	8.31366e-05
MMRN1	1.3309	2.27817	0.77547	0.00305597	0.0138017
TRPM2	1.54447	3.28937	1.0907	4.83316e-16	1.06819e-14
MILR1	1.96459	5.09237	1.37411	1.02395e-23	4.17519e-22
ITGA11	1.14958	2.16891	0.915863	2.57525e-06	2.5272e-05
SLC27A5	127.548	71.4518	-0.835998	6.72814e-05	0.000516024
JAM2	2.22628	4.2215	0.923124	0.000116838	0.000834975
HLA-F	49.4019	84.4763	0.773982	4.85502e-10	7.28253e-09
TRAFD1	15.8409	24.2915	0.616801	1.98583e-07	2.28868e-06
MPEG1	10.5343	31.5306	1.58166	2.66769e-27	1.95302e-25
CD163	9.21255	25.1648	1.44973	7.07952e-18	1.761e-16
LINC01780	1.14191	0.732272	-0.641003	0.00650625	0.0256135
ARHGEF2	9.16225	13.9815	0.609742	5.37397e-08	6.70965e-07
IGHV4-55	1.56728	6.29571	2.00611	4.93481e-22	1.70927e-20
CTLA4	0.818131	4.82854	2.56118	1.0257e-30	1.63162e-28
CORO1A	8.5014	39.3997	2.21241	1.85397e-34	9.18785e-32
CLEC1A	1.02886	1.8164	0.820041	2.90597e-06	2.83662e-05
EDIL3	3.2975	6.38437	0.953173	0.00088155	0.00485417
TCF4	1.60743	2.79022	0.795624	6.07719e-07	6.56368e-06
AC011294.1	0.89918	1.71607	0.932424	4.86933e-05	0.000384916
SEMA5B	1.58855	2.49804	0.653085	0.00535493	0.0218487
LRRC8C	1.32399	2.50772	0.921482	2.34774e-14	4.79408e-13
ADAM12	0.890709	2.06704	1.21454	9.53298e-07	9.96208e-06
IGHV3-13	0.929533	12.5804	3.75853	2.13125e-25	1.15383e-23
ADA	6.05478	10.3709	0.776392	6.79537e-11	1.09175e-09
IL15RA	13.7086	22.0031	0.682624	5.21649e-08	6.52567e-07
ADA2	7.70129	21.9389	1.51032	9.9471e-26	5.7218e-24
IGSF6	5.14868	16.7364	1.70071	6.35389e-28	5.24806e-26
ITM2C	59.525	93.2007	0.646847	8.56504e-05	0.000637186
XCL2	2.47604	5.73817	1.21255	1.01669e-18	2.61478e-17
HLA-DOB	1.5793	5.1666	1.70993	6.71161e-23	2.48503e-21
LPAR1	1.16333	3.59451	1.62754	4.99643e-11	8.16992e-10
TENT5C	4.89698	8.50644	0.796665	2.14603e-06	2.1369e-05
LINC01436	4.67199	7.28212	0.640322	3.58905e-05	0.000292875
IGLV3-21	24.7119	167.503	2.76091	9.04249e-25	4.51599e-23
CSF2RB	1.63902	6.23438	1.92741	1.71593e-26	1.12805e-24
CYBA	53.3864	84.9301	0.669804	9.93666e-15	2.0684e-13
P3H3	2.71611	6.95248	1.35599	2.53976e-07	2.86808e-06
LILRA5	1.20601	3.66468	1.60344	3.89667e-21	1.21865e-19
BCAT1	1.61614	4.54335	1.4912	8.21581e-12	1.40585e-10
LEPR	42.9125	22.5496	-0.928294	0.00778502	0.0296512
AC008537.2	2.43735	1.59842	-0.608669	0.008537	0.0318561
IGHV5-10-1	5.29528	35.747	2.75504	5.68047e-10	8.42546e-09
IGHJ4	1.63363	20.8927	3.67684	6.24247e-22	2.13921e-20
ADORA3	1.61121	2.4605	0.61081	2.36376e-09	3.36542e-08
IGHV3-30	9.50743	111.932	3.55742	3.04427e-25	1.61421e-23
IGHV5-51	15.8981	124.327	2.96722	1.84493e-21	5.98789e-20
AC024361.2	1.31487	0.700499	-0.908469	7.23565e-06	6.69284e-05
GATA3	0.881372	2.99455	1.76452	7.42417e-27	5.17084e-25
HLA-DPB1	41.1885	140.504	1.7703	1.28738e-28	1.25665e-26
CD300C	1.12502	3.04007	1.43416	2.57749e-20	7.5138e-19
CR936218.2	2.59187	1.47247	-0.815762	0.00140121	0.00710529
SLC6A13	5.38563	2.82796	-0.929352	8.69166e-05	0.000644745
CD3G	0.668918	4.16688	2.63906	9.06833e-34	3.76921e-31
PIK3R6	0.909847	2.05026	1.17211	8.69191e-18	2.15376e-16
SIGLEC14	0.883225	2.93853	1.73424	3.13297e-11	5.18874e-10
PYCARD	18.855	28.9397	0.618101	5.06349e-08	6.34044e-07
LINC01124	10.9796	5.73647	-0.936597	0.00664296	0.0260562
CCL3L3	2.62632	5.46108	1.05614	2.57182e-07	2.89926e-06
IGLV2-18	1.27454	9.97108	2.96778	9.64875e-21	2.95307e-19
CREB3L1	4.76977	14.092	1.56288	1.97813e-06	1.98044e-05
AC079466.1	9.75874	24.0932	1.30386	0.000248258	0.00162211
MS4A7	6.73605	16.7067	1.31045	4.20358e-19	1.11676e-17
IGHV4-4	3.56689	89.5037	4.64921	3.43416e-19	9.1994e-18
APOC4-APOC2	2.71225	1.79062	-0.599032	0.00113543	0.00600364
AC026803.3	21.7903	12.4013	-0.813193	3.18333e-05	0.000262258
CD96	1.04437	4.89661	2.22915	9.6436e-33	3.1861e-30
RGS10	11.8725	33.1817	1.48276	2.22452e-24	1.02734e-22
HLA-DMA	47.5633	124.675	1.39026	7.94137e-19	2.063e-17
ST8SIA4	1.43055	3.66993	1.35919	1.70061e-21	5.54742e-20
ADRA1A	2.73042	1.65111	-0.725692	0.00440124	0.0186853
MAL	0.727918	2.42181	1.73424	2.26442e-28	2.09906e-26
ELF4	3.52181	7.17493	1.02665	1.92485e-13	3.67432e-12
MS4A4A	5.85985	16.5927	1.50161	4.0582e-22	1.41324e-20
FCER1A	2.43556	3.85675	0.663131	0.0122958	0.0424799
SLC12A2	6.07389	9.93359	0.709694	0.00155956	0.00775865
IGKJ5	0.701476	9.3475	3.73611	9.40045e-21	2.89081e-19
CLEC14A	22.089	33.9861	0.621615	4.28471e-07	4.71062e-06
F2RL2	1.24389	2.63722	1.08416	1.33823e-10	2.11053e-09
ABI3	7.04681	19.36	1.45804	5.80474e-30	8.01073e-28
AIM2	0.420929	4.29465	3.35089	1.05366e-31	2.39254e-29
THBS1	27.6305	47.2605	0.774375	0.000134894	0.000947195
FCER1G	43.7346	146.933	1.74831	1.1675e-23	4.73056e-22
BASP1	12.1783	24.7833	1.02505	6.01236e-24	2.57373e-22
NEXN	2.14367	3.80346	0.827229	1.4788e-05	0.000130509
RASAL3	2.79006	9.41527	1.75471	3.10095e-33	1.17517e-30
PFKFB1	22.8313	13.5397	-0.753824	0.00107581	0.00576137
FBLN2	11.997	22.0546	0.878403	3.4994e-06	3.36742e-05
RAB7B	2.30586	4.4174	0.937893	6.67999e-14	1.31407e-12
SFMBT2	0.901539	2.11209	1.22821	3.71508e-18	9.33115e-17
TBX3	31.0957	15.7149	-0.984577	0.00287968	0.0131297
PLA2G7	8.39108	22.2759	1.40856	8.55044e-19	2.21675e-17
CBSL	1.47008	0.703072	-1.06415	0.00900592	0.0331567
AC083837.1	2.69088	4.53864	0.754178	4.30424e-06	4.10208e-05
IRAG1	1.8971	3.03755	0.679112	1.90558e-08	2.47016e-07
GZMH	3.78252	16.3677	2.11343	1.08378e-22	3.93367e-21
IGLC6	0.461888	3.15556	2.77228	1.29857e-19	3.59831e-18
CD5	1.52576	8.79564	2.52726	1.46966e-34	7.5746e-32
CD52	13.3912	71.3356	2.41334	3.95242e-36	4.62972e-33
MMP12	2.38123	17.642	2.88924	6.72759e-12	1.16512e-10
IGKV1D-12	0.484451	3.74737	2.95146	5.52156e-19	1.44899e-17
TM6SF2	10.6667	6.65462	-0.680688	0.00230827	0.0108311
AP001065.3	7.98617	5.21753	-0.614138	0.00073422	0.00414023
NPBWR1	1.36825	2.23341	0.706919	0.00860654	0.0320405
SSC5D	1.06729	2.14917	1.00983	4.55705e-07	5.0015e-06
G6PC	370.922	235.542	-0.655129	0.0102562	0.0367493
IGHV4-59	13.4994	149.441	3.4686	1.76102e-23	7.00332e-22
SEC14L2	67.1333	34.7931	-0.948229	0.000190414	0.00128927
EPB41L3	0.992852	2.71507	1.45134	1.84189e-20	5.4558e-19
AIF1	27.4268	82.9559	1.59676	1.67307e-26	1.10551e-24
TIGIT	0.557153	4.67103	3.06759	1.33142e-35	1.22538e-32
WAS	7.00346	20.5976	1.55634	7.3488e-30	9.86346e-28
CAVIN3	3.72376	7.75616	1.05858	0.002035	0.00974031
RNU6-485P	1.71238	0.986674	-0.79536	0.0130353	0.044528
SULT2A1	759.197	490.139	-0.631284	0.000641248	0.00368203
TRGC2	1.21353	7.09347	2.54728	1.59064e-30	2.35579e-28
AL391056.1	1.03616	1.92857	0.896283	2.73486e-05	0.000228674
HLA-DRA	510.943	1782.43	1.80261	1.80496e-26	1.16869e-24
TRAF5	2.28059	3.50843	0.621414	5.57705e-10	8.28839e-09
BTK	1.27451	4.66775	1.87278	1.22129e-28	1.21049e-26
PLIN4	22.9232	11.8943	-0.946537	0.000774533	0.00433718
TMEM243	2.99384	5.55789	0.892541	3.75832e-10	5.69047e-09
ABCB11	31.1991	16.2722	-0.939089	0.00381363	0.0165953
S100A11	319.584	515.073	0.688584	5.35059e-12	9.30395e-11
SLC35F2	1.74767	3.44984	0.981101	1.13667e-13	2.20571e-12
ABI3BP	0.884127	2.43287	1.46034	1.11145e-08	1.47792e-07
ADGRA2	4.16998	7.54599	0.855671	4.62131e-05	0.000367112
SC5D	36.9181	23.9818	-0.622388	0.00026569	0.00171514
PDE4B	2.32637	4.14744	0.834144	2.27172e-09	3.24154e-08
S100A2	1.55705	2.75525	0.823362	0.00638726	0.0253017
BATF3	1.05893	2.41395	1.18878	1.39442e-21	4.59516e-20
BIRC3	22.3531	46.3911	1.05337	3.48203e-07	3.85778e-06
LINC01871	2.89112	12.6679	2.13147	3.02586e-26	1.87444e-24
PKM	68.585	107.856	0.653142	2.12897e-07	2.44055e-06
CCL8	2.69	8.7797	1.70657	9.83948e-12	1.67479e-10
DPT	2.26863	7.62338	1.74861	1.61132e-05	0.000141333
CD79B	1.83809	6.07573	1.72485	2.09374e-24	9.70424e-23
PLD4	1.24348	2.91825	1.23072	6.77967e-16	1.47561e-14
SLC16A3	5.52333	8.67222	0.650863	1.84171e-08	2.39459e-07
SRPX	4.22855	22.0301	2.38124	0.000387668	0.00237976
HLA-DRB5	110.943	395.726	1.83468	1.75266e-20	5.22231e-19
CCL21	40.1058	329.832	3.03985	1.37286e-14	2.83938e-13
UCP2	20.5072	68.8351	1.74702	6.56506e-29	6.8773e-27
PDGFRA	3.37374	6.22754	0.884315	2.6873e-07	3.02409e-06
AC079360.1	2.99554	1.62342	-0.883775	0.00528834	0.0217076
HLA-DQB2	5.85068	21.9705	1.90889	1.8297e-17	4.44825e-16
CYP1A2	87.4586	31.3047	-1.48222	0.00702548	0.0272169
H4C12	2.10257	1.12971	-0.896195	0.00236218	0.0110598
DDR2	2.09514	3.77906	0.850981	0.000205164	0.00137541
SVEP1	0.967428	2.29592	1.24684	2.95191e-07	3.3045e-06
GRAP2	0.969389	1.96387	1.01855	1.32817e-16	3.05597e-15
GSN	41.4317	62.8097	0.600254	1.71429e-08	2.23795e-07
LHFPL2	4.50729	8.13846	0.852495	2.04848e-06	2.04769e-05
RHOH	0.611046	2.85754	2.22542	6.19405e-31	1.05014e-28
SOWAHD	0.886436	2.01581	1.18527	1.74812e-19	4.80267e-18
IGHV3-66	0.957737	29.2203	4.9312	4.03726e-24	1.76939e-22
SLC6A6	3.95735	7.33556	0.890371	1.01924e-08	1.36233e-07
IGLV9-49	1.2734	14.3477	3.49407	8.09313e-20	2.26696e-18
MRGPRF	3.968	8.44616	1.08988	0.0112545	0.0396213
MEF2C	2.57439	4.42046	0.779966	6.14612e-10	9.10261e-09
COTL1	12.4791	42.0562	1.7528	1.20831e-29	1.51157e-27
C3AR1	3.99529	11.0875	1.47255	1.20298e-20	3.65575e-19
ITGB2	12.3157	46.7233	1.92365	1.43035e-28	1.37538e-26
ITGB2-AS1	0.801501	3.16702	1.98235	5.7527e-27	4.05052e-25
ISG20	6.28065	11.777	0.906985	5.19411e-10	7.77308e-09
NFATC1	1.60013	2.78072	0.797272	1.50834e-12	2.69182e-11
APOBEC3H	0.864418	2.65126	1.61688	2.74965e-25	1.47622e-23
EPHA3	1.82722	5.2823	1.53151	3.83262e-06	3.66617e-05
ROR2	1.12075	2.35771	1.07293	6.3032e-07	6.78502e-06
ANXA1	15.4285	33.3405	1.11167	5.32487e-16	1.17084e-14
IGHV1-58	0.66177	28.532	5.4301	4.03361e-20	1.1524e-18
PRODH	5.47392	2.68898	-1.02552	0.000491441	0.00292373
CCR2	0.859082	3.47219	2.01498	1.11525e-26	7.56313e-25
MS4A6A	7.44856	22.2735	1.5803	3.56339e-24	1.58325e-22
AL391422.1	1.59021	0.993605	-0.678469	0.00642734	0.0254272
FCN3	9.49872	18.8165	0.986192	0.000259671	0.00168303
CRISPLD2	4.97134	11.6713	1.23126	9.65479e-08	1.1659e-06
EFEMP2	6.56229	10.0668	0.617328	1.89963e-07	2.20115e-06
TNFAIP6	1.60453	3.40184	1.08417	6.88004e-07	7.36289e-06
PSMB9	31.5638	75.9456	1.2667	4.74504e-14	9.42062e-13
CCR5	1.53224	8.23356	2.42587	4.35291e-34	2.0773e-31
FMO3	288.66	192.137	-0.587237	0.00823165	0.0309859
SP140	0.865172	3.57675	2.04759	8.22023e-27	5.6945e-25
LOXL1	3.0712	20.6649	2.75031	3.63817e-11	5.98695e-10
SERPINB9	6.77316	13.4096	0.985366	2.09243e-10	3.24831e-09
AZGP1	848.792	553.547	-0.616704	5.70842e-05	0.00044309
RNU4-62P	0.971364	1.60545	0.724891	5.10316e-06	4.79608e-05
ECM1	6.64226	10.9934	0.726889	5.82373e-05	0.000451768
NFATC2	4.34396	7.18679	0.726335	1.12766e-07	1.34785e-06
HLA-DQB1	16.2292	70.7079	2.12328	1.87417e-25	1.02325e-23
IGLV2-28	0.817663	6.98491	3.09466	1.69247e-15	3.62853e-14
TIMD4	1.11237	2.98459	1.4239	4.51958e-15	9.5155e-14
HLA-G	5.39958	8.23439	0.608816	1.4788e-05	0.000130509
RTP3	111.079	53.6128	-1.05094	0.000134891	0.000947195
CD38	1.07125	6.81512	2.66945	7.62335e-25	3.83699e-23
CDH23	2.13033	1.30745	-0.70432	0.00189842	0.00915804
CLEC7A	1.34206	4.78279	1.83341	8.11862e-22	2.76012e-20
KLRG1	0.82726	1.96868	1.25082	3.22007e-19	8.64388e-18
EFEMP1	18.1603	46.5864	1.35912	6.6891e-11	1.07871e-09
CHST2	2.25188	8.62384	1.9372	4.83314e-16	1.06819e-14
IGLV7-46	3.95995	39.9747	3.33554	4.50298e-19	1.1914e-17
VIM	70.794	134.429	0.925145	4.41706e-15	9.31486e-14
HAGLR	3.60063	6.98391	0.955786	0.000195367	0.00131865
MPDZ	13.1155	8.34361	-0.652533	0.00106246	0.0057136
DDHD1	1.20994	1.87582	0.632583	0.000209503	0.00140304
RCSD1	2.27065	6.62555	1.54494	9.61527e-25	4.74691e-23
PLK3	5.08128	7.94614	0.645064	6.46254e-08	7.98368e-07
DOCK10	1.26795	3.72007	1.55283	2.59137e-16	5.83737e-15
ENG	45.6894	72.228	0.660699	7.71285e-08	9.48284e-07
GLT8D2	1.14872	3.65649	1.67043	1.2031e-06	1.23718e-05
ARHGAP4	12.0252	21.2962	0.824533	3.64923e-13	6.84429e-12
TUBA1A	21.423	48.2157	1.17034	5.9437e-14	1.17281e-12
PTGS1	2.47243	4.09058	0.726373	1.15357e-09	1.68142e-08
IGLV3-1	22.8288	316.672	3.79406	8.33738e-24	3.48503e-22
TTC36	9.68212	6.11858	-0.662126	0.000137129	0.000959751
LINC01554	49.274	25.4476	-0.953295	0.00867105	0.0321978
SYTL2	1.23498	1.95719	0.664296	1.77143e-07	2.06187e-06
LGALS1	290.353	465.508	0.680998	1.81033e-05	0.000157608
GYS2	1.34022	0.832314	-0.687268	0.00174656	0.00853087
STAT5A	6.99607	11.506	0.717764	1.1955e-14	2.48452e-13
AC018695.8	1.43169	0.890709	-0.684693	0.00440746	0.0187026
IGHV6-1	3.17332	32.0339	3.33553	2.48028e-23	9.62601e-22
CCDC113	1.3348	0.884504	-0.593688	0.00414017	0.017788
CDCP1	2.35144	4.10851	0.805072	8.89584e-14	1.73671e-12
ABCB4	48.7133	27.4659	-0.826673	0.000227208	0.00149978
TMEM229B	1.42629	2.71298	0.927614	2.9425e-16	6.61677e-15
EVI2B	4.47797	18.3041	2.03125	4.5169e-31	8.08336e-29
DPYSL3	5.87162	13.357	1.18576	2.10564e-09	3.00789e-08
RHOJ	3.50287	5.27693	0.591159	3.03368e-06	2.95681e-05
NXPE3	0.942086	2.26177	1.26352	2.74148e-14	5.56283e-13
ZDHHC11B	2.32125	1.12305	-1.04748	0.000530718	0.00312679
NABP1	1.47816	2.32871	0.655732	4.04583e-09	5.62965e-08
APOL4	2.25748	5.04147	1.15913	9.31265e-15	1.94164e-13
SOCS2-AS1	1.20405	0.666341	-0.853563	0.0101867	0.0365513
TOX	1.88103	4.0397	1.10273	9.1816e-16	1.99166e-14
TRBV7-2	0.924368	4.63321	2.32547	9.77715e-25	4.80834e-23
ARL4C	14.3752	32.2372	1.16515	5.37647e-17	1.26879e-15
LY86	5.66557	15.5494	1.45657	7.68629e-24	3.23653e-22
PTGIR	1.88096	3.67028	0.964422	5.21924e-12	9.08783e-11
LGALS2	7.32319	24.8697	1.76385	3.8828e-25	2.0255e-23
DLGAP5	5.27343	8.04487	0.609329	0.00460935	0.019371
IL33	7.64473	13.0366	0.770033	4.13334e-05	0.000332655
C16orf54	0.944762	4.70056	2.31481	2.03503e-32	5.7003e-30
AFP	425.387	1248.4	1.55323	0.000361661	0.00224687
LRRC25	5.84837	12.0567	1.04373	1.45572e-19	4.0251e-18
ATP2A3	3.78646	11.6724	1.62419	3.30625e-26	2.00948e-24
AL360181.1	8.60712	5.05544	-0.767695	0.00774189	0.0295306
POU2AF1	0.57979	3.68058	2.66633	2.4358e-24	1.1209e-22
IGHV4-34	5.77484	55.2256	3.25749	1.53673e-23	6.13026e-22
HCP5	6.73515	11.1516	0.727465	1.49484e-08	1.96741e-07
ATP13A2	9.21791	15.2056	0.722091	2.11556e-07	2.42949e-06
CD3D	10.2446	49.3619	2.26853	1.64799e-32	4.826e-30
RASL12	3.47056	6.13543	0.821996	0.000110808	0.000794086
MFAP4	14.7144	55.4868	1.91492	1.00699e-07	1.21376e-06
ABCC11	1.84392	1.11529	-0.725352	0.00223258	0.0105296
BIN2	2.18455	7.97773	1.86864	5.86354e-31	1.02097e-28
HK3	1.9628	7.14199	1.86342	3.39182e-20	9.79901e-19
SULF1	5.56742	10.0025	0.84528	6.6578e-07	7.14286e-06
SHISA4	26.6248	17.6268	-0.595	0.0118149	0.0411557
SMIM2-AS1	1.23754	0.765246	-0.693474	0.00186098	0.00900777
IGKV2D-29	1.44614	17.0014	3.55538	1.2698e-21	4.206e-20
GNB4	1.80492	4.31653	1.25794	4.0151e-18	1.00651e-16
NTM	0.931292	1.40091	0.589056	7.61285e-07	8.09336e-06
GAL3ST4	2.09034	5.34785	1.35522	6.2351e-12	1.08128e-10
FIBIN	2.37655	5.66417	1.25299	3.91741e-05	0.000317458
PPM1M	8.32269	13.482	0.695914	1.96283e-11	3.2931e-10
RNASE2	2.15553	3.40064	0.657767	0.000426767	0.00257801
BATF2	4.94836	11.4672	1.21249	3.01169e-13	5.68997e-12
IGKV6D-21	0.288057	4.61611	4.00225	5.33701e-19	1.40341e-17
SV2A	1.09843	2.32813	1.08372	2.78953e-09	3.94112e-08
FAP	0.774442	1.94265	1.3268	7.34303e-08	9.0454e-07
TRAF1	4.94249	9.04123	0.87128	5.03271e-13	9.29032e-12
JAM3	1.25659	2.20768	0.813022	0.00338674	0.0150269
UBASH3B	1.20108	2.22575	0.88996	5.02415e-16	1.10662e-14
DSG1	4.66097	2.35334	-0.985923	0.00559264	0.0226403
AL133370.1	0.97611	2.27166	1.21863	9.80839e-06	8.92522e-05
HAPLN3	1.69932	8.56494	2.33349	3.82953e-31	6.94979e-29
TMSB4XP4	1.83863	4.00178	1.12201	7.93546e-07	8.39478e-06
CD48	1.22383	6.77094	2.46795	1.52182e-36	2.45109e-33
CASP4LP	1.12897	2.28819	1.0192	4.2702e-17	1.01703e-15
FAM102B	2.64018	4.12822	0.644883	1.4788e-05	0.000130509
PRKAR2B	1.06914	1.81434	0.762993	1.57111e-13	3.02146e-12
PIK3R5	1.16883	3.33155	1.51113	6.77802e-24	2.88233e-22
TNFSF13B	2.51539	10.3058	2.03461	5.22721e-28	4.40213e-26
LINC01480	1.38226	7.11521	2.36388	1.30495e-17	3.19057e-16
GEM	7.63244	18.2949	1.26122	2.64776e-08	3.38793e-07
HCK	5.64735	20.0863	1.83057	4.64888e-28	3.99339e-26
CD22	0.627296	2.79448	2.15536	4.47221e-16	9.9524e-15
HBEGF	5.71415	9.33725	0.708458	9.26111e-05	0.000681883
DRAM1	8.91373	14.808	0.732277	1.84029e-07	2.13431e-06
CD2	6.38649	38.9905	2.61003	5.0128e-37	2.18126e-33
AC091271.1	4.55722	2.81844	-0.693258	9.77029e-05	0.000712452
IGFBP7	191.162	315.348	0.722147	1.1168e-07	1.33611e-06
AC027031.2	0.943006	3.13789	1.73446	4.03967e-05	0.000326135
SLC4A7	1.93087	3.13142	0.697568	1.4206e-05	0.000125977
LEF1	3.40373	5.82602	0.775396	2.46892e-07	2.79298e-06
FBXO2	41.0903	21.8291	-0.912546	0.00620777	0.0247026
DKK1	19.9034	40.6563	1.03046	0.0127865	0.0438643
PPP1R18	23.2138	41.7497	0.846783	7.32259e-12	1.26646e-10
JAML	3.29329	7.96744	1.27459	2.62817e-19	7.11427e-18
ETV7	3.85168	10.288	1.4174	9.76615e-13	1.77235e-11
PHYHD1	14.9197	8.51711	-0.808781	0.00864112	0.0321237
CXCR6	1.20296	6.54761	2.44438	2.03503e-32	5.7003e-30
IGKV2D-40	2.11705	20.0151	3.24096	1.76829e-13	3.3855e-12
GZMA	8.06258	42.9714	2.41406	5.10628e-30	7.15157e-28
PDCD1LG2	0.930037	5.37106	2.52984	1.16887e-27	9.29681e-26
GAS1	1.12447	3.42944	1.60873	3.5495e-06	3.40299e-05
ARHGAP18	6.50032	10.8087	0.733609	2.96909e-08	3.77658e-07
IGLV10-54	0.929432	15.0854	4.02066	2.94433e-14	5.93704e-13
NAPSB	3.8847	14.7248	1.92238	1.14779e-25	6.5151e-24
C11orf96	13.1247	21.0348	0.68049	1.03037e-05	9.3495e-05
PROZ	32.5608	19.7523	-0.721116	0.000608791	0.00352077
CD79A	1.83351	30.5799	4.05991	1.43609e-30	2.19619e-28
P3H2	2.01978	3.90277	0.950299	3.30016e-05	0.000270156
SNAI1	4.48236	7.38871	0.721064	1.37471e-06	1.40692e-05
EAF2	2.58161	4.31203	0.740096	1.78074e-06	1.79678e-05
RAC2	13.2444	50.4287	1.92886	1.01404e-30	1.63162e-28
AC099508.2	1.70214	1.05518	-0.689866	0.00829472	0.0311687
MAFB	25.6313	40.3653	0.655206	0.000287146	0.00183799
DCN	12.1346	32.6812	1.42934	1.65163e-07	1.9329e-06
ADAMTSL2	13.0528	19.9328	0.610785	0.0135356	0.0458362
IGKJ1	5.4567	51.9966	3.25232	5.28496e-28	4.42187e-26
GREM1	0.737826	2.35513	1.67445	5.62239e-05	0.000437014
IGLV1-40	18.4322	322.859	4.13061	6.57496e-27	4.60426e-25
ASAP1	8.71009	13.6097	0.643872	1.97013e-05	0.000170028
DUSP5	18.6936	32.1604	0.782739	3.98868e-09	5.55612e-08
AC104667.2	2.67349	1.76336	-0.600393	0.00751701	0.0288093
DACT3	0.927862	1.73645	0.904157	4.59934e-07	5.03933e-06
IGHV3-73	1.64088	59.2711	5.17479	2.64412e-24	1.20814e-22
UBE2L6	91.8974	149.428	0.701351	2.71048e-09	3.84209e-08
COL1A1	128.103	282.366	1.14027	1.1168e-07	1.33611e-06
HAVCR2	5.25563	13.2874	1.33813	8.7146e-24	3.62115e-22
CEP55	3.9884	6.27887	0.654695	0.000335017	0.00210468
PCED1B-AS1	1.13867	5.05033	2.14903	4.61142e-34	2.07827e-31
GPR183	5.01302	15.6418	1.64165	1.41918e-17	3.45673e-16
IGHV4-28	1.51631	16.6173	3.45405	6.04949e-25	3.06881e-23
B3GALT4	3.71217	6.09677	0.715782	4.50849e-11	7.38143e-10
RHBDL3	1.30639	0.534794	-1.28854	0.00639509	0.0253229
AC002401.2	2.96203	1.84207	-0.685255	0.00540275	0.0220299
MARCO	3.67724	11.0533	1.58779	1.23131e-11	2.08756e-10
CCDC88C	1.67156	3.51899	1.07396	1.94187e-13	3.70134e-12
SLC2A3	5.85323	10.5545	0.850553	3.174e-09	4.44533e-08
AL590550.1	5.90914	11.5046	0.961184	0.000225512	0.00149088
TAAR3P	0.906154	2.00662	1.14694	6.15118e-05	0.000474967
IGHG4	20.6078	120.06	2.5425	7.15205e-24	3.03139e-22
CCDC3	8.87879	13.853	0.641768	0.000231447	0.00152464
NCR3	0.745594	2.75814	1.88724	1.98422e-27	1.49513e-25
COL6A3	10.2904	27.7341	1.43036	2.79949e-06	2.73891e-05
MAP4K1	1.32457	6.15311	2.21579	1.00569e-35	9.96793e-33
CXorf21	0.914694	2.83884	1.63394	7.94304e-20	2.22976e-18
AL034417.4	1.7388	1.06648	-0.705234	0.00996393	0.0358819
IGHV3-64D	2.13177	69.6763	5.03054	1.75092e-15	3.74762e-14
GMIP	6.6558	12.3367	0.890275	6.46078e-16	1.41097e-14
TMOD1	8.20161	4.52098	-0.859273	0.00486155	0.0202394
P2RY13	1.3752	4.3064	1.64684	5.69631e-24	2.45475e-22
IGHV3-69-1	0.300422	3.97023	3.72416	6.14723e-24	2.62275e-22
COL1A2	62.792	151.17	1.26752	7.3199e-09	9.86578e-08
GPLD1	24.5002	14.1282	-0.794212	0.00801951	0.0303648
SELP	1.26208	3.0038	1.25098	1.25863e-08	1.66503e-07
EVI2A	1.1627	4.107	1.8206	1.16064e-29	1.48067e-27
CMKLR1	2.61774	8.53627	1.70529	9.696e-29	9.76038e-27
ODF2L	1.05625	1.88746	0.837489	9.7089e-09	1.30312e-07
EMP3	18.0159	46.9912	1.38312	2.63495e-20	7.66395e-19
CYP8B1	227.685	105.172	-1.11428	7.72625e-05	0.00058184
PCSK4	3.14619	1.90735	-0.722035	3.08626e-06	3.00351e-05
LUM	35.7601	107.326	1.58557	4.28234e-09	5.93312e-08
MYH11	2.56221	6.16103	1.26578	2.0877e-05	0.000178737
IGHV1-69D	4.69005	87.0754	4.21459	3.47454e-24	1.54912e-22
CXCL3	0.984364	1.85941	0.917582	0.000177807	0.0012129
FZD4-DT	1.46367	0.906071	-0.691893	5.21574e-05	0.000408292
TBC1D10C	2.91588	9.65502	1.72735	3.91322e-29	4.34671e-27
MUC5AC	0.608841	4.56931	2.90784	0.00234031	0.0109614
CCL19	15.1767	184.778	3.60587	5.48966e-23	2.05027e-21
[truncated: 1,134 more rows]

## Sheet: Appendix 10
Immune-related differentially expressed genes
[truncated: 414 more rows]

[truncated: 10 more sheets: Appendix 11, Appendix 12, Appendix 13, Appendix 14, Appendix 15, Appendix 16, Appendix 17, Appendix 18, Appendix 19, Appendix 20]
